# Supplementary material for: Leveraging multi-omics data to infer regulators of mRNA 3’ end processing in glioblastoma
Source: Front Mol Biosci. 2024 Aug 12;11:1363933. doi: 10.3389/fmolb.2024.1363933 (PMC11345230; doi:10.3389/fmolb.2024.1363933)
Supplement: Supplementary file 1 [file Table2.XLSX]

## Sheet: Table_S2
RBP	pPAS host gene	pPAS	delta pPAU, L vs H, TCGA	clip	K562, ENCODE depletion experiment	K562, delta pPAU, KD vs CTL, ENCODE	K562, category	K562, consistent	HepG2, ENCODE depletion experiment	HepG2, delta pPAU, KD vs CTL, ENCODE	HepG2, category	HepG2, consistent
FASTKD2	ABHD13	ENST00000375898_2_2_108229199_108234243_ENST00000375898_2:pas_1	-0.0595238	0	Not available / discarded				ENCSR716WZH_ENCSR003EKR;HepG2;FASTKD2;KD	-0.00491627	OTHER	no
EEF2	ACSBG1	ENST00000258873_14_14_78167468_78171529_ENST00000258873_2:pas_1	-0.291045	0	ENCSR181RLB_ENCSR661HEL;K562;EEF2;KD	-2	OTHER	no	Not available / discarded
RRP9	ACSBG1	ENST00000258873_14_14_78167468_78171529_ENST00000258873_2:pas_1	-0.277778	0	ENCSR210KJB_ENCSR661HEL;K562;RRP9;KD	-2	OTHER	no	ENCSR471GIS_ENCSR856ZRV;HepG2;RRP9;KD	-2	OTHER	no
KRR1	ACSBG1	ENST00000258873_14_14_78167468_78171529_ENST00000258873_2:pas_1	0.2	0	ENCSR244SIO_ENCSR424QCW;K562;KRR1;KD	-2	OTHER	no	Not available / discarded
PTBP1	ACSBG1	ENST00000258873_14_14_78167468_78171529_ENST00000258873_2:pas_1	-0.38843	0	ENCSR527IVX_ENCSR129RWD;K562;PTBP1;KD	-2	OTHER	no	ENCSR064DXG_ENCSR603TCV;HepG2;PTBP1;KD	-2	OTHER	no
KHSRP	ACSBG1	ENST00000258873_14_14_78167468_78171529_ENST00000258873_2:pas_1	-0.235294	0	ENCSR561CBC_ENCSR129RWD;K562;KHSRP;KD	-2	OTHER	no	ENCSR850CKU_ENCSR237YZT;HepG2;KHSRP;KD	-2	OTHER	no
BOP1	ACSBG1	ENST00000258873_14_14_78167468_78171529_ENST00000258873_2:pas_1	-0.0769231	0	ENCSR775TMW_ENCSR424QCW;K562;BOP1;KD	-2	OTHER	no	ENCSR925SYZ_ENCSR264TUE;HepG2;BOP1;KD	-2	OTHER	no
HNRNPA2B1	ACSBG1	ENST00000258873_14_14_78167468_78171529_ENST00000258873_2:pas_1	-0.419753	0	ENCSR794NUE_ENCSR164MUK;K562;HNRNPA2B1;KD	-2	OTHER	no	Not available / discarded
CIRBP	ACSBG1	ENST00000258873_14_14_78167468_78171529_ENST00000258873_2:pas_1	-0.291045	0	Not available / discarded				ENCSR230ORC_ENCSR237YZT;HepG2;CIRBP;KD	-2	OTHER	no
ZNF622	ACSBG1	ENST00000258873_14_14_78167468_78171529_ENST00000258873_2:pas_1	0.378641	0	Not available / discarded				ENCSR518JXY_ENCSR691IVR;HepG2;ZNF622;KD	-2	OTHER	no
SNRNP70	ACSBG1	ENST00000258873_14_14_78167468_78171529_ENST00000258873_2:pas_1	-0.265625	0	Not available / discarded				ENCSR635BOO_ENCSR264TUE;HepG2;SNRNP70;KD	-2	OTHER	no
SF3B4	AGPAT5	ENST00000285518_8_8_6757163_6761503_ENST00000285518_2:pas_1	0.0696629	0	ENCSR081XRA_ENCSR344XID;K562;SF3B4;KD	-0.0110799	OTHER	no	ENCSR148MQK_ENCSR603TCV;HepG2;SF3B4;KD	0.0119038	OTHER	no
PRPF8	AGPAT5	ENST00000285518_8_8_6757163_6761503_ENST00000285518_2:pas_1	0.0772736	0	ENCSR137HKS_ENCSR661HEL;K562;PRPF8;KD	0.0804835	OTHER	no	ENCSR998MZP_ENCSR856ZRV;HepG2;PRPF8;KD	-0.0169272	OTHER	no
SAFB	AGPAT5	ENST00000285518_8_8_6757163_6761503_ENST00000285518_2:pas_1	0.0739206	0	ENCSR336TYW_ENCSR341TTW;K562;SAFB;KO	0.0635866	OTHER	no	Not available / discarded
SFPQ	AGPAT5	ENST00000285518_8_8_6757163_6761503_ENST00000285518_2:pas_1	0.0705645	0	ENCSR535YPK_ENCSR164MUK;K562;SFPQ;KD	0.0378575	OTHER	no	Not available / discarded
KHSRP	AGPAT5	ENST00000285518_8_8_6757163_6761503_ENST00000285518_2:pas_1	0.0584016	0	ENCSR561CBC_ENCSR129RWD;K562;KHSRP;KD	-0.0511962	OTHER	no	ENCSR850CKU_ENCSR237YZT;HepG2;KHSRP;KD	-0.060752	OTHER	no
SF1	AGPAT5	ENST00000285518_8_8_6757163_6761503_ENST00000285518_2:pas_1	0.069209	0	ENCSR562CCA_ENCSR164MUK;K562;SF1;KD	0.000203826	OTHER	no	Not available / discarded
BOP1	AGPAT5	ENST00000285518_8_8_6757163_6761503_ENST00000285518_2:pas_1	0.0582781	0	ENCSR775TMW_ENCSR424QCW;K562;BOP1;KD	-0.0739919	OTHER	no	ENCSR925SYZ_ENCSR264TUE;HepG2;BOP1;KD	-0.170883	OTHER	no
FXR1	AGPAT5	ENST00000285518_8_8_6757163_6761503_ENST00000285518_2:pas_1	0.0984997	0	ENCSR780YFF_ENCSR913CAE;K562;FXR1;KD	0.0583704	OTHER	no	ENCSR009PPI_ENCSR237YZT;HepG2;FXR1;KD	0.00960195	OTHER	no
UTP3	AGPAT5	ENST00000285518_8_8_6757163_6761503_ENST00000285518_2:pas_1	0.0685328	0	ENCSR818TZM_ENCSR024FOF;K562;UTP3;KD	-0.097259	OTHER	no	Not available / discarded
EWSR1	AGPAT5	ENST00000285518_8_8_6757163_6761503_ENST00000285518_2:pas_1	0.0586538	0	ENCSR831YGP_ENCSR913CAE;K562;EWSR1;KD	0.0367419	OTHER	no	ENCSR532ZPP_ENCSR538QOG;HepG2;EWSR1;KD	0.0682606	OTHER	no
CCDC124	AGPAT5	ENST00000285518_8_8_6757163_6761503_ENST00000285518_2:pas_1	0.0557465	0	ENCSR874ZLI_ENCSR143COQ;K562;CCDC124;KD	0.00793392	OTHER	no	Not available / discarded
CIRBP	AGPAT5	ENST00000285518_8_8_6757163_6761503_ENST00000285518_2:pas_1	0.0795807	0	Not available / discarded				ENCSR230ORC_ENCSR237YZT;HepG2;CIRBP;KD	0.0154128	OTHER	no
HNRNPAB	AGPAT5	ENST00000285518_8_8_6757163_6761503_ENST00000285518_2:pas_1	0.0571429	0	Not available / discarded				ENCSR354XQY_ENCSR279HMU;HepG2;HNRNPAB;KD	0.0131888	OTHER	no
AATF	AGPAT5	ENST00000285518_8_8_6757163_6761503_ENST00000285518_2:pas_1	0.0763519	0	Not available / discarded				ENCSR424YSV_ENCSR003EKR;HepG2;AATF;KD	-0.0765656	OTHER	no
PES1	AGPAT5	ENST00000285518_8_8_6757163_6761503_ENST00000285518_2:pas_1	0.0706547	0	Not available / discarded				ENCSR496ETJ_ENCSR538QOG;HepG2;PES1;KD	0.0310803	OTHER	no
SNRNP70	AGPAT5	ENST00000285518_8_8_6757163_6761503_ENST00000285518_2:pas_1	0.0772135	0	Not available / discarded				ENCSR635BOO_ENCSR264TUE;HepG2;SNRNP70;KD	-0.0787481	OTHER	no
HNRNPD	AGPAT5	ENST00000285518_8_8_6757163_6761503_ENST00000285518_2:pas_1	0.0883697	0	Not available / discarded				ENCSR660MZN_ENCSR279HMU;HepG2;HNRNPD;KD	0.0829134	OTHER	no
FASTKD2	AGPAT5	ENST00000285518_8_8_6757163_6761503_ENST00000285518_2:pas_1	-0.056572	0	Not available / discarded				ENCSR716WZH_ENCSR003EKR;HepG2;FASTKD2;KD	-0.00899318	OTHER	no
HNRNPA0	AGPAT5	ENST00000285518_8_8_6757163_6761503_ENST00000285518_2:pas_1	0.0696429	0	Not available / discarded				ENCSR720BPO_ENCSR279HMU;HepG2;HNRNPA0;KD	0.0648304	OTHER	no
DDX5	AGPAT5	ENST00000285518_8_8_6757163_6761503_ENST00000285518_2:pas_1	0.0776557	0	Not available / discarded				ENCSR808FBR_ENCSR776SXA;HepG2;DDX5;KD	-0.104069	OTHER	no
ETF1	AGPAT5	ENST00000285518_8_8_6757163_6761503_ENST00000285518_2:pas_1	-0.0557502	0	Not available / discarded				ENCSR840QOH_ENCSR997HCQ;HepG2;ETF1;KD	-0.0775678	OTHER	no
PABPC1	AGPAT5	ENST00000285518_8_8_6757163_6761503_ENST00000285518_2:pas_1	0.0551948	0	Not available / discarded				ENCSR910YNJ_ENCSR279HMU;HepG2;PABPC1;KD	0.126999	OTHER	no
NELFE	AK4	ENST00000327299_5_5_65226063_65232145_ENST00000327299_3:pas_1	-0.163934	0	ENCSR201WFU_ENCSR129RWD;K562;NELFE;KD	-0.188198	OTHER	no	ENCSR939ZRA_ENCSR603TCV;HepG2;NELFE;KD	-0.177365	PERT	yes
ZNF622	AK4	ENST00000327299_5_5_65226063_65232145_ENST00000327299_3:pas_1	-0.0851064	0	Not available / discarded				ENCSR518JXY_ENCSR691IVR;HepG2;ZNF622;KD	0.246081	PERT	no
HNRNPU	AK4	ENST00000327299_5_5_65226063_65232145_ENST00000327299_3:pas_1	0.0851064	0	ENCSR047IUS_ENCSR438MDN;K562;HNRNPU;KD	-0.0760355	OTHER	no	ENCSR308IKH_ENCSR305XWT;HepG2;HNRNPU;KD	-0.130602	OTHER	no
RPS19	AK4	ENST00000327299_5_5_65226063_65232145_ENST00000327299_3:pas_1	-0.163934	0	ENCSR098NHI_ENCSR661HEL;K562;RPS19;KD	-0.129059	OTHER	no	Not available / discarded
ATP5C1	AK4	ENST00000327299_5_5_65226063_65232145_ENST00000327299_3:pas_1	-0.153846	0	ENCSR231DXJ_ENCSR143COQ;K562;ATP5C1;KD	0.211227	OTHER	no	Not available / discarded
EIF3A	AK4	ENST00000327299_5_5_65226063_65232145_ENST00000327299_3:pas_1	0.153846	0	ENCSR258VGD_ENCSR667PLJ;K562;EIF3A;KD	-0.278951	OTHER	no	Not available / discarded
NPM1	AK4	ENST00000327299_5_5_65226063_65232145_ENST00000327299_3:pas_1	-0.0645161	0	ENCSR346DZQ_ENCSR164MUK;K562;NPM1;KD	0.268781	OTHER	no	Not available / discarded
FAM120A	AK4	ENST00000327299_5_5_65226063_65232145_ENST00000327299_3:pas_1	0.153846	0	ENCSR492BKM_ENCSR661HEL;K562;FAM120A;KD	-0.189497	OTHER	no	Not available / discarded
SUPT6H	AK4	ENST00000327299_5_5_65226063_65232145_ENST00000327299_3:pas_1	0.0851064	0	ENCSR530BOP_ENCSR164MUK;K562;SUPT6H;KD	0.181932	OTHER	no	Not available / discarded
POLR2G	AK4	ENST00000327299_5_5_65226063_65232145_ENST00000327299_3:pas_1	-0.0851064	0	ENCSR580TGX_ENCSR341TTW;K562;POLR2G;KO	-0.315276	OTHER	no	Not available / discarded
DROSHA	AK4	ENST00000327299_5_5_65226063_65232145_ENST00000327299_3:pas_1	0.0851064	0	ENCSR624XHG_ENCSR164MUK;K562;DROSHA;KD	0.0785889	OTHER	no	Not available / discarded
RPS3	AK4	ENST00000327299_5_5_65226063_65232145_ENST00000327299_3:pas_1	-0.204545	0	ENCSR642GBC_ENCSR772DUM;K562;RPS3;KO	-0.0762115	OTHER	no	Not available / discarded
NSUN2	AK4	ENST00000327299_5_5_65226063_65232145_ENST00000327299_3:pas_1	0.153846	0	ENCSR829EFL_ENCSR174OYC;K562;NSUN2;KD	-0.064052	OTHER	no	ENCSR629RUG_ENCSR264TUE;HepG2;NSUN2;KD	-0.0787788	OTHER	no
GLRX3	AK4	ENST00000327299_5_5_65226063_65232145_ENST00000327299_3:pas_1	-0.204545	0	ENCSR874DVZ_ENCSR174OYC;K562;GLRX3;KD	-0.184029	OTHER	no	Not available / discarded
SNRNP200	AK4	ENST00000327299_5_5_65226063_65232145_ENST00000327299_3:pas_1	0.0851064	0	ENCSR943LIB_ENCSR164MUK;K562;SNRNP200;KD	0.211186	OTHER	no	Not available / discarded
RPLP0	AK4	ENST00000327299_5_5_65226063_65232145_ENST00000327299_3:pas_1	-0.104167	0	Not available / discarded				ENCSR000SKS_ENCSR105NML;HepG2;RPLP0;KO	-0.0702219	OTHER	no
RPS3A	AK4	ENST00000327299_5_5_65226063_65232145_ENST00000327299_3:pas_1	-0.204545	0	Not available / discarded				ENCSR118VQR_ENCSR279HMU;HepG2;RPS3A;KD	-0.257497	OTHER	no
SRSF3	AK4	ENST00000327299_5_5_65226063_65232145_ENST00000327299_3:pas_1	-0.0645161	0	Not available / discarded				ENCSR376FGR_ENCSR264TUE;HepG2;SRSF3;KD	0.2524	OTHER	no
EFTUD2	AKAP8	ENST00000269701_14_14_15353385_15355370_ENST00000269701_2:pas_1	-0.144444	1	ENCSR117WLY_ENCSR661HEL;K562;EFTUD2;KD	0.336727	PERT + CLIP	no	Not available / discarded
SART3	AKAP8	ENST00000269701_14_14_15353385_15355370_ENST00000269701_2:pas_1	-0.185824	0	Not available / discarded				ENCSR011BBS_ENCSR279HMU;HepG2;SART3;KD	0.0166484	CO	yes
G3BP1	AKAP8	ENST00000269701_14_14_15353385_15355370_ENST00000269701_2:pas_1	0.214744	1	ENCSR792CBM_ENCSR129RWD;K562;G3BP1;KD	-0.0566761	CLIP	no	ENCSR074UZM_ENCSR237YZT;HepG2;G3BP1;KD	0.190647	CLIP	no
RBM15	AKAP8	ENST00000269701_14_14_15353385_15355370_ENST00000269701_2:pas_1	-0.244991	1	Not available / discarded				ENCSR599PXD_ENCSR585KOJ;HepG2;RBM15;KD	0.0738427	CLIP	no
HNRNPU	AKAP8	ENST00000269701_14_14_15353385_15355370_ENST00000269701_2:pas_1	-0.25	0	ENCSR047IUS_ENCSR438MDN;K562;HNRNPU;KD	0.081993	OTHER	no	ENCSR308IKH_ENCSR305XWT;HepG2;HNRNPU;KD	0.152751	OTHER	no
EIF2S2	AKAP8	ENST00000269701_14_14_15353385_15355370_ENST00000269701_2:pas_1	0.137931	0	ENCSR076PMZ_ENCSR118EFE;K562;EIF2S2;KD	0.142519	OTHER	no	Not available / discarded
RPS19	AKAP8	ENST00000269701_14_14_15353385_15355370_ENST00000269701_2:pas_1	0.161379	0	ENCSR098NHI_ENCSR661HEL;K562;RPS19;KD	0.259711	OTHER	no	Not available / discarded
DDX6	AKAP8	ENST00000269701_14_14_15353385_15355370_ENST00000269701_2:pas_1	-0.125108	0	ENCSR119QWQ_ENCSR913CAE;K562;DDX6;KD	-3.19867e-05	OTHER	no	ENCSR147ZBD_ENCSR237YZT;HepG2;DDX6;KD	0.176092	OTHER	no
DDX47	AKAP8	ENST00000269701_14_14_15353385_15355370_ENST00000269701_2:pas_1	0.201299	0	ENCSR155EZL_ENCSR031RRO;K562;DDX47;KD	-0.0204411	OTHER	no	ENCSR388CNS_ENCSR968BBQ;HepG2;DDX47;KD	0.0555239	OTHER	no
ADAR	AKAP8	ENST00000269701_14_14_15353385_15355370_ENST00000269701_2:pas_1	-0.116749	0	ENCSR164TLB_ENCSR667PLJ;K562;ADAR;KD	-0.0376312	OTHER	no	ENCSR104OLN_ENCSR305XWT;HepG2;ADAR;KD	0	OTHER	no
ATP5C1	AKAP8	ENST00000269701_14_14_15353385_15355370_ENST00000269701_2:pas_1	0.25	0	ENCSR231DXJ_ENCSR143COQ;K562;ATP5C1;KD	-0.11201	OTHER	no	Not available / discarded
NPM1	AKAP8	ENST00000269701_14_14_15353385_15355370_ENST00000269701_2:pas_1	0.17971	0	ENCSR346DZQ_ENCSR164MUK;K562;NPM1;KD	-0.0244547	OTHER	no	Not available / discarded
FAM120A	AKAP8	ENST00000269701_14_14_15353385_15355370_ENST00000269701_2:pas_1	-0.0987578	0	ENCSR492BKM_ENCSR661HEL;K562;FAM120A;KD	0.129465	OTHER	no	Not available / discarded
EIF4B	AKAP8	ENST00000269701_14_14_15353385_15355370_ENST00000269701_2:pas_1	-0.19204	0	ENCSR774BXV_ENCSR913CAE;K562;EIF4B;KD	-0.153306	OTHER	no	ENCSR313CHR_ENCSR237YZT;HepG2;EIF4B;KD	0.104879	OTHER	no
AGGF1	AKAP8	ENST00000269701_14_14_15353385_15355370_ENST00000269701_2:pas_1	-0.175373	0	ENCSR812TLY_ENCSR143COQ;K562;AGGF1;KD	0.0796475	OTHER	no	Not available / discarded
MAGOH	AKAP8	ENST00000269701_14_14_15353385_15355370_ENST00000269701_2:pas_1	0.166897	0	ENCSR849STR_ENCSR129RWD;K562;MAGOH;KD	0.155573	OTHER	no	ENCSR746EKS_ENCSR237YZT;HepG2;MAGOH;KD	0.234167	OTHER	no
SNRNP200	AKAP8	ENST00000269701_14_14_15353385_15355370_ENST00000269701_2:pas_1	-0.208812	0	ENCSR943LIB_ENCSR164MUK;K562;SNRNP200;KD	-0.0186874	OTHER	no	Not available / discarded
NAA15	AKAP8	ENST00000269701_14_14_15353385_15355370_ENST00000269701_2:pas_1	-0.201379	0	ENCSR945GUR_ENCSR143COQ;K562;NAA15;KD	-0.0216587	OTHER	no	Not available / discarded
EIF3G	AKAP8	ENST00000269701_14_14_15353385_15355370_ENST00000269701_2:pas_1	0.10486	0	Not available / discarded				ENCSR778AJO_ENCSR003EKR;HepG2;EIF3G;KD	-0.0189855	OTHER	no
DDX5	AKAP8	ENST00000269701_14_14_15353385_15355370_ENST00000269701_2:pas_1	0.188293	0	Not available / discarded				ENCSR808FBR_ENCSR776SXA;HepG2;DDX5;KD	0.0500582	OTHER	no
AKAP1	AP1G1	ENST00000299980_23_23_71729000_71733159_ENST00000299980_2:pas_1	0.0701262	0	ENCSR338CON_ENCSR913CAE;K562;AKAP1;KD	0.171265	OTHER	no	ENCSR016IDR_ENCSR237YZT;HepG2;AKAP1;KD	0.340993	PERT	yes
TARDBP	AP1G1	ENST00000299980_23_23_71729000_71733159_ENST00000299980_2:pas_1	0.058191	1	ENCSR134JRE_ENCSR129RWD;K562;TARDBP;KD	0.0349121	CLIP	no	ENCSR527QNC_ENCSR264TUE;HepG2;TARDBP;KD	-0.0634681	CLIP	no
NELFE	AP1G1	ENST00000299980_23_23_71729000_71733159_ENST00000299980_2:pas_1	-0.0869843	0	ENCSR201WFU_ENCSR129RWD;K562;NELFE;KD	-0.117004	OTHER	no	ENCSR939ZRA_ENCSR603TCV;HepG2;NELFE;KD	0.0722757	OTHER	no
UPF2	AP1G1	ENST00000299980_23_23_71729000_71733159_ENST00000299980_2:pas_1	0.0793651	0	ENCSR810FHY_ENCSR438MDN;K562;UPF2;KD	0.0402605	OTHER	no	ENCSR318OXM_ENCSR856ZRV;HepG2;UPF2;KD	-0.210759	OTHER	no
SRSF5	AP1G1	ENST00000299980_23_23_71729000_71733159_ENST00000299980_2:pas_1	0.0855263	0	ENCSR906RHU_ENCSR129RWD;K562;SRSF5;KD	0.130292	OTHER	no	Not available / discarded
SRSF9	AP1G1	ENST00000299980_23_23_71729000_71733159_ENST00000299980_2:pas_1	-0.0855263	0	ENCSR972AZD_ENCSR341TTW;K562;SRSF9;KO	0.0172975	OTHER	no	ENCSR597XHH_ENCSR603TCV;HepG2;SRSF9;KD	-0.0922817	OTHER	no
DDX5	AP1G1	ENST00000299980_23_23_71729000_71733159_ENST00000299980_2:pas_1	0.131988	0	Not available / discarded				ENCSR808FBR_ENCSR776SXA;HepG2;DDX5;KD	-0.0362437	OTHER	no
TAF15	AP1G1	ENST00000299980_23_23_71729000_71733159_ENST00000299980_2:pas_1	0.0622214	0	Not available / discarded				ENCSR998RZI_ENCSR603TCV;HepG2;TAF15;KD	-0.0454398	OTHER	no
AKAP1	AP3S2	ENST00000336418_6_6_89830599_89835643_ENST00000336418_3:pas_1	0.0613925	0	ENCSR338CON_ENCSR913CAE;K562;AKAP1;KD	-0.000488206	OTHER	no	ENCSR016IDR_ENCSR237YZT;HepG2;AKAP1;KD	0.176904	PERT	yes
KHDRBS1	AP3S2	ENST00000336418_6_6_89830599_89835643_ENST00000336418_3:pas_1	0.051633	0	ENCSR023HWI_ENCSR667PLJ;K562;KHDRBS1;KD	-0.00499494	OTHER	no	ENCSR784FTX_ENCSR279HMU;HepG2;KHDRBS1;KD	0.015358	OTHER	no
RPS19	AP3S2	ENST00000336418_6_6_89830599_89835643_ENST00000336418_3:pas_1	-0.058809	0	ENCSR098NHI_ENCSR661HEL;K562;RPS19;KD	0.0584121	OTHER	no	Not available / discarded
PRPF8	AP3S2	ENST00000336418_6_6_89830599_89835643_ENST00000336418_3:pas_1	0.07	0	ENCSR137HKS_ENCSR661HEL;K562;PRPF8;KD	0.062306	OTHER	no	ENCSR998MZP_ENCSR856ZRV;HepG2;PRPF8;KD	0.0361467	OTHER	no
NELFE	AP3S2	ENST00000336418_6_6_89830599_89835643_ENST00000336418_3:pas_1	-0.0599657	0	ENCSR201WFU_ENCSR129RWD;K562;NELFE;KD	0.0125002	OTHER	no	ENCSR939ZRA_ENCSR603TCV;HepG2;NELFE;KD	0.0475268	OTHER	no
SAFB	AP3S2	ENST00000336418_6_6_89830599_89835643_ENST00000336418_3:pas_1	0.0566071	0	ENCSR336TYW_ENCSR341TTW;K562;SAFB;KO	0.00430359	OTHER	no	Not available / discarded
HNRNPC	AP3S2	ENST00000336418_6_6_89830599_89835643_ENST00000336418_3:pas_1	-0.0791118	0	ENCSR634KBO_ENCSR572FFX;K562;HNRNPC;KD	-0.0154075	OTHER	no	ENCSR052IYH_ENCSR305XWT;HepG2;HNRNPC;KD	-0.0472232	OTHER	no
RPS3	AP3S2	ENST00000336418_6_6_89830599_89835643_ENST00000336418_3:pas_1	-0.0584357	0	ENCSR642GBC_ENCSR772DUM;K562;RPS3;KO	0.0140466	OTHER	no	Not available / discarded
UTP3	AP3S2	ENST00000336418_6_6_89830599_89835643_ENST00000336418_3:pas_1	0.0537217	0	ENCSR818TZM_ENCSR024FOF;K562;UTP3;KD	-0.0798115	OTHER	no	Not available / discarded
GLRX3	AP3S2	ENST00000336418_6_6_89830599_89835643_ENST00000336418_3:pas_1	-0.0973945	0	ENCSR874DVZ_ENCSR174OYC;K562;GLRX3;KD	-0.0740964	OTHER	no	Not available / discarded
RPS3A	AP3S2	ENST00000336418_6_6_89830599_89835643_ENST00000336418_3:pas_1	-0.0614483	0	Not available / discarded				ENCSR118VQR_ENCSR279HMU;HepG2;RPS3A;KD	-0.0313095	OTHER	no
CIRBP	AP3S2	ENST00000336418_6_6_89830599_89835643_ENST00000336418_3:pas_1	0.06419	0	Not available / discarded				ENCSR230ORC_ENCSR237YZT;HepG2;CIRBP;KD	0.124163	OTHER	no
SRSF3	AP3S2	ENST00000336418_6_6_89830599_89835643_ENST00000336418_3:pas_1	-0.0770918	0	Not available / discarded				ENCSR376FGR_ENCSR264TUE;HepG2;SRSF3;KD	0.080914	OTHER	no
AATF	AP3S2	ENST00000336418_6_6_89830599_89835643_ENST00000336418_3:pas_1	0.0550725	0	Not available / discarded				ENCSR424YSV_ENCSR003EKR;HepG2;AATF;KD	-0.00778582	OTHER	no
HNRNPD	AP3S2	ENST00000336418_6_6_89830599_89835643_ENST00000336418_3:pas_1	0.0533333	0	Not available / discarded				ENCSR660MZN_ENCSR279HMU;HepG2;HNRNPD;KD	-0.00531139	OTHER	no
TAF15	AP3S2	ENST00000336418_6_6_89830599_89835643_ENST00000336418_3:pas_1	0.07	0	Not available / discarded				ENCSR998RZI_ENCSR603TCV;HepG2;TAF15;KD	0.012604	OTHER	no
KRR1	APPBP2	ENST00000083182_13_13_60443158_60447834_ENST00000083182_2:pas_1	-0.170088	0	ENCSR244SIO_ENCSR424QCW;K562;KRR1;KD	-0.0488453	OTHER	no	Not available / discarded
SAFB	APPBP2	ENST00000083182_13_13_60443158_60447834_ENST00000083182_2:pas_1	0.167388	0	ENCSR336TYW_ENCSR341TTW;K562;SAFB;KO	0.00770772	OTHER	no	Not available / discarded
KHSRP	APPBP2	ENST00000083182_13_13_60443158_60447834_ENST00000083182_2:pas_1	0.124324	0	ENCSR561CBC_ENCSR129RWD;K562;KHSRP;KD	0.0412059	OTHER	no	ENCSR850CKU_ENCSR237YZT;HepG2;KHSRP;KD	-0.0872003	OTHER	no
CIRBP	APPBP2	ENST00000083182_13_13_60443158_60447834_ENST00000083182_2:pas_1	0.103896	0	Not available / discarded				ENCSR230ORC_ENCSR237YZT;HepG2;CIRBP;KD	0.00302656	OTHER	no
PTBP1	ARPP19	ENST00000249822_3_3_52547045_52552104_ENST00000249822_2:pas_1	0.248637	1	ENCSR527IVX_ENCSR129RWD;K562;PTBP1;KD	0.0655594	CLIP	no	ENCSR064DXG_ENCSR603TCV;HepG2;PTBP1;KD	0.0673886	PERT + CLIP	yes
AKAP1	ARSB	ENST00000264914_8_8_78777209_78780662_ENST00000264914_2:pas_1	0.125448	0	ENCSR338CON_ENCSR913CAE;K562;AKAP1;KD	0.261002	OTHER	no	ENCSR016IDR_ENCSR237YZT;HepG2;AKAP1;KD	0.244587	PERT	yes
TARDBP	ARSB	ENST00000264914_8_8_78777209_78780662_ENST00000264914_2:pas_1	0.153226	1	ENCSR134JRE_ENCSR129RWD;K562;TARDBP;KD	-0.21865	CLIP	no	ENCSR527QNC_ENCSR264TUE;HepG2;TARDBP;KD	0.0941433	CLIP	no
BCLAF1	ARSB	ENST00000264914_8_8_78777209_78780662_ENST00000264914_2:pas_1	0.181818	0	ENCSR410ZPU_ENCSR245BNJ;K562;BCLAF1;KD	-0.0994104	OTHER	no	ENCSR481AYC_ENCSR856ZRV;HepG2;BCLAF1;KD	0.110561	OTHER	no
POLR2G	ARSB	ENST00000264914_8_8_78777209_78780662_ENST00000264914_2:pas_1	-0.103226	0	ENCSR580TGX_ENCSR341TTW;K562;POLR2G;KO	0.121576	OTHER	no	Not available / discarded
RPS3	ARSB	ENST00000264914_8_8_78777209_78780662_ENST00000264914_2:pas_1	-0.125448	0	ENCSR642GBC_ENCSR772DUM;K562;RPS3;KO	0.526234	OTHER	no	Not available / discarded
UPF2	ARSB	ENST00000264914_8_8_78777209_78780662_ENST00000264914_2:pas_1	0.0931373	0	ENCSR810FHY_ENCSR438MDN;K562;UPF2;KD	-0.332811	OTHER	no	ENCSR318OXM_ENCSR856ZRV;HepG2;UPF2;KD	-0.172992	OTHER	no
NSUN2	ARSB	ENST00000264914_8_8_78777209_78780662_ENST00000264914_2:pas_1	0.177778	0	ENCSR829EFL_ENCSR174OYC;K562;NSUN2;KD	0.0975508	OTHER	no	ENCSR629RUG_ENCSR264TUE;HepG2;NSUN2;KD	-0.114841	OTHER	no
RPS3A	ARSB	ENST00000264914_8_8_78777209_78780662_ENST00000264914_2:pas_1	-0.15625	0	Not available / discarded				ENCSR118VQR_ENCSR279HMU;HepG2;RPS3A;KD	-0.0762882	OTHER	no
KHDRBS1	ASB6	ENST00000277458_6_6_129634605_129638457_ENST00000277458_2:pas_1	0.1886	0	ENCSR023HWI_ENCSR667PLJ;K562;KHDRBS1;KD	-0.0237915	OTHER	no	ENCSR784FTX_ENCSR279HMU;HepG2;KHDRBS1;KD	-0.0230765	OTHER	no
PRPF8	ASB6	ENST00000277458_6_6_129634605_129638457_ENST00000277458_2:pas_1	0.205674	0	ENCSR137HKS_ENCSR661HEL;K562;PRPF8;KD	-0.0476724	OTHER	no	ENCSR998MZP_ENCSR856ZRV;HepG2;PRPF8;KD	-0.0472398	OTHER	no
SAFB	ASB6	ENST00000277458_6_6_129634605_129638457_ENST00000277458_2:pas_1	0.22234	0	ENCSR336TYW_ENCSR341TTW;K562;SAFB;KO	0.0349685	OTHER	no	Not available / discarded
SFPQ	ASB6	ENST00000277458_6_6_129634605_129638457_ENST00000277458_2:pas_1	0.198427	0	ENCSR535YPK_ENCSR164MUK;K562;SFPQ;KD	-0.035199	OTHER	no	Not available / discarded
KHSRP	ASB6	ENST00000277458_6_6_129634605_129638457_ENST00000277458_2:pas_1	0.107905	0	ENCSR561CBC_ENCSR129RWD;K562;KHSRP;KD	-0.00472283	OTHER	no	ENCSR850CKU_ENCSR237YZT;HepG2;KHSRP;KD	0.080495	OTHER	no
SF1	ASB6	ENST00000277458_6_6_129634605_129638457_ENST00000277458_2:pas_1	0.120648	0	ENCSR562CCA_ENCSR164MUK;K562;SF1;KD	-0.0892399	OTHER	no	Not available / discarded
FXR1	ASB6	ENST00000277458_6_6_129634605_129638457_ENST00000277458_2:pas_1	0.120648	0	ENCSR780YFF_ENCSR913CAE;K562;FXR1;KD	-0.0108741	OTHER	no	ENCSR009PPI_ENCSR237YZT;HepG2;FXR1;KD	0.126141	OTHER	no
METAP2	ASB6	ENST00000277458_6_6_129634605_129638457_ENST00000277458_2:pas_1	-0.147826	0	ENCSR952QDQ_ENCSR424QCW;K562;METAP2;KD	0.0472133	OTHER	no	Not available / discarded
CIRBP	ASB6	ENST00000277458_6_6_129634605_129638457_ENST00000277458_2:pas_1	0.190476	0	Not available / discarded				ENCSR230ORC_ENCSR237YZT;HepG2;CIRBP;KD	0.169986	OTHER	no
AATF	ASB6	ENST00000277458_6_6_129634605_129638457_ENST00000277458_2:pas_1	0.21147	0	Not available / discarded				ENCSR424YSV_ENCSR003EKR;HepG2;AATF;KD	0.00627807	OTHER	no
SNRNP70	ASB6	ENST00000277458_6_6_129634605_129638457_ENST00000277458_2:pas_1	0.12253	0	Not available / discarded				ENCSR635BOO_ENCSR264TUE;HepG2;SNRNP70;KD	0.103965	OTHER	no
HNRNPD	ASB6	ENST00000277458_6_6_129634605_129638457_ENST00000277458_2:pas_1	0.174593	0	Not available / discarded				ENCSR660MZN_ENCSR279HMU;HepG2;HNRNPD;KD	0.0741766	OTHER	no
FASTKD2	ASB6	ENST00000277458_6_6_129634605_129638457_ENST00000277458_2:pas_1	-0.15234	0	Not available / discarded				ENCSR716WZH_ENCSR003EKR;HepG2;FASTKD2;KD	0.0547593	OTHER	no
HNRNPA0	ASB6	ENST00000277458_6_6_129634605_129638457_ENST00000277458_2:pas_1	0.127451	0	Not available / discarded				ENCSR720BPO_ENCSR279HMU;HepG2;HNRNPA0;KD	0.0603882	OTHER	no
QKI	ASF1A	ENST00000229595_4_4_118907402_118909171_ENST00000229595_2:pas_1	0.142857	0	ENCSR256PLH_ENCSR344XID;K562;QKI;KD	-0.173997	OTHER	no	ENCSR330YOU_ENCSR603TCV;HepG2;QKI;KD	-0.131495	OTHER	no
EIF3A	ASF1A	ENST00000229595_4_4_118907402_118909171_ENST00000229595_2:pas_1	-0.117647	0	ENCSR258VGD_ENCSR667PLJ;K562;EIF3A;KD	0.0669642	OTHER	no	Not available / discarded
PCBP1	ASF1A	ENST00000229595_4_4_118907402_118909171_ENST00000229595_2:pas_1	-0.142857	0	ENCSR545AIK_ENCSR129RWD;K562;PCBP1;KD	-0.0336705	OTHER	no	ENCSR635FRH_ENCSR603TCV;HepG2;PCBP1;KD	0.0246262	OTHER	no
MATR3	ASF1A	ENST00000229595_4_4_118907402_118909171_ENST00000229595_2:pas_1	0.190476	0	ENCSR792XFP_ENCSR129RWD;K562;MATR3;KD	0.0842325	OTHER	no	ENCSR492UFS_ENCSR237YZT;HepG2;MATR3;KD	0.0931984	OTHER	no
PKM	ASF1A	ENST00000229595_4_4_118907402_118909171_ENST00000229595_2:pas_1	-0.14	0	ENCSR978CSQ_ENCSR438MDN;K562;PKM;KD	-0.167778	OTHER	no	Not available / discarded
SRSF3	ASF1A	ENST00000229595_4_4_118907402_118909171_ENST00000229595_2:pas_1	0.125	0	Not available / discarded				ENCSR376FGR_ENCSR264TUE;HepG2;SRSF3;KD	-0.092214	OTHER	no
SRSF5	ATG2B	ENST00000359933_42_42_96279195_96285985_ENST00000359933_3:pas_1	0.2	0	ENCSR906RHU_ENCSR129RWD;K562;SRSF5;KD	0.0790598	OTHER	no	Not available / discarded
HNRNPU	BCAT1	ENST00000261192_11_11_24810024_24818049_ENST00000261192_3:pas_2	-0.139456	0	ENCSR047IUS_ENCSR438MDN;K562;HNRNPU;KD	0.0127562	OTHER	no	ENCSR308IKH_ENCSR305XWT;HepG2;HNRNPU;KD	-0.0182578	OTHER	no
SF3B1	BCAT1	ENST00000261192_11_11_24810024_24818049_ENST00000261192_3:pas_2	-0.15914	0	ENCSR047QHX_ENCSR424QCW;K562;SF3B1;KD	-0.0578679	OTHER	no	ENCSR896CFV_ENCSR264TUE;HepG2;SF3B1;KD	0.00257151	OTHER	no
DDX6	BCAT1	ENST00000261192_11_11_24810024_24818049_ENST00000261192_3:pas_2	-0.155384	0	ENCSR119QWQ_ENCSR913CAE;K562;DDX6;KD	-0.0266026	OTHER	no	ENCSR147ZBD_ENCSR237YZT;HepG2;DDX6;KD	-0.0187851	OTHER	no
RBM25	BCAT1	ENST00000261192_11_11_24810024_24818049_ENST00000261192_3:pas_2	-0.156841	0	ENCSR149DMY_ENCSR344XID;K562;RBM25;KD	-0.0200497	OTHER	no	ENCSR610AEI_ENCSR603TCV;HepG2;RBM25;KD	-0.0523993	OTHER	no
MBNL1	BCAT1	ENST00000261192_11_11_24810024_24818049_ENST00000261192_3:pas_2	-0.0848485	0	ENCSR222COT_ENCSR143COQ;K562;MBNL1;KD	-0.0866019	OTHER	no	Not available / discarded
G3BP2	BCAT1	ENST00000261192_11_11_24810024_24818049_ENST00000261192_3:pas_2	-0.128894	0	ENCSR246SOU_ENCSR344XID;K562;G3BP2;KD	-0.00519326	OTHER	no	ENCSR945UYL_ENCSR237YZT;HepG2;G3BP2;KD	-0.0139908	OTHER	no
UPF1	BCAT1	ENST00000261192_11_11_24810024_24818049_ENST00000261192_3:pas_2	-0.111529	0	ENCSR251ABP_ENCSR174OYC;K562;UPF1;KD	-0.0136781	OTHER	no	ENCSR689MIY_ENCSR691IVR;HepG2;UPF1;KD	-0.057661	OTHER	no
QKI	BCAT1	ENST00000261192_11_11_24810024_24818049_ENST00000261192_3:pas_2	-0.141561	0	ENCSR256PLH_ENCSR344XID;K562;QKI;KD	-0.00670289	OTHER	no	ENCSR330YOU_ENCSR603TCV;HepG2;QKI;KD	0.00382032	OTHER	no
RECQL	BCAT1	ENST00000261192_11_11_24810024_24818049_ENST00000261192_3:pas_2	-0.0977011	0	ENCSR310VND_ENCSR344XID;K562;RECQL;KD	0.0837512	OTHER	no	ENCSR572AMC_ENCSR603TCV;HepG2;RECQL;KD	-0.0130881	OTHER	no
PHF6	BCAT1	ENST00000261192_11_11_24810024_24818049_ENST00000261192_3:pas_2	-0.14273	0	ENCSR322XVS_ENCSR572FFX;K562;PHF6;KD	-0.0780541	OTHER	no	Not available / discarded
WDR43	BCAT1	ENST00000261192_11_11_24810024_24818049_ENST00000261192_3:pas_2	-0.129131	0	ENCSR341PZW_ENCSR174OYC;K562;WDR43;KD	0.00783559	OTHER	no	Not available / discarded
NPM1	BCAT1	ENST00000261192_11_11_24810024_24818049_ENST00000261192_3:pas_2	0.0667528	0	ENCSR346DZQ_ENCSR164MUK;K562;NPM1;KD	-0.0160861	OTHER	no	Not available / discarded
DDX21	BCAT1	ENST00000261192_11_11_24810024_24818049_ENST00000261192_3:pas_2	-0.150977	0	ENCSR384LKC_ENCSR163JUC;K562;DDX21;KO	0.0776553	OTHER	no	ENCSR485ZTC_ENCSR003EKR;HepG2;DDX21;KD	0.0334214	OTHER	no
BCLAF1	BCAT1	ENST00000261192_11_11_24810024_24818049_ENST00000261192_3:pas_2	-0.135696	0	ENCSR410ZPU_ENCSR245BNJ;K562;BCLAF1;KD	-0.0215484	OTHER	no	ENCSR481AYC_ENCSR856ZRV;HepG2;BCLAF1;KD	-0.0828675	OTHER	no
FAM120A	BCAT1	ENST00000261192_11_11_24810024_24818049_ENST00000261192_3:pas_2	-0.132985	0	ENCSR492BKM_ENCSR661HEL;K562;FAM120A;KD	-0.00494006	OTHER	no	Not available / discarded
HNRNPK	BCAT1	ENST00000261192_11_11_24810024_24818049_ENST00000261192_3:pas_2	-0.106199	0	ENCSR529JNJ_ENCSR129RWD;K562;HNRNPK;KD	-0.00404543	OTHER	no	ENCSR853ZJS_ENCSR237YZT;HepG2;HNRNPK;KD	0.00430635	OTHER	no
SUPT6H	BCAT1	ENST00000261192_11_11_24810024_24818049_ENST00000261192_3:pas_2	-0.121032	0	ENCSR530BOP_ENCSR164MUK;K562;SUPT6H;KD	-0.0232057	OTHER	no	Not available / discarded
AQR	BCAT1	ENST00000261192_11_11_24810024_24818049_ENST00000261192_3:pas_2	-0.118699	0	ENCSR624OUI_ENCSR718EWL;K562;AQR;KD	-0.0157262	OTHER	no	Not available / discarded
DROSHA	BCAT1	ENST00000261192_11_11_24810024_24818049_ENST00000261192_3:pas_2	-0.135338	0	ENCSR624XHG_ENCSR164MUK;K562;DROSHA;KD	-0.0688815	OTHER	no	Not available / discarded
RPS3	BCAT1	ENST00000261192_11_11_24810024_24818049_ENST00000261192_3:pas_2	0.121393	0	ENCSR642GBC_ENCSR772DUM;K562;RPS3;KO	0.161153	OTHER	no	Not available / discarded
EIF4B	BCAT1	ENST00000261192_11_11_24810024_24818049_ENST00000261192_3:pas_2	-0.144411	0	ENCSR774BXV_ENCSR913CAE;K562;EIF4B;KD	0.0794276	OTHER	no	ENCSR313CHR_ENCSR237YZT;HepG2;EIF4B;KD	0.0160591	OTHER	no
MATR3	BCAT1	ENST00000261192_11_11_24810024_24818049_ENST00000261192_3:pas_2	-0.111529	0	ENCSR792XFP_ENCSR129RWD;K562;MATR3;KD	-0.0071544	OTHER	no	ENCSR492UFS_ENCSR237YZT;HepG2;MATR3;KD	0.00670134	OTHER	no
YTHDC2	BCAT1	ENST00000261192_11_11_24810024_24818049_ENST00000261192_3:pas_2	-0.0877193	0	ENCSR843LYF_ENCSR164MUK;K562;YTHDC2;KD	0.00669483	OTHER	no	Not available / discarded
MAGOH	BCAT1	ENST00000261192_11_11_24810024_24818049_ENST00000261192_3:pas_2	0.115646	0	ENCSR849STR_ENCSR129RWD;K562;MAGOH;KD	-0.0112142	OTHER	no	ENCSR746EKS_ENCSR237YZT;HepG2;MAGOH;KD	0.00241824	OTHER	no
NAA15	BCAT1	ENST00000261192_11_11_24810024_24818049_ENST00000261192_3:pas_2	-0.154426	0	ENCSR945GUR_ENCSR143COQ;K562;NAA15;KD	-0.0707082	OTHER	no	Not available / discarded
SART3	BCAT1	ENST00000261192_11_11_24810024_24818049_ENST00000261192_3:pas_2	-0.129226	0	Not available / discarded				ENCSR011BBS_ENCSR279HMU;HepG2;SART3;KD	-0.00313314	OTHER	no
AUH	BCAT1	ENST00000261192_11_11_24810024_24818049_ENST00000261192_3:pas_2	0.0805556	0	Not available / discarded				ENCSR409CSO_ENCSR997HCQ;HepG2;AUH;KD	0.000946753	OTHER	no
ZNF622	BCAT1	ENST00000261192_11_11_24810024_24818049_ENST00000261192_3:pas_2	0.0710526	0	Not available / discarded				ENCSR518JXY_ENCSR691IVR;HepG2;ZNF622;KD	-0.0272686	OTHER	no
ETF1	BCAT1	ENST00000261192_11_11_24810024_24818049_ENST00000261192_3:pas_2	-0.133333	0	Not available / discarded				ENCSR840QOH_ENCSR997HCQ;HepG2;ETF1;KD	-0.00110168	OTHER	no
ETF1	BCR	ENST00000305877_23_23_23315433_23318037_ENST00000305877_2:pas_1	0.0642284	0	Not available / discarded				ENCSR840QOH_ENCSR997HCQ;HepG2;ETF1;KD	0.0277747	OTHER	no
EIF2S2	BNIP2	ENST00000607373_10_10_59659146_59664120_ENST00000607373_3:pas_1	0.138112	0	ENCSR076PMZ_ENCSR118EFE;K562;EIF2S2;KD	0.0396072	OTHER	no	Not available / discarded
ETF1	BNIP2	ENST00000607373_10_10_59659146_59664120_ENST00000607373_3:pas_1	-0.254814	0	Not available / discarded				ENCSR840QOH_ENCSR997HCQ;HepG2;ETF1;KD	-0.0365776	OTHER	no
SAFB	BRD3OS	ENST00000603928_3_3_134026208_134031587_ENST00000603928_2:pas_1	0.0671429	0	ENCSR336TYW_ENCSR341TTW;K562;SAFB;KO	-0.0206787	OTHER	no	Not available / discarded
HNRNPLL	BRD3OS	ENST00000603928_3_3_134026208_134031587_ENST00000603928_2:pas_1	-0.0504386	0	Not available / discarded				ENCSR490DYI_ENCSR264TUE;HepG2;HNRNPLL;KD	0.0802714	OTHER	no
FASTKD2	BRD3OS	ENST00000603928_3_3_134026208_134031587_ENST00000603928_2:pas_1	-0.0603448	0	Not available / discarded				ENCSR716WZH_ENCSR003EKR;HepG2;FASTKD2;KD	0.0643405	OTHER	no
TROVE2	BRD4	ENST00000263377_20_20_15235519_15238445_ENST00000263377_2:pas_1	-0.0789953	0	ENCSR060KRD_ENCSR092WKG;K562;TROVE2;KD	-0.0565921	OTHER	no	Not available / discarded
EIF2S2	C12orf43	ENST00000288757_6_6_121000486_121004489_ENST00000288757_2:pas_1	-0.0595238	0	ENCSR076PMZ_ENCSR118EFE;K562;EIF2S2;KD	0.00980247	OTHER	no	Not available / discarded
RPS3	C12orf43	ENST00000288757_6_6_121000486_121004489_ENST00000288757_2:pas_1	-0.0514874	0	ENCSR642GBC_ENCSR772DUM;K562;RPS3;KO	-0.00580742	OTHER	no	Not available / discarded
RBM15	C12orf43	ENST00000288757_6_6_121000486_121004489_ENST00000288757_2:pas_1	0.0504348	0	Not available / discarded				ENCSR599PXD_ENCSR585KOJ;HepG2;RBM15;KD	0.0179046	OTHER	no
EIF2S2	CAND1	ENST00000545606_15_15_67312606_67319953_ENST00000545606_2:pas_1	-0.0689061	0	ENCSR076PMZ_ENCSR118EFE;K562;EIF2S2;KD	0.0261897	OTHER	no	Not available / discarded
RPS19	CAND1	ENST00000545606_15_15_67312606_67319953_ENST00000545606_2:pas_1	-0.0935484	0	ENCSR098NHI_ENCSR661HEL;K562;RPS19;KD	0.09246	OTHER	no	Not available / discarded
SLBP	CAND1	ENST00000545606_15_15_67312606_67319953_ENST00000545606_2:pas_1	-0.0585284	0	ENCSR112YTD_ENCSR667PLJ;K562;SLBP;KD	0.0243512	OTHER	no	Not available / discarded
RBM25	CAND1	ENST00000545606_15_15_67312606_67319953_ENST00000545606_2:pas_1	0.0793919	0	ENCSR149DMY_ENCSR344XID;K562;RBM25;KD	-0.214589	OTHER	no	ENCSR610AEI_ENCSR603TCV;HepG2;RBM25;KD	-0.0355468	OTHER	no
ADAR	CAND1	ENST00000545606_15_15_67312606_67319953_ENST00000545606_2:pas_1	0.0947712	0	ENCSR164TLB_ENCSR667PLJ;K562;ADAR;KD	-0.354679	OTHER	no	ENCSR104OLN_ENCSR305XWT;HepG2;ADAR;KD	-0.0624483	OTHER	no
AKAP1	CAND1	ENST00000545606_15_15_67312606_67319953_ENST00000545606_2:pas_1	0.0850225	0	ENCSR338CON_ENCSR913CAE;K562;AKAP1;KD	-0.0129933	OTHER	no	ENCSR016IDR_ENCSR237YZT;HepG2;AKAP1;KD	0.062516	OTHER	no
NPM1	CAND1	ENST00000545606_15_15_67312606_67319953_ENST00000545606_2:pas_1	-0.1	0	ENCSR346DZQ_ENCSR164MUK;K562;NPM1;KD	-0.171034	OTHER	no	Not available / discarded
SUPT6H	CAND1	ENST00000545606_15_15_67312606_67319953_ENST00000545606_2:pas_1	0.0959821	0	ENCSR530BOP_ENCSR164MUK;K562;SUPT6H;KD	-0.14855	OTHER	no	Not available / discarded
SF1	CAND1	ENST00000545606_15_15_67312606_67319953_ENST00000545606_2:pas_1	0.0803571	0	ENCSR562CCA_ENCSR164MUK;K562;SF1;KD	-0.0221869	OTHER	no	Not available / discarded
POLR2G	CAND1	ENST00000545606_15_15_67312606_67319953_ENST00000545606_2:pas_1	-0.0780781	0	ENCSR580TGX_ENCSR341TTW;K562;POLR2G;KO	0.217141	OTHER	no	Not available / discarded
RPS3	CAND1	ENST00000545606_15_15_67312606_67319953_ENST00000545606_2:pas_1	-0.0928571	0	ENCSR642GBC_ENCSR772DUM;K562;RPS3;KO	-0.219503	OTHER	no	Not available / discarded
KIF1C	CAND1	ENST00000545606_15_15_67312606_67319953_ENST00000545606_2:pas_1	0.0763889	0	ENCSR823WTA_ENCSR143COQ;K562;KIF1C;KD	0.243116	OTHER	no	ENCSR182GKG_ENCSR538QOG;HepG2;KIF1C;KD	0.0245719	OTHER	no
NSUN2	CAND1	ENST00000545606_15_15_67312606_67319953_ENST00000545606_2:pas_1	0.0679771	0	ENCSR829EFL_ENCSR174OYC;K562;NSUN2;KD	-0.188973	OTHER	no	ENCSR629RUG_ENCSR264TUE;HepG2;NSUN2;KD	0.0346717	OTHER	no
MAGOH	CAND1	ENST00000545606_15_15_67312606_67319953_ENST00000545606_2:pas_1	-0.0776515	0	ENCSR849STR_ENCSR129RWD;K562;MAGOH;KD	-0.0270371	OTHER	no	ENCSR746EKS_ENCSR237YZT;HepG2;MAGOH;KD	0.0092772	OTHER	no
EIF4A3	CAND1	ENST00000545606_15_15_67312606_67319953_ENST00000545606_2:pas_1	-0.0740741	0	ENCSR961YAG_ENCSR913CAE;K562;EIF4A3;KD	-0.331408	OTHER	no	ENCSR957EEG_ENCSR237YZT;HepG2;EIF4A3;KD	-0.032482	OTHER	no
RPLP0	CAND1	ENST00000545606_15_15_67312606_67319953_ENST00000545606_2:pas_1	-0.0864055	0	Not available / discarded				ENCSR000SKS_ENCSR105NML;HepG2;RPLP0;KO	0.0473373	OTHER	no
MATR3	CBFA2T2	ENST00000342704_11_11_33644347_33650030_ENST00000342704_2:pas_1	0.12	0	ENCSR792XFP_ENCSR129RWD;K562;MATR3;KD	-0.054545	OTHER	no	ENCSR492UFS_ENCSR237YZT;HepG2;MATR3;KD	0.170597	PERT	yes
WDR3	CBFA2T2	ENST00000342704_11_11_33644347_33650030_ENST00000342704_2:pas_1	0.12	0	ENCSR334BTA_ENCSR174OYC;K562;WDR3;KD	0.0115511	OTHER	no	Not available / discarded
HNRNPK	CBFA2T2	ENST00000342704_11_11_33644347_33650030_ENST00000342704_2:pas_1	0.136364	0	ENCSR529JNJ_ENCSR129RWD;K562;HNRNPK;KD	-0.167086	OTHER	no	ENCSR853ZJS_ENCSR237YZT;HepG2;HNRNPK;KD	0	OTHER	no
DDX52	CBFA2T2	ENST00000342704_11_11_33644347_33650030_ENST00000342704_2:pas_1	0.0833333	0	ENCSR560RSZ_ENCSR661HEL;K562;DDX52;KD	-0.0114358	OTHER	no	Not available / discarded
RCC2	CBFA2T2	ENST00000342704_11_11_33644347_33650030_ENST00000342704_2:pas_1	0.12	0	ENCSR921KDS_ENCSR572FFX;K562;RCC2;KD	-0.0890351	OTHER	no	Not available / discarded
HNRNPU	CCDC127	ENST00000296824_3_3_196868_205958_ENST00000296824_4:pas_1	0.0721795	1	ENCSR047IUS_ENCSR438MDN;K562;HNRNPU;KD	-0.0628335	CLIP	no	ENCSR308IKH_ENCSR305XWT;HepG2;HNRNPU;KD	-0.0294725	CLIP	no
SF3B1	CCDC127	ENST00000296824_3_3_196868_205958_ENST00000296824_4:pas_1	0.0622749	1	ENCSR047QHX_ENCSR424QCW;K562;SF3B1;KD	-0.048253	CLIP	no	ENCSR896CFV_ENCSR264TUE;HepG2;SF3B1;KD	-0.031537	CLIP	no
SF3B1	CCDC127	ENST00000296824_3_3_196868_205958_ENST00000296824_4:pas_2	-0.0605042	1	ENCSR047QHX_ENCSR424QCW;K562;SF3B1;KD	-0.0238929	CLIP	no	ENCSR896CFV_ENCSR264TUE;HepG2;SF3B1;KD	-0.0224815	CLIP	no
UPF1	CCDC127	ENST00000296824_3_3_196868_205958_ENST00000296824_4:pas_1	0.0666476	1	ENCSR251ABP_ENCSR174OYC;K562;UPF1;KD	-0.052337	CLIP	no	ENCSR689MIY_ENCSR691IVR;HepG2;UPF1;KD	0.0117171	CLIP	no
EIF3A	CCDC127	ENST00000296824_3_3_196868_205958_ENST00000296824_4:pas_1	0.0529582	1	ENCSR258VGD_ENCSR667PLJ;K562;EIF3A;KD	-0.0390957	CLIP	no	Not available / discarded
BCLAF1	CCDC127	ENST00000296824_3_3_196868_205958_ENST00000296824_4:pas_1	0.0590909	1	ENCSR410ZPU_ENCSR245BNJ;K562;BCLAF1;KD	-0.0248859	CLIP	no	ENCSR481AYC_ENCSR856ZRV;HepG2;BCLAF1;KD	0.0409945	CLIP	no
PTBP1	CCDC127	ENST00000296824_3_3_196868_205958_ENST00000296824_4:pas_1	0.0572917	1	ENCSR527IVX_ENCSR129RWD;K562;PTBP1;KD	-0.0214752	CLIP	no	ENCSR064DXG_ENCSR603TCV;HepG2;PTBP1;KD	-0.0178844	CLIP	no
KHSRP	CCDC127	ENST00000296824_3_3_196868_205958_ENST00000296824_4:pas_1	0.0508373	1	ENCSR561CBC_ENCSR129RWD;K562;KHSRP;KD	-0.0374751	CLIP	no	ENCSR850CKU_ENCSR237YZT;HepG2;KHSRP;KD	-0.0236524	CLIP	no
RBM15	CCDC127	ENST00000296824_3_3_196868_205958_ENST00000296824_4:pas_1	0.0507557	1	Not available / discarded				ENCSR599PXD_ENCSR585KOJ;HepG2;RBM15;KD	-0.0341812	CLIP	no
HNRNPUL1	CCDC127	ENST00000296824_3_3_196868_205958_ENST00000296824_4:pas_1	0.0666476	0	ENCSR034VBA_ENCSR164MUK;K562;HNRNPUL1;KD	-0.0215215	OTHER	no	Not available / discarded
DDX6	CCDC127	ENST00000296824_3_3_196868_205958_ENST00000296824_4:pas_1	0.0783626	0	ENCSR119QWQ_ENCSR913CAE;K562;DDX6;KD	-0.00966491	OTHER	no	ENCSR147ZBD_ENCSR237YZT;HepG2;DDX6;KD	0.0388865	OTHER	no
DDX6	CCDC127	ENST00000296824_3_3_196868_205958_ENST00000296824_4:pas_2	-0.0598861	0	ENCSR119QWQ_ENCSR913CAE;K562;DDX6;KD	-0.0158288	OTHER	no	ENCSR147ZBD_ENCSR237YZT;HepG2;DDX6;KD	0.0419275	OTHER	no
RBM25	CCDC127	ENST00000296824_3_3_196868_205958_ENST00000296824_4:pas_1	0.0612648	0	ENCSR149DMY_ENCSR344XID;K562;RBM25;KD	0.00103364	OTHER	no	ENCSR610AEI_ENCSR603TCV;HepG2;RBM25;KD	-7.16148e-05	OTHER	no
ADAR	CCDC127	ENST00000296824_3_3_196868_205958_ENST00000296824_4:pas_1	0.0568572	0	ENCSR164TLB_ENCSR667PLJ;K562;ADAR;KD	-0.00433122	OTHER	no	ENCSR104OLN_ENCSR305XWT;HepG2;ADAR;KD	-0.00990761	OTHER	no
ADAR	CCDC127	ENST00000296824_3_3_196868_205958_ENST00000296824_4:pas_2	-0.0595405	0	ENCSR164TLB_ENCSR667PLJ;K562;ADAR;KD	-0.0111742	OTHER	no	ENCSR104OLN_ENCSR305XWT;HepG2;ADAR;KD	-0.0513331	OTHER	no
ATP5C1	CCDC127	ENST00000296824_3_3_196868_205958_ENST00000296824_4:pas_1	-0.0512308	0	ENCSR231DXJ_ENCSR143COQ;K562;ATP5C1;KD	0.0296081	OTHER	no	Not available / discarded
G3BP2	CCDC127	ENST00000296824_3_3_196868_205958_ENST00000296824_4:pas_1	0.0628788	0	ENCSR246SOU_ENCSR344XID;K562;G3BP2;KD	-0.0678286	OTHER	no	ENCSR945UYL_ENCSR237YZT;HepG2;G3BP2;KD	-0.0185358	OTHER	no
G3BP2	CCDC127	ENST00000296824_3_3_196868_205958_ENST00000296824_4:pas_2	-0.0752399	0	ENCSR246SOU_ENCSR344XID;K562;G3BP2;KD	-0.00917718	OTHER	no	ENCSR945UYL_ENCSR237YZT;HepG2;G3BP2;KD	-0.000277064	OTHER	no
PHF6	CCDC127	ENST00000296824_3_3_196868_205958_ENST00000296824_4:pas_1	0.0622749	0	ENCSR322XVS_ENCSR572FFX;K562;PHF6;KD	-0.0596447	OTHER	no	Not available / discarded
PHF6	CCDC127	ENST00000296824_3_3_196868_205958_ENST00000296824_4:pas_2	-0.0590756	0	ENCSR322XVS_ENCSR572FFX;K562;PHF6;KD	-0.0592307	OTHER	no	Not available / discarded
SAFB	CCDC127	ENST00000296824_3_3_196868_205958_ENST00000296824_4:pas_1	0.0557265	0	ENCSR336TYW_ENCSR341TTW;K562;SAFB;KO	-0.0595802	OTHER	no	Not available / discarded
AKAP1	CCDC127	ENST00000296824_3_3_196868_205958_ENST00000296824_4:pas_1	0.0671749	0	ENCSR338CON_ENCSR913CAE;K562;AKAP1;KD	0.0018152	OTHER	no	ENCSR016IDR_ENCSR237YZT;HepG2;AKAP1;KD	0.09982	OTHER	no
NPM1	CCDC127	ENST00000296824_3_3_196868_205958_ENST00000296824_4:pas_1	-0.0556752	0	ENCSR346DZQ_ENCSR164MUK;K562;NPM1;KD	-0.0139905	OTHER	no	Not available / discarded
SUPT6H	CCDC127	ENST00000296824_3_3_196868_205958_ENST00000296824_4:pas_1	0.0783626	0	ENCSR530BOP_ENCSR164MUK;K562;SUPT6H;KD	-0.0141316	OTHER	no	Not available / discarded
SUPT6H	CCDC127	ENST00000296824_3_3_196868_205958_ENST00000296824_4:pas_2	-0.053436	0	ENCSR530BOP_ENCSR164MUK;K562;SUPT6H;KD	-0.008199	OTHER	no	Not available / discarded
SF1	CCDC127	ENST00000296824_3_3_196868_205958_ENST00000296824_4:pas_1	0.0791068	0	ENCSR562CCA_ENCSR164MUK;K562;SF1;KD	-0.00461035	OTHER	no	Not available / discarded
POLR2G	CCDC127	ENST00000296824_3_3_196868_205958_ENST00000296824_4:pas_1	-0.0512821	0	ENCSR580TGX_ENCSR341TTW;K562;POLR2G;KO	-0.0725167	OTHER	no	Not available / discarded
AQR	CCDC127	ENST00000296824_3_3_196868_205958_ENST00000296824_4:pas_1	0.0541347	0	ENCSR624OUI_ENCSR718EWL;K562;AQR;KD	-0.139683	OTHER	no	Not available / discarded
DROSHA	CCDC127	ENST00000296824_3_3_196868_205958_ENST00000296824_4:pas_1	0.0629371	0	ENCSR624XHG_ENCSR164MUK;K562;DROSHA;KD	-0.0272475	OTHER	no	Not available / discarded
RPS3	CCDC127	ENST00000296824_3_3_196868_205958_ENST00000296824_4:pas_1	-0.0732038	0	ENCSR642GBC_ENCSR772DUM;K562;RPS3;KO	-0.0463116	OTHER	no	Not available / discarded
RPS3	CCDC127	ENST00000296824_3_3_196868_205958_ENST00000296824_4:pas_2	0.0502696	0	ENCSR642GBC_ENCSR772DUM;K562;RPS3;KO	-0.0121029	OTHER	no	Not available / discarded
FTO	CCDC127	ENST00000296824_3_3_196868_205958_ENST00000296824_4:pas_1	0.059635	0	ENCSR688GVV_ENCSR424QCW;K562;FTO;KD	-0.0880904	OTHER	no	ENCSR389HFU_ENCSR264TUE;HepG2;FTO;KD	0.020534	OTHER	no
UPF2	CCDC127	ENST00000296824_3_3_196868_205958_ENST00000296824_4:pas_1	0.0519481	0	ENCSR810FHY_ENCSR438MDN;K562;UPF2;KD	-0.00866181	OTHER	no	ENCSR318OXM_ENCSR856ZRV;HepG2;UPF2;KD	-0.0278094	OTHER	no
RCC2	CCDC127	ENST00000296824_3_3_196868_205958_ENST00000296824_4:pas_1	0.0757576	0	ENCSR921KDS_ENCSR572FFX;K562;RCC2;KD	-0.0674239	OTHER	no	Not available / discarded
RCC2	CCDC127	ENST00000296824_3_3_196868_205958_ENST00000296824_4:pas_2	-0.0550211	0	ENCSR921KDS_ENCSR572FFX;K562;RCC2;KD	0	OTHER	no	Not available / discarded
SNRNP200	CCDC127	ENST00000296824_3_3_196868_205958_ENST00000296824_4:pas_1	0.0683198	0	ENCSR943LIB_ENCSR164MUK;K562;SNRNP200;KD	-0.00170181	OTHER	no	Not available / discarded
SNRNP200	CCDC127	ENST00000296824_3_3_196868_205958_ENST00000296824_4:pas_2	-0.0590756	0	ENCSR943LIB_ENCSR164MUK;K562;SNRNP200;KD	-0.0203035	OTHER	no	Not available / discarded
PKM	CCDC127	ENST00000296824_3_3_196868_205958_ENST00000296824_4:pas_1	-0.0590909	0	ENCSR978CSQ_ENCSR438MDN;K562;PKM;KD	-0.00430935	OTHER	no	Not available / discarded
SART3	CCDC127	ENST00000296824_3_3_196868_205958_ENST00000296824_4:pas_1	0.0705128	0	Not available / discarded				ENCSR011BBS_ENCSR279HMU;HepG2;SART3;KD	-0.00413316	OTHER	no
RPS3A	CCDC127	ENST00000296824_3_3_196868_205958_ENST00000296824_4:pas_1	-0.0711111	0	Not available / discarded				ENCSR118VQR_ENCSR279HMU;HepG2;RPS3A;KD	0.0339423	OTHER	no
ZNF622	CCDC127	ENST00000296824_3_3_196868_205958_ENST00000296824_4:pas_1	-0.0618687	0	Not available / discarded				ENCSR518JXY_ENCSR691IVR;HepG2;ZNF622;KD	-0.024988	OTHER	no
ZNF622	CCDC127	ENST00000296824_3_3_196868_205958_ENST00000296824_4:pas_2	0.0580514	0	Not available / discarded				ENCSR518JXY_ENCSR691IVR;HepG2;ZNF622;KD	-0.00745473	OTHER	no
TAF15	CCDC127	ENST00000296824_3_3_196868_205958_ENST00000296824_4:pas_1	0.0502207	0	Not available / discarded				ENCSR998RZI_ENCSR603TCV;HepG2;TAF15;KD	-0.0324676	OTHER	no
SRSF1	CCDC152	ENST00000361970_9_9_42799659_42802439_ENST00000361970_2:pas_1	0.0574166	0	ENCSR066VOO_ENCSR129RWD;K562;SRSF1;KD	-0.186441	OTHER	no	ENCSR094KBY_ENCSR603TCV;HepG2;SRSF1;KD	-2	OTHER	no
ATP5C1	CCDC152	ENST00000361970_9_9_42799659_42802439_ENST00000361970_2:pas_1	-0.0662927	0	ENCSR231DXJ_ENCSR143COQ;K562;ATP5C1;KD	-0.0718538	OTHER	no	Not available / discarded
HNRNPK	CCDC152	ENST00000361970_9_9_42799659_42802439_ENST00000361970_2:pas_1	0.0603701	0	ENCSR529JNJ_ENCSR129RWD;K562;HNRNPK;KD	0.00484733	OTHER	no	ENCSR853ZJS_ENCSR237YZT;HepG2;HNRNPK;KD	-2	OTHER	no
RBM15	CCDC25	ENST00000356537_9_9_27733316_27736245_ENST00000356537_2:pas_1	-0.166085	0	Not available / discarded				ENCSR599PXD_ENCSR585KOJ;HepG2;RBM15;KD	0.0166888	OTHER	no
SF3B1	CDC27	ENST00000066544_19_19_47117703_47121017_ENST00000066544_2:pas_1	-0.156863	0	ENCSR047QHX_ENCSR424QCW;K562;SF3B1;KD	0.00967714	OTHER	no	ENCSR896CFV_ENCSR264TUE;HepG2;SF3B1;KD	0.0463359	OTHER	no
EIF2S2	CDC27	ENST00000066544_19_19_47117703_47121017_ENST00000066544_2:pas_1	0.0909091	0	ENCSR076PMZ_ENCSR118EFE;K562;EIF2S2;KD	0.0250994	OTHER	no	Not available / discarded
PRPF8	CDC27	ENST00000066544_19_19_47117703_47121017_ENST00000066544_2:pas_1	0.163636	0	ENCSR137HKS_ENCSR661HEL;K562;PRPF8;KD	0.0193753	OTHER	no	ENCSR998MZP_ENCSR856ZRV;HepG2;PRPF8;KD	0.0701249	OTHER	no
RBM25	CDC27	ENST00000066544_19_19_47117703_47121017_ENST00000066544_2:pas_1	-0.163934	0	ENCSR149DMY_ENCSR344XID;K562;RBM25;KD	0.0638026	OTHER	no	ENCSR610AEI_ENCSR603TCV;HepG2;RBM25;KD	-0.00804722	OTHER	no
ADAR	CDC27	ENST00000066544_19_19_47117703_47121017_ENST00000066544_2:pas_1	-0.135135	0	ENCSR164TLB_ENCSR667PLJ;K562;ADAR;KD	-0.121196	OTHER	no	ENCSR104OLN_ENCSR305XWT;HepG2;ADAR;KD	0.0121236	OTHER	no
G3BP2	CDC27	ENST00000066544_19_19_47117703_47121017_ENST00000066544_2:pas_1	-0.156863	0	ENCSR246SOU_ENCSR344XID;K562;G3BP2;KD	0.0164931	OTHER	no	ENCSR945UYL_ENCSR237YZT;HepG2;G3BP2;KD	0.0794328	OTHER	no
QKI	CDC27	ENST00000066544_19_19_47117703_47121017_ENST00000066544_2:pas_1	-0.163934	0	ENCSR256PLH_ENCSR344XID;K562;QKI;KD	0.0162216	OTHER	no	ENCSR330YOU_ENCSR603TCV;HepG2;QKI;KD	0.0659329	OTHER	no
PHF6	CDC27	ENST00000066544_19_19_47117703_47121017_ENST00000066544_2:pas_1	-0.153846	0	ENCSR322XVS_ENCSR572FFX;K562;PHF6;KD	-0.127079	OTHER	no	Not available / discarded
DDX21	CDC27	ENST00000066544_19_19_47117703_47121017_ENST00000066544_2:pas_1	-0.156863	0	ENCSR384LKC_ENCSR163JUC;K562;DDX21;KO	0.0336382	OTHER	no	ENCSR485ZTC_ENCSR003EKR;HepG2;DDX21;KD	0.0469323	OTHER	no
FAM120A	CDC27	ENST00000066544_19_19_47117703_47121017_ENST00000066544_2:pas_1	-0.134615	0	ENCSR492BKM_ENCSR661HEL;K562;FAM120A;KD	-0.00130661	OTHER	no	Not available / discarded
EIF4B	CDC27	ENST00000066544_19_19_47117703_47121017_ENST00000066544_2:pas_1	-0.135135	0	ENCSR774BXV_ENCSR913CAE;K562;EIF4B;KD	-0.0591166	OTHER	no	ENCSR313CHR_ENCSR237YZT;HepG2;EIF4B;KD	0.138923	OTHER	no
AGGF1	CDC27	ENST00000066544_19_19_47117703_47121017_ENST00000066544_2:pas_1	-0.133333	0	ENCSR812TLY_ENCSR143COQ;K562;AGGF1;KD	-0.0264922	OTHER	no	Not available / discarded
MAGOH	CDC27	ENST00000066544_19_19_47117703_47121017_ENST00000066544_2:pas_1	0.135135	0	ENCSR849STR_ENCSR129RWD;K562;MAGOH;KD	0.0431422	OTHER	no	ENCSR746EKS_ENCSR237YZT;HepG2;MAGOH;KD	0.198109	OTHER	no
NAA15	CDC27	ENST00000066544_19_19_47117703_47121017_ENST00000066544_2:pas_1	-0.156863	0	ENCSR945GUR_ENCSR143COQ;K562;NAA15;KD	-0.113541	OTHER	no	Not available / discarded
AATF	CDC27	ENST00000066544_19_19_47117703_47121017_ENST00000066544_2:pas_1	0.0652174	0	Not available / discarded				ENCSR424YSV_ENCSR003EKR;HepG2;AATF;KD	0.0415251	OTHER	no
HNRNPD	CDC27	ENST00000066544_19_19_47117703_47121017_ENST00000066544_2:pas_1	0.133333	0	Not available / discarded				ENCSR660MZN_ENCSR279HMU;HepG2;HNRNPD;KD	-0.142548	OTHER	no
DDX5	CDC27	ENST00000066544_19_19_47117703_47121017_ENST00000066544_2:pas_1	0.153846	0	Not available / discarded				ENCSR808FBR_ENCSR776SXA;HepG2;DDX5;KD	-0.0502573	OTHER	no
SF3B1	CDS2	ENST00000460006_13_13_5190102_5197887_ENST00000460006_3:pas_2	0.0611559	0	ENCSR047QHX_ENCSR424QCW;K562;SF3B1;KD	-0.0148481	OTHER	no	ENCSR896CFV_ENCSR264TUE;HepG2;SF3B1;KD	0.0497687	OTHER	no
RPS19	CDS2	ENST00000460006_13_13_5190102_5197887_ENST00000460006_3:pas_2	-0.0952381	0	ENCSR098NHI_ENCSR661HEL;K562;RPS19;KD	0.157934	OTHER	no	Not available / discarded
EFTUD2	CDS2	ENST00000460006_13_13_5190102_5197887_ENST00000460006_3:pas_2	0.108108	0	ENCSR117WLY_ENCSR661HEL;K562;EFTUD2;KD	-0.0642629	OTHER	no	Not available / discarded
DDX6	CDS2	ENST00000460006_13_13_5190102_5197887_ENST00000460006_3:pas_2	0.0752688	0	ENCSR119QWQ_ENCSR913CAE;K562;DDX6;KD	-0.144552	OTHER	no	ENCSR147ZBD_ENCSR237YZT;HepG2;DDX6;KD	-0.107445	OTHER	no
RBM25	CDS2	ENST00000460006_13_13_5190102_5197887_ENST00000460006_3:pas_2	0.107527	0	ENCSR149DMY_ENCSR344XID;K562;RBM25;KD	-0.108398	OTHER	no	ENCSR610AEI_ENCSR603TCV;HepG2;RBM25;KD	-0.0325591	OTHER	no
ADAR	CDS2	ENST00000460006_13_13_5190102_5197887_ENST00000460006_3:pas_2	0.104167	0	ENCSR164TLB_ENCSR667PLJ;K562;ADAR;KD	-0.00915318	OTHER	no	ENCSR104OLN_ENCSR305XWT;HepG2;ADAR;KD	-0.0265237	OTHER	no
RRP9	CDS2	ENST00000460006_13_13_5190102_5197887_ENST00000460006_3:pas_2	-0.0588411	0	ENCSR210KJB_ENCSR661HEL;K562;RRP9;KD	-0.12166	OTHER	no	ENCSR471GIS_ENCSR856ZRV;HepG2;RRP9;KD	0.0596119	OTHER	no
ATP5C1	CDS2	ENST00000460006_13_13_5190102_5197887_ENST00000460006_3:pas_2	-0.1	0	ENCSR231DXJ_ENCSR143COQ;K562;ATP5C1;KD	-0.0266899	OTHER	no	Not available / discarded
UPF1	CDS2	ENST00000460006_13_13_5190102_5197887_ENST00000460006_3:pas_2	0.107527	0	ENCSR251ABP_ENCSR174OYC;K562;UPF1;KD	-0.101197	OTHER	no	ENCSR689MIY_ENCSR691IVR;HepG2;UPF1;KD	0.105473	OTHER	no
WDR3	CDS2	ENST00000460006_13_13_5190102_5197887_ENST00000460006_3:pas_2	0.0725211	0	ENCSR334BTA_ENCSR174OYC;K562;WDR3;KD	-0.140033	OTHER	no	Not available / discarded
AKAP1	CDS2	ENST00000460006_13_13_5190102_5197887_ENST00000460006_3:pas_2	0.101852	0	ENCSR338CON_ENCSR913CAE;K562;AKAP1;KD	-0.00804222	OTHER	no	ENCSR016IDR_ENCSR237YZT;HepG2;AKAP1;KD	0.0547947	OTHER	no
NPM1	CDS2	ENST00000460006_13_13_5190102_5197887_ENST00000460006_3:pas_2	-0.101852	0	ENCSR346DZQ_ENCSR164MUK;K562;NPM1;KD	0.275463	OTHER	no	Not available / discarded
DDX21	CDS2	ENST00000460006_13_13_5190102_5197887_ENST00000460006_3:pas_2	0.107527	0	ENCSR384LKC_ENCSR163JUC;K562;DDX21;KO	-0.0878786	OTHER	no	ENCSR485ZTC_ENCSR003EKR;HepG2;DDX21;KD	0.00425788	OTHER	no
FAM120A	CDS2	ENST00000460006_13_13_5190102_5197887_ENST00000460006_3:pas_2	0.0952381	0	ENCSR492BKM_ENCSR661HEL;K562;FAM120A;KD	-0.0980038	OTHER	no	Not available / discarded
SUPT6H	CDS2	ENST00000460006_13_13_5190102_5197887_ENST00000460006_3:pas_2	0.0952381	0	ENCSR530BOP_ENCSR164MUK;K562;SUPT6H;KD	-0.0611875	OTHER	no	Not available / discarded
DDX27	CDS2	ENST00000460006_13_13_5190102_5197887_ENST00000460006_3:pas_2	0.0819672	0	ENCSR584LDM_ENCSR245BNJ;K562;DDX27;KD	-0.309439	OTHER	no	ENCSR210RWL_ENCSR856ZRV;HepG2;DDX27;KD	0.0587504	OTHER	no
AQR	CDS2	ENST00000460006_13_13_5190102_5197887_ENST00000460006_3:pas_2	0.0635589	0	ENCSR624OUI_ENCSR718EWL;K562;AQR;KD	-0.0773664	OTHER	no	Not available / discarded
DROSHA	CDS2	ENST00000460006_13_13_5190102_5197887_ENST00000460006_3:pas_1	0.360526	0	ENCSR624XHG_ENCSR164MUK;K562;DROSHA;KD	0.121091	OTHER	no	Not available / discarded
DROSHA	CDS2	ENST00000460006_13_13_5190102_5197887_ENST00000460006_3:pas_2	0.0952381	0	ENCSR624XHG_ENCSR164MUK;K562;DROSHA;KD	0.00851553	OTHER	no	Not available / discarded
RPS3	CDS2	ENST00000460006_13_13_5190102_5197887_ENST00000460006_3:pas_2	-0.1	0	ENCSR642GBC_ENCSR772DUM;K562;RPS3;KO	0.0355839	OTHER	no	Not available / discarded
FTO	CDS2	ENST00000460006_13_13_5190102_5197887_ENST00000460006_3:pas_2	0.101852	0	ENCSR688GVV_ENCSR424QCW;K562;FTO;KD	-0.046813	OTHER	no	ENCSR389HFU_ENCSR264TUE;HepG2;FTO;KD	0.066276	OTHER	no
UPF2	CDS2	ENST00000460006_13_13_5190102_5197887_ENST00000460006_3:pas_1	0.284784	0	ENCSR810FHY_ENCSR438MDN;K562;UPF2;KD	0.0723179	OTHER	no	ENCSR318OXM_ENCSR856ZRV;HepG2;UPF2;KD	0.190524	OTHER	no
UPF2	CDS2	ENST00000460006_13_13_5190102_5197887_ENST00000460006_3:pas_2	0.101852	0	ENCSR810FHY_ENCSR438MDN;K562;UPF2;KD	0.0779912	OTHER	no	ENCSR318OXM_ENCSR856ZRV;HepG2;UPF2;KD	0.077347	OTHER	no
AGGF1	CDS2	ENST00000460006_13_13_5190102_5197887_ENST00000460006_3:pas_2	0.0588411	0	ENCSR812TLY_ENCSR143COQ;K562;AGGF1;KD	-0.0822991	OTHER	no	Not available / discarded
KIF1C	CDS2	ENST00000460006_13_13_5190102_5197887_ENST00000460006_3:pas_2	0.107527	0	ENCSR823WTA_ENCSR143COQ;K562;KIF1C;KD	-0.0043983	OTHER	no	ENCSR182GKG_ENCSR538QOG;HepG2;KIF1C;KD	-0.0273891	OTHER	no
YTHDC2	CDS2	ENST00000460006_13_13_5190102_5197887_ENST00000460006_3:pas_2	0.0865409	0	ENCSR843LYF_ENCSR164MUK;K562;YTHDC2;KD	0.127543	OTHER	no	Not available / discarded
GLRX3	CDS2	ENST00000460006_13_13_5190102_5197887_ENST00000460006_3:pas_2	-0.0943396	0	ENCSR874DVZ_ENCSR174OYC;K562;GLRX3;KD	-0.0939455	OTHER	no	Not available / discarded
SNRNP200	CDS2	ENST00000460006_13_13_5190102_5197887_ENST00000460006_3:pas_1	0.376344	0	ENCSR943LIB_ENCSR164MUK;K562;SNRNP200;KD	0.107828	OTHER	no	Not available / discarded
SNRNP200	CDS2	ENST00000460006_13_13_5190102_5197887_ENST00000460006_3:pas_2	0.104167	0	ENCSR943LIB_ENCSR164MUK;K562;SNRNP200;KD	0.240092	OTHER	no	Not available / discarded
NAA15	CDS2	ENST00000460006_13_13_5190102_5197887_ENST00000460006_3:pas_2	0.108108	0	ENCSR945GUR_ENCSR143COQ;K562;NAA15;KD	-0.0109177	OTHER	no	Not available / discarded
EIF4A3	CDS2	ENST00000460006_13_13_5190102_5197887_ENST00000460006_3:pas_2	-0.0720721	0	ENCSR961YAG_ENCSR913CAE;K562;EIF4A3;KD	0.0641939	OTHER	no	ENCSR957EEG_ENCSR237YZT;HepG2;EIF4A3;KD	-0.0772716	OTHER	no
RPLP0	CDS2	ENST00000460006_13_13_5190102_5197887_ENST00000460006_3:pas_2	-0.1	0	Not available / discarded				ENCSR000SKS_ENCSR105NML;HepG2;RPLP0;KO	0.0965333	OTHER	no
SART3	CDS2	ENST00000460006_13_13_5190102_5197887_ENST00000460006_3:pas_2	0.104167	0	Not available / discarded				ENCSR011BBS_ENCSR279HMU;HepG2;SART3;KD	0.00544995	OTHER	no
RPS3A	CDS2	ENST00000460006_13_13_5190102_5197887_ENST00000460006_3:pas_2	-0.1	0	Not available / discarded				ENCSR118VQR_ENCSR279HMU;HepG2;RPS3A;KD	0.041314	OTHER	no
ZNF622	CDS2	ENST00000460006_13_13_5190102_5197887_ENST00000460006_3:pas_2	-0.0902256	0	Not available / discarded				ENCSR518JXY_ENCSR691IVR;HepG2;ZNF622;KD	0.00196023	OTHER	no
ETF1	CDS2	ENST00000460006_13_13_5190102_5197887_ENST00000460006_3:pas_2	0.0751852	0	Not available / discarded				ENCSR840QOH_ENCSR997HCQ;HepG2;ETF1;KD	0.0741057	OTHER	no
PABPC1	CDS2	ENST00000460006_13_13_5190102_5197887_ENST00000460006_3:pas_2	-0.0892857	0	Not available / discarded				ENCSR910YNJ_ENCSR279HMU;HepG2;PABPC1;KD	-0.0361304	OTHER	no
HNRNPUL1	CENPP	ENST00000375587_8_8_92613019_92620529_ENST00000375587_3:pas_2	0.163763	0	ENCSR034VBA_ENCSR164MUK;K562;HNRNPUL1;KD	-2	OTHER	no	Not available / discarded
SF3B1	CENPP	ENST00000375587_8_8_92613019_92620529_ENST00000375587_3:pas_2	0.250958	0	ENCSR047QHX_ENCSR424QCW;K562;SF3B1;KD	-0.0674487	OTHER	no	ENCSR896CFV_ENCSR264TUE;HepG2;SF3B1;KD	-2	OTHER	no
EFTUD2	CENPP	ENST00000375587_8_8_92613019_92620529_ENST00000375587_3:pas_2	0.186411	0	ENCSR117WLY_ENCSR661HEL;K562;EFTUD2;KD	-0.111392	OTHER	no	Not available / discarded
ATP5C1	CENPP	ENST00000375587_8_8_92613019_92620529_ENST00000375587_3:pas_2	-0.0792683	0	ENCSR231DXJ_ENCSR143COQ;K562;ATP5C1;KD	0.154157	OTHER	no	Not available / discarded
PHF6	CENPP	ENST00000375587_8_8_92613019_92620529_ENST00000375587_3:pas_2	0.196838	0	ENCSR322XVS_ENCSR572FFX;K562;PHF6;KD	0.0595508	OTHER	no	Not available / discarded
RPS3	CENPP	ENST00000375587_8_8_92613019_92620529_ENST00000375587_3:pas_2	-0.0833333	0	ENCSR642GBC_ENCSR772DUM;K562;RPS3;KO	-2	OTHER	no	Not available / discarded
EIF4B	CENPP	ENST00000375587_8_8_92613019_92620529_ENST00000375587_3:pas_2	0.186411	0	ENCSR774BXV_ENCSR913CAE;K562;EIF4B;KD	-0.247826	OTHER	no	ENCSR313CHR_ENCSR237YZT;HepG2;EIF4B;KD	0.289023	OTHER	no
SNRNP200	CENPP	ENST00000375587_8_8_92613019_92620529_ENST00000375587_3:pas_2	0.156541	0	ENCSR943LIB_ENCSR164MUK;K562;SNRNP200;KD	-2	OTHER	no	Not available / discarded
NAA15	CENPP	ENST00000375587_8_8_92613019_92620529_ENST00000375587_3:pas_2	0.195402	0	ENCSR945GUR_ENCSR143COQ;K562;NAA15;KD	0.0138641	OTHER	no	Not available / discarded
RBM15	CENPP	ENST00000375587_8_8_92613019_92620529_ENST00000375587_3:pas_2	0.172125	0	Not available / discarded				ENCSR599PXD_ENCSR585KOJ;HepG2;RBM15;KD	-2	OTHER	no
KHDRBS1	COA7	ENST00000371538_3_3_52684449_52688168_ENST00000371538_2:pas_1	0.208333	0	ENCSR023HWI_ENCSR667PLJ;K562;KHDRBS1;KD	-0.039216	OTHER	no	ENCSR784FTX_ENCSR279HMU;HepG2;KHDRBS1;KD	-0.0947054	OTHER	no
EEF2	COA7	ENST00000371538_3_3_52684449_52688168_ENST00000371538_2:pas_1	0.255898	0	ENCSR181RLB_ENCSR661HEL;K562;EEF2;KD	-0.0533168	OTHER	no	Not available / discarded
SAFB	COA7	ENST00000371538_3_3_52684449_52688168_ENST00000371538_2:pas_1	0.315011	0	ENCSR336TYW_ENCSR341TTW;K562;SAFB;KO	-0.125364	OTHER	no	Not available / discarded
PTBP1	COA7	ENST00000371538_3_3_52684449_52688168_ENST00000371538_2:pas_1	0.190698	0	ENCSR527IVX_ENCSR129RWD;K562;PTBP1;KD	0.0094355	OTHER	no	ENCSR064DXG_ENCSR603TCV;HepG2;PTBP1;KD	0.00760663	OTHER	no
KHSRP	COA7	ENST00000371538_3_3_52684449_52688168_ENST00000371538_2:pas_1	0.296651	0	ENCSR561CBC_ENCSR129RWD;K562;KHSRP;KD	0.046684	OTHER	no	ENCSR850CKU_ENCSR237YZT;HepG2;KHSRP;KD	0.140616	OTHER	no
SF1	COA7	ENST00000371538_3_3_52684449_52688168_ENST00000371538_2:pas_1	0.225084	0	ENCSR562CCA_ENCSR164MUK;K562;SF1;KD	-0.0874407	OTHER	no	Not available / discarded
GLRX3	COA7	ENST00000371538_3_3_52684449_52688168_ENST00000371538_2:pas_1	-0.181159	0	ENCSR874DVZ_ENCSR174OYC;K562;GLRX3;KD	0.0376225	OTHER	no	Not available / discarded
CCDC124	COA7	ENST00000371538_3_3_52684449_52688168_ENST00000371538_2:pas_1	0.220779	0	ENCSR874ZLI_ENCSR143COQ;K562;CCDC124;KD	0.0474111	OTHER	no	Not available / discarded
TAF15	COA7	ENST00000371538_3_3_52684449_52688168_ENST00000371538_2:pas_1	0.186275	0	Not available / discarded				ENCSR998RZI_ENCSR603TCV;HepG2;TAF15;KD	-0.135145	OTHER	no
HNRNPUL1	CSTB	ENST00000639959_2_2_43772511_43774330_ENST00000639959_2:pas_1	0.0522462	0	ENCSR034VBA_ENCSR164MUK;K562;HNRNPUL1;KD	-2	OTHER	no	Not available / discarded
TARDBP	CSTB	ENST00000639959_2_2_43772511_43774330_ENST00000639959_2:pas_1	0.0510772	0	ENCSR134JRE_ENCSR129RWD;K562;TARDBP;KD	-2	OTHER	no	ENCSR527QNC_ENCSR264TUE;HepG2;TARDBP;KD	-0.0473387	OTHER	no
ADAR	CSTB	ENST00000639959_2_2_43772511_43774330_ENST00000639959_2:pas_1	0.0557641	0	ENCSR164TLB_ENCSR667PLJ;K562;ADAR;KD	-2	OTHER	no	ENCSR104OLN_ENCSR305XWT;HepG2;ADAR;KD	0.112701	OTHER	no
UPF1	CSTB	ENST00000639959_2_2_43772511_43774330_ENST00000639959_2:pas_1	0.0578921	0	ENCSR251ABP_ENCSR174OYC;K562;UPF1;KD	-2	OTHER	no	ENCSR689MIY_ENCSR691IVR;HepG2;UPF1;KD	-0.036621	OTHER	no
QKI	CSTB	ENST00000639959_2_2_43772511_43774330_ENST00000639959_2:pas_1	0.0592911	0	ENCSR256PLH_ENCSR344XID;K562;QKI;KD	-2	OTHER	no	ENCSR330YOU_ENCSR603TCV;HepG2;QKI;KD	0.0791429	OTHER	no
AKAP1	CSTB	ENST00000639959_2_2_43772511_43774330_ENST00000639959_2:pas_1	0.0738961	0	ENCSR338CON_ENCSR913CAE;K562;AKAP1;KD	-2	OTHER	no	ENCSR016IDR_ENCSR237YZT;HepG2;AKAP1;KD	-2	OTHER	no
NONO	CSTB	ENST00000639959_2_2_43772511_43774330_ENST00000639959_2:pas_1	0.053005	0	ENCSR398HXV_ENCSR661HEL;K562;NONO;KD	-2	OTHER	no	ENCSR647NYX_ENCSR856ZRV;HepG2;NONO;KD	-0.0846683	OTHER	no
HNRNPK	CSTB	ENST00000639959_2_2_43772511_43774330_ENST00000639959_2:pas_1	0.0541279	0	ENCSR529JNJ_ENCSR129RWD;K562;HNRNPK;KD	-2	OTHER	no	ENCSR853ZJS_ENCSR237YZT;HepG2;HNRNPK;KD	0.00356777	OTHER	no
PSIP1	CSTB	ENST00000639959_2_2_43772511_43774330_ENST00000639959_2:pas_1	0.0578921	0	ENCSR611LQB_ENCSR572FFX;K562;PSIP1;KD	-2	OTHER	no	Not available / discarded
MATR3	CSTB	ENST00000639959_2_2_43772511_43774330_ENST00000639959_2:pas_1	0.0501302	0	ENCSR792XFP_ENCSR129RWD;K562;MATR3;KD	-2	OTHER	no	ENCSR492UFS_ENCSR237YZT;HepG2;MATR3;KD	0.000213965	OTHER	no
EWSR1	CSTB	ENST00000639959_2_2_43772511_43774330_ENST00000639959_2:pas_1	0.0519028	0	ENCSR831YGP_ENCSR913CAE;K562;EWSR1;KD	-2	OTHER	no	ENCSR532ZPP_ENCSR538QOG;HepG2;EWSR1;KD	0.0279956	OTHER	no
RCC2	CSTB	ENST00000639959_2_2_43772511_43774330_ENST00000639959_2:pas_1	0.0533985	0	ENCSR921KDS_ENCSR572FFX;K562;RCC2;KD	-2	OTHER	no	Not available / discarded
HNRNPU	CYB5R4	ENST00000369681_16_16_83959824_83967423_ENST00000369681_4:pas_3	-0.0625	0	ENCSR047IUS_ENCSR438MDN;K562;HNRNPU;KD	0.127019	OTHER	no	ENCSR308IKH_ENCSR305XWT;HepG2;HNRNPU;KD	0.0295354	OTHER	no
RBM15	CYB5R4	ENST00000369681_16_16_83959824_83967423_ENST00000369681_4:pas_3	-0.0566188	0	Not available / discarded				ENCSR599PXD_ENCSR585KOJ;HepG2;RBM15;KD	0.0635693	OTHER	no
EIF2S1	DDX51	ENST00000397333_15_15_132136594_132139298_ENST00000397333_2:pas_1	-0.105263	0	ENCSR546MBH_ENCSR913CAE;K562;EIF2S1;KD	0.04661	OTHER	no	ENCSR861ENA_ENCSR237YZT;HepG2;EIF2S1;KD	0.211698	OTHER	no
AATF	DDX51	ENST00000397333_15_15_132136594_132139298_ENST00000397333_2:pas_1	0.0909091	0	Not available / discarded				ENCSR424YSV_ENCSR003EKR;HepG2;AATF;KD	0	OTHER	no
SAFB	DELE1	ENST00000432126_12_12_141938521_141942047_ENST00000432126_2:pas_1	0.0598816	0	ENCSR336TYW_ENCSR341TTW;K562;SAFB;KO	-0.016992	OTHER	no	Not available / discarded
EIF2S1	DELE1	ENST00000432126_12_12_141938521_141942047_ENST00000432126_2:pas_1	-0.0691367	0	ENCSR546MBH_ENCSR913CAE;K562;EIF2S1;KD	-0.00112862	OTHER	no	ENCSR861ENA_ENCSR237YZT;HepG2;EIF2S1;KD	-0.0513686	OTHER	no
SF1	DELE1	ENST00000432126_12_12_141938521_141942047_ENST00000432126_2:pas_1	0.0529585	0	ENCSR562CCA_ENCSR164MUK;K562;SF1;KD	-0.0385644	OTHER	no	Not available / discarded
G3BP2	DERL2	ENST00000158771_7_7_5471254_5474789_ENST00000158771_2:pas_1	0.145125	0	ENCSR246SOU_ENCSR344XID;K562;G3BP2;KD	-0.496501	PERT	no	ENCSR945UYL_ENCSR237YZT;HepG2;G3BP2;KD	-0.194237	OTHER	no
AKAP1	DERL2	ENST00000158771_7_7_5471254_5474789_ENST00000158771_2:pas_1	0.195271	0	ENCSR338CON_ENCSR913CAE;K562;AKAP1;KD	-0.0846732	OTHER	no	ENCSR016IDR_ENCSR237YZT;HepG2;AKAP1;KD	0.172116	PERT	yes
CSTF2	DERL2	ENST00000158771_7_7_5471254_5474789_ENST00000158771_2:pas_1	0.115854	1	ENCSR885YOI_ENCSR245BNJ;K562;CSTF2;KD	-0.126645	CLIP	no	ENCSR815JDY_ENCSR856ZRV;HepG2;CSTF2;KD	0.0489715	CLIP	no
KHDRBS1	DERL2	ENST00000158771_7_7_5471254_5474789_ENST00000158771_2:pas_1	0.192699	0	ENCSR023HWI_ENCSR667PLJ;K562;KHDRBS1;KD	0.223869	OTHER	no	ENCSR784FTX_ENCSR279HMU;HepG2;KHDRBS1;KD	-0.0218724	OTHER	no
HNRNPUL1	DERL2	ENST00000158771_7_7_5471254_5474789_ENST00000158771_2:pas_1	0.172457	0	ENCSR034VBA_ENCSR164MUK;K562;HNRNPUL1;KD	-0.0231005	OTHER	no	Not available / discarded
HNRNPU	DERL2	ENST00000158771_7_7_5471254_5474789_ENST00000158771_2:pas_1	0.171739	0	ENCSR047IUS_ENCSR438MDN;K562;HNRNPU;KD	0.0333599	OTHER	no	ENCSR308IKH_ENCSR305XWT;HepG2;HNRNPU;KD	-0.0558458	OTHER	no
SF3B1	DERL2	ENST00000158771_7_7_5471254_5474789_ENST00000158771_2:pas_1	0.160998	0	ENCSR047QHX_ENCSR424QCW;K562;SF3B1;KD	0.0853844	OTHER	no	ENCSR896CFV_ENCSR264TUE;HepG2;SF3B1;KD	0.15579	OTHER	no
SRSF1	DERL2	ENST00000158771_7_7_5471254_5474789_ENST00000158771_2:pas_1	0.171827	0	ENCSR066VOO_ENCSR129RWD;K562;SRSF1;KD	0.0512603	OTHER	no	ENCSR094KBY_ENCSR603TCV;HepG2;SRSF1;KD	-0.0219995	OTHER	no
EIF2S2	DERL2	ENST00000158771_7_7_5471254_5474789_ENST00000158771_2:pas_1	-0.132353	0	ENCSR076PMZ_ENCSR118EFE;K562;EIF2S2;KD	0.0667013	OTHER	no	Not available / discarded
RPS19	DERL2	ENST00000158771_7_7_5471254_5474789_ENST00000158771_2:pas_1	-0.151584	0	ENCSR098NHI_ENCSR661HEL;K562;RPS19;KD	0.076848	OTHER	no	Not available / discarded
EFTUD2	DERL2	ENST00000158771_7_7_5471254_5474789_ENST00000158771_2:pas_1	0.132353	0	ENCSR117WLY_ENCSR661HEL;K562;EFTUD2;KD	-0.0174937	OTHER	no	Not available / discarded
DDX6	DERL2	ENST00000158771_7_7_5471254_5474789_ENST00000158771_2:pas_1	0.19237	0	ENCSR119QWQ_ENCSR913CAE;K562;DDX6;KD	-0.179896	OTHER	no	ENCSR147ZBD_ENCSR237YZT;HepG2;DDX6;KD	-0.0169018	OTHER	no
TARDBP	DERL2	ENST00000158771_7_7_5471254_5474789_ENST00000158771_2:pas_1	0.181004	0	ENCSR134JRE_ENCSR129RWD;K562;TARDBP;KD	0.0781081	OTHER	no	ENCSR527QNC_ENCSR264TUE;HepG2;TARDBP;KD	0.119227	OTHER	no
RBM25	DERL2	ENST00000158771_7_7_5471254_5474789_ENST00000158771_2:pas_1	0.15	0	ENCSR149DMY_ENCSR344XID;K562;RBM25;KD	0.0202276	OTHER	no	ENCSR610AEI_ENCSR603TCV;HepG2;RBM25;KD	-0.115891	OTHER	no
ADAR	DERL2	ENST00000158771_7_7_5471254_5474789_ENST00000158771_2:pas_1	0.163226	0	ENCSR164TLB_ENCSR667PLJ;K562;ADAR;KD	0.146754	OTHER	no	ENCSR104OLN_ENCSR305XWT;HepG2;ADAR;KD	-0.0209308	OTHER	no
NELFE	DERL2	ENST00000158771_7_7_5471254_5474789_ENST00000158771_2:pas_1	-0.151584	0	ENCSR201WFU_ENCSR129RWD;K562;NELFE;KD	0.0822755	OTHER	no	ENCSR939ZRA_ENCSR603TCV;HepG2;NELFE;KD	-0.049873	OTHER	no
DDX28	DERL2	ENST00000158771_7_7_5471254_5474789_ENST00000158771_2:pas_1	-0.104377	0	ENCSR205VSQ_ENCSR661HEL;K562;DDX28;KD	-0.0667828	OTHER	no	ENCSR222CSF_ENCSR856ZRV;HepG2;DDX28;KD	0.130283	OTHER	no
MBNL1	DERL2	ENST00000158771_7_7_5471254_5474789_ENST00000158771_2:pas_1	0.105797	0	ENCSR222COT_ENCSR143COQ;K562;MBNL1;KD	0.0974035	OTHER	no	Not available / discarded
ATP5C1	DERL2	ENST00000158771_7_7_5471254_5474789_ENST00000158771_2:pas_1	-0.155327	0	ENCSR231DXJ_ENCSR143COQ;K562;ATP5C1;KD	0.158792	OTHER	no	Not available / discarded
KRR1	DERL2	ENST00000158771_7_7_5471254_5474789_ENST00000158771_2:pas_1	-0.147619	0	ENCSR244SIO_ENCSR424QCW;K562;KRR1;KD	-0.10082	OTHER	no	Not available / discarded
UPF1	DERL2	ENST00000158771_7_7_5471254_5474789_ENST00000158771_2:pas_1	0.192699	0	ENCSR251ABP_ENCSR174OYC;K562;UPF1;KD	0.0805382	OTHER	no	ENCSR689MIY_ENCSR691IVR;HepG2;UPF1;KD	-0.11754	OTHER	no
QKI	DERL2	ENST00000158771_7_7_5471254_5474789_ENST00000158771_2:pas_1	0.204386	0	ENCSR256PLH_ENCSR344XID;K562;QKI;KD	0.125809	OTHER	no	ENCSR330YOU_ENCSR603TCV;HepG2;QKI;KD	-0.149254	OTHER	no
EIF3A	DERL2	ENST00000158771_7_7_5471254_5474789_ENST00000158771_2:pas_1	0.126383	0	ENCSR258VGD_ENCSR667PLJ;K562;EIF3A;KD	0.0234882	OTHER	no	Not available / discarded
PHF6	DERL2	ENST00000158771_7_7_5471254_5474789_ENST00000158771_2:pas_1	0.172961	0	ENCSR322XVS_ENCSR572FFX;K562;PHF6;KD	-0.123437	OTHER	no	Not available / discarded
WDR3	DERL2	ENST00000158771_7_7_5471254_5474789_ENST00000158771_2:pas_1	0.147727	0	ENCSR334BTA_ENCSR174OYC;K562;WDR3;KD	0.0745493	OTHER	no	Not available / discarded
SAFB	DERL2	ENST00000158771_7_7_5471254_5474789_ENST00000158771_2:pas_1	0.112941	0	ENCSR336TYW_ENCSR341TTW;K562;SAFB;KO	-0.0682167	OTHER	no	Not available / discarded
WDR43	DERL2	ENST00000158771_7_7_5471254_5474789_ENST00000158771_2:pas_1	0.133224	0	ENCSR341PZW_ENCSR174OYC;K562;WDR43;KD	0.0957474	OTHER	no	Not available / discarded
NPM1	DERL2	ENST00000158771_7_7_5471254_5474789_ENST00000158771_2:pas_1	-0.14902	0	ENCSR346DZQ_ENCSR164MUK;K562;NPM1;KD	-0.0423015	OTHER	no	Not available / discarded
CPSF6	DERL2	ENST00000158771_7_7_5471254_5474789_ENST00000158771_2:pas_1	0.191378	0	ENCSR384BDV_ENCSR424QCW;K562;CPSF6;KD	0.314247	OTHER	no	ENCSR676EKU_ENCSR264TUE;HepG2;CPSF6;KD	0.34853	OTHER	no
DDX21	DERL2	ENST00000158771_7_7_5471254_5474789_ENST00000158771_2:pas_1	0.152141	0	ENCSR384LKC_ENCSR163JUC;K562;DDX21;KO	-0.0195009	OTHER	no	ENCSR485ZTC_ENCSR003EKR;HepG2;DDX21;KD	0.0124374	OTHER	no
NONO	DERL2	ENST00000158771_7_7_5471254_5474789_ENST00000158771_2:pas_1	0.120051	0	ENCSR398HXV_ENCSR661HEL;K562;NONO;KD	-0.0678638	OTHER	no	ENCSR647NYX_ENCSR856ZRV;HepG2;NONO;KD	0.0399108	OTHER	no
BCLAF1	DERL2	ENST00000158771_7_7_5471254_5474789_ENST00000158771_2:pas_1	0.125854	0	ENCSR410ZPU_ENCSR245BNJ;K562;BCLAF1;KD	0.0627582	OTHER	no	ENCSR481AYC_ENCSR856ZRV;HepG2;BCLAF1;KD	0.101399	OTHER	no
FAM120A	DERL2	ENST00000158771_7_7_5471254_5474789_ENST00000158771_2:pas_1	0.123636	0	ENCSR492BKM_ENCSR661HEL;K562;FAM120A;KD	-0.0262466	OTHER	no	Not available / discarded
PTBP1	DERL2	ENST00000158771_7_7_5471254_5474789_ENST00000158771_2:pas_1	0.152209	0	ENCSR527IVX_ENCSR129RWD;K562;PTBP1;KD	-0.00738231	OTHER	no	ENCSR064DXG_ENCSR603TCV;HepG2;PTBP1;KD	-0.0858098	OTHER	no
HNRNPK	DERL2	ENST00000158771_7_7_5471254_5474789_ENST00000158771_2:pas_1	0.116667	0	ENCSR529JNJ_ENCSR129RWD;K562;HNRNPK;KD	-0.00050192	OTHER	no	ENCSR853ZJS_ENCSR237YZT;HepG2;HNRNPK;KD	-0.0281042	OTHER	no
SUPT6H	DERL2	ENST00000158771_7_7_5471254_5474789_ENST00000158771_2:pas_1	0.154092	0	ENCSR530BOP_ENCSR164MUK;K562;SUPT6H;KD	-0.0204181	OTHER	no	Not available / discarded
KHSRP	DERL2	ENST00000158771_7_7_5471254_5474789_ENST00000158771_2:pas_1	0.153226	0	ENCSR561CBC_ENCSR129RWD;K562;KHSRP;KD	-0.0305162	OTHER	no	ENCSR850CKU_ENCSR237YZT;HepG2;KHSRP;KD	-0.0896786	OTHER	no
SF1	DERL2	ENST00000158771_7_7_5471254_5474789_ENST00000158771_2:pas_1	0.16	0	ENCSR562CCA_ENCSR164MUK;K562;SF1;KD	-0.0643681	OTHER	no	Not available / discarded
POLR2G	DERL2	ENST00000158771_7_7_5471254_5474789_ENST00000158771_2:pas_1	-0.142979	0	ENCSR580TGX_ENCSR341TTW;K562;POLR2G;KO	0.00946894	OTHER	no	Not available / discarded
AQR	DERL2	ENST00000158771_7_7_5471254_5474789_ENST00000158771_2:pas_1	0.116667	0	ENCSR624OUI_ENCSR718EWL;K562;AQR;KD	0.0807892	OTHER	no	Not available / discarded
DROSHA	DERL2	ENST00000158771_7_7_5471254_5474789_ENST00000158771_2:pas_1	0.195701	0	ENCSR624XHG_ENCSR164MUK;K562;DROSHA;KD	-0.0926375	OTHER	no	Not available / discarded
RPS3	DERL2	ENST00000158771_7_7_5471254_5474789_ENST00000158771_2:pas_1	-0.176996	0	ENCSR642GBC_ENCSR772DUM;K562;RPS3;KO	0.151333	OTHER	no	Not available / discarded
FTO	DERL2	ENST00000158771_7_7_5471254_5474789_ENST00000158771_2:pas_1	0.204248	0	ENCSR688GVV_ENCSR424QCW;K562;FTO;KD	0.145389	OTHER	no	ENCSR389HFU_ENCSR264TUE;HepG2;FTO;KD	-0.0904284	OTHER	no
EIF4B	DERL2	ENST00000158771_7_7_5471254_5474789_ENST00000158771_2:pas_1	0.136858	0	ENCSR774BXV_ENCSR913CAE;K562;EIF4B;KD	-0.18648	OTHER	no	ENCSR313CHR_ENCSR237YZT;HepG2;EIF4B;KD	-0.01532	OTHER	no
MATR3	DERL2	ENST00000158771_7_7_5471254_5474789_ENST00000158771_2:pas_1	0.176996	0	ENCSR792XFP_ENCSR129RWD;K562;MATR3;KD	0.0239048	OTHER	no	ENCSR492UFS_ENCSR237YZT;HepG2;MATR3;KD	0.0271242	OTHER	no
UPF2	DERL2	ENST00000158771_7_7_5471254_5474789_ENST00000158771_2:pas_1	0.126383	0	ENCSR810FHY_ENCSR438MDN;K562;UPF2;KD	-0.0132562	OTHER	no	ENCSR318OXM_ENCSR856ZRV;HepG2;UPF2;KD	0.140036	OTHER	no
NSUN2	DERL2	ENST00000158771_7_7_5471254_5474789_ENST00000158771_2:pas_1	0.118974	0	ENCSR829EFL_ENCSR174OYC;K562;NSUN2;KD	-0.0158671	OTHER	no	ENCSR629RUG_ENCSR264TUE;HepG2;NSUN2;KD	-0.0435764	OTHER	no
EWSR1	DERL2	ENST00000158771_7_7_5471254_5474789_ENST00000158771_2:pas_1	0.195701	0	ENCSR831YGP_ENCSR913CAE;K562;EWSR1;KD	-0.0763615	OTHER	no	ENCSR532ZPP_ENCSR538QOG;HepG2;EWSR1;KD	-0.058884	OTHER	no
YTHDC2	DERL2	ENST00000158771_7_7_5471254_5474789_ENST00000158771_2:pas_1	0.136858	0	ENCSR843LYF_ENCSR164MUK;K562;YTHDC2;KD	-0.0720811	OTHER	no	Not available / discarded
MAGOH	DERL2	ENST00000158771_7_7_5471254_5474789_ENST00000158771_2:pas_1	-0.171739	0	ENCSR849STR_ENCSR129RWD;K562;MAGOH;KD	0.0975194	OTHER	no	ENCSR746EKS_ENCSR237YZT;HepG2;MAGOH;KD	-0.0758865	OTHER	no
GLRX3	DERL2	ENST00000158771_7_7_5471254_5474789_ENST00000158771_2:pas_1	-0.17663	0	ENCSR874DVZ_ENCSR174OYC;K562;GLRX3;KD	-0.0418277	OTHER	no	Not available / discarded
RCC2	DERL2	ENST00000158771_7_7_5471254_5474789_ENST00000158771_2:pas_1	0.19821	0	ENCSR921KDS_ENCSR572FFX;K562;RCC2;KD	0.0189373	OTHER	no	Not available / discarded
SNRNP200	DERL2	ENST00000158771_7_7_5471254_5474789_ENST00000158771_2:pas_1	0.199448	0	ENCSR943LIB_ENCSR164MUK;K562;SNRNP200;KD	-0.150542	OTHER	no	Not available / discarded
NAA15	DERL2	ENST00000158771_7_7_5471254_5474789_ENST00000158771_2:pas_1	0.139086	0	ENCSR945GUR_ENCSR143COQ;K562;NAA15;KD	0.193047	OTHER	no	Not available / discarded
EIF4A3	DERL2	ENST00000158771_7_7_5471254_5474789_ENST00000158771_2:pas_1	-0.127347	0	ENCSR961YAG_ENCSR913CAE;K562;EIF4A3;KD	0.0447306	OTHER	no	ENCSR957EEG_ENCSR237YZT;HepG2;EIF4A3;KD	-0.189019	OTHER	no
SRSF9	DERL2	ENST00000158771_7_7_5471254_5474789_ENST00000158771_2:pas_1	-0.0969388	0	ENCSR972AZD_ENCSR341TTW;K562;SRSF9;KO	-0.0986235	OTHER	no	ENCSR597XHH_ENCSR603TCV;HepG2;SRSF9;KD	-0.211019	OTHER	no
PKM	DERL2	ENST00000158771_7_7_5471254_5474789_ENST00000158771_2:pas_1	-0.132867	0	ENCSR978CSQ_ENCSR438MDN;K562;PKM;KD	-0.00972145	OTHER	no	Not available / discarded
RPLP0	DERL2	ENST00000158771_7_7_5471254_5474789_ENST00000158771_2:pas_1	-0.135897	0	Not available / discarded				ENCSR000SKS_ENCSR105NML;HepG2;RPLP0;KO	0.0548207	OTHER	no
SART3	DERL2	ENST00000158771_7_7_5471254_5474789_ENST00000158771_2:pas_1	0.193651	0	Not available / discarded				ENCSR011BBS_ENCSR279HMU;HepG2;SART3;KD	0.0207323	OTHER	no
CALR	DERL2	ENST00000158771_7_7_5471254_5474789_ENST00000158771_2:pas_1	-0.0939394	0	Not available / discarded				ENCSR040WAK_ENCSR364GRM;HepG2;CALR;KD	0.203546	OTHER	no
RPS3A	DERL2	ENST00000158771_7_7_5471254_5474789_ENST00000158771_2:pas_1	-0.137593	0	Not available / discarded				ENCSR118VQR_ENCSR279HMU;HepG2;RPS3A;KD	-0.0558341	OTHER	no
ZNF622	DERL2	ENST00000158771_7_7_5471254_5474789_ENST00000158771_2:pas_1	-0.155327	0	Not available / discarded				ENCSR518JXY_ENCSR691IVR;HepG2;ZNF622;KD	-0.0183998	OTHER	no
RBM15	DERL2	ENST00000158771_7_7_5471254_5474789_ENST00000158771_2:pas_1	0.135375	0	Not available / discarded				ENCSR599PXD_ENCSR585KOJ;HepG2;RBM15;KD	-0.0453808	OTHER	no
SNRNP70	DERL2	ENST00000158771_7_7_5471254_5474789_ENST00000158771_2:pas_1	0.153226	0	Not available / discarded				ENCSR635BOO_ENCSR264TUE;HepG2;SNRNP70;KD	0.0958821	OTHER	no
HNRNPA0	DERL2	ENST00000158771_7_7_5471254_5474789_ENST00000158771_2:pas_1	0.120051	0	Not available / discarded				ENCSR720BPO_ENCSR279HMU;HepG2;HNRNPA0;KD	-0.0143152	OTHER	no
TAF15	DERL2	ENST00000158771_7_7_5471254_5474789_ENST00000158771_2:pas_1	0.162644	0	Not available / discarded				ENCSR998RZI_ENCSR603TCV;HepG2;TAF15;KD	-0.0739687	OTHER	no
HNRNPU	DMAC2L	ENST00000311459_5_5_50325609_50327957_ENST00000311459_2:pas_1	-0.142857	0	ENCSR047IUS_ENCSR438MDN;K562;HNRNPU;KD	-0.0989333	OTHER	no	ENCSR308IKH_ENCSR305XWT;HepG2;HNRNPU;KD	0.0363368	OTHER	no
SF3B1	DMAC2L	ENST00000311459_5_5_50325609_50327957_ENST00000311459_2:pas_1	-0.16	0	ENCSR047QHX_ENCSR424QCW;K562;SF3B1;KD	-0.0707425	OTHER	no	ENCSR896CFV_ENCSR264TUE;HepG2;SF3B1;KD	-0.247616	OTHER	no
TROVE2	DMAC2L	ENST00000311459_5_5_50325609_50327957_ENST00000311459_2:pas_1	-0.2	0	ENCSR060KRD_ENCSR092WKG;K562;TROVE2;KD	0.0302434	OTHER	no	Not available / discarded
WRN	DMAC2L	ENST00000311459_5_5_50325609_50327957_ENST00000311459_2:pas_1	-0.166667	0	ENCSR165BCF_ENCSR718EWL;K562;WRN;KD	-0.155869	OTHER	no	Not available / discarded
MBNL1	DMAC2L	ENST00000311459_5_5_50325609_50327957_ENST00000311459_2:pas_1	-0.130435	0	ENCSR222COT_ENCSR143COQ;K562;MBNL1;KD	-0.12717	OTHER	no	Not available / discarded
G3BP2	DMAC2L	ENST00000311459_5_5_50325609_50327957_ENST00000311459_2:pas_1	-0.142857	0	ENCSR246SOU_ENCSR344XID;K562;G3BP2;KD	0.512865	OTHER	no	ENCSR945UYL_ENCSR237YZT;HepG2;G3BP2;KD	0.0353556	OTHER	no
PHF6	DMAC2L	ENST00000311459_5_5_50325609_50327957_ENST00000311459_2:pas_1	-0.157895	0	ENCSR322XVS_ENCSR572FFX;K562;PHF6;KD	-0.291751	OTHER	no	Not available / discarded
DDX21	DMAC2L	ENST00000311459_5_5_50325609_50327957_ENST00000311459_2:pas_1	-0.142857	0	ENCSR384LKC_ENCSR163JUC;K562;DDX21;KO	0.204978	OTHER	no	ENCSR485ZTC_ENCSR003EKR;HepG2;DDX21;KD	-0.00871843	OTHER	no
FAM120A	DMAC2L	ENST00000311459_5_5_50325609_50327957_ENST00000311459_2:pas_1	-0.133333	0	ENCSR492BKM_ENCSR661HEL;K562;FAM120A;KD	-0.118542	OTHER	no	Not available / discarded
MAK16	DMAC2L	ENST00000311459_5_5_50325609_50327957_ENST00000311459_2:pas_1	-0.157895	0	ENCSR517JHY_ENCSR143COQ;K562;MAK16;KD	0.0256836	OTHER	no	Not available / discarded
AQR	DMAC2L	ENST00000311459_5_5_50325609_50327957_ENST00000311459_2:pas_1	-0.142857	0	ENCSR624OUI_ENCSR718EWL;K562;AQR;KD	-0.100394	OTHER	no	Not available / discarded
FTO	DMAC2L	ENST00000311459_5_5_50325609_50327957_ENST00000311459_2:pas_1	-0.157895	0	ENCSR688GVV_ENCSR424QCW;K562;FTO;KD	-0.234854	OTHER	no	ENCSR389HFU_ENCSR264TUE;HepG2;FTO;KD	-0.185819	OTHER	no
EIF4B	DMAC2L	ENST00000311459_5_5_50325609_50327957_ENST00000311459_2:pas_1	-0.130435	0	ENCSR774BXV_ENCSR913CAE;K562;EIF4B;KD	-0.0899137	OTHER	no	ENCSR313CHR_ENCSR237YZT;HepG2;EIF4B;KD	0.0503425	OTHER	no
AGGF1	DMAC2L	ENST00000311459_5_5_50325609_50327957_ENST00000311459_2:pas_1	-0.216216	0	ENCSR812TLY_ENCSR143COQ;K562;AGGF1;KD	-0.124453	OTHER	no	Not available / discarded
NAA15	DMAC2L	ENST00000311459_5_5_50325609_50327957_ENST00000311459_2:pas_1	-0.166667	0	ENCSR945GUR_ENCSR143COQ;K562;NAA15;KD	-0.124035	OTHER	no	Not available / discarded
SART3	DMAC2L	ENST00000311459_5_5_50325609_50327957_ENST00000311459_2:pas_1	-0.133333	0	Not available / discarded				ENCSR011BBS_ENCSR279HMU;HepG2;SART3;KD	-0.207836	OTHER	no
RBM15	DMAC2L	ENST00000311459_5_5_50325609_50327957_ENST00000311459_2:pas_1	-0.128205	0	Not available / discarded				ENCSR599PXD_ENCSR585KOJ;HepG2;RBM15;KD	0.0205499	OTHER	no
RBM15	DPY19L4	ENST00000414645_19_19_94789746_94793836_ENST00000414645_2:pas_1	-0.0810811	1	Not available / discarded				ENCSR599PXD_ENCSR585KOJ;HepG2;RBM15;KD	-0.25191	CLIP	no
ADAR	DPY19L4	ENST00000414645_19_19_94789746_94793836_ENST00000414645_2:pas_1	-0.119048	0	ENCSR164TLB_ENCSR667PLJ;K562;ADAR;KD	0.0264174	OTHER	no	ENCSR104OLN_ENCSR305XWT;HepG2;ADAR;KD	-0.181082	OTHER	no
DDX28	DPY19L4	ENST00000414645_19_19_94789746_94793836_ENST00000414645_2:pas_1	0.109375	0	ENCSR205VSQ_ENCSR661HEL;K562;DDX28;KD	-0.0560081	OTHER	no	ENCSR222CSF_ENCSR856ZRV;HepG2;DDX28;KD	0.0787517	OTHER	no
NAA15	DPY19L4	ENST00000414645_19_19_94789746_94793836_ENST00000414645_2:pas_1	-0.114754	0	ENCSR945GUR_ENCSR143COQ;K562;NAA15;KD	0.152772	OTHER	no	Not available / discarded
SF3B4	DYM	ENST00000675505_18_18_49036387_49044204_ENST00000675505_3:pas_2	-0.0842857	0	ENCSR081XRA_ENCSR344XID;K562;SF3B4;KD	-2	OTHER	no	ENCSR148MQK_ENCSR603TCV;HepG2;SF3B4;KD	-0.03709	OTHER	no
TIA1	DYM	ENST00000675505_18_18_49036387_49044204_ENST00000675505_3:pas_1	-0.216578	0	ENCSR694LKY_ENCSR129RWD;K562;TIA1;KD	-2	OTHER	no	ENCSR057GCF_ENCSR603TCV;HepG2;TIA1;KD	-0.0492081	OTHER	no
TIA1	DYM	ENST00000675505_18_18_49036387_49044204_ENST00000675505_3:pas_2	0.168182	0	ENCSR694LKY_ENCSR129RWD;K562;TIA1;KD	-2	OTHER	no	ENCSR057GCF_ENCSR603TCV;HepG2;TIA1;KD	-0.0231022	OTHER	no
FXR1	DYM	ENST00000675505_18_18_49036387_49044204_ENST00000675505_3:pas_1	0.175192	0	ENCSR780YFF_ENCSR913CAE;K562;FXR1;KD	-2	OTHER	no	ENCSR009PPI_ENCSR237YZT;HepG2;FXR1;KD	0.0552626	OTHER	no
FXR1	DYM	ENST00000675505_18_18_49036387_49044204_ENST00000675505_3:pas_2	-0.11409	0	ENCSR780YFF_ENCSR913CAE;K562;FXR1;KD	-2	OTHER	no	ENCSR009PPI_ENCSR237YZT;HepG2;FXR1;KD	0.116918	OTHER	no
RRP9	EHD4	ENST00000220325_6_6_41895933_41901181_ENST00000220325_4:pas_2	0.136685	0	ENCSR210KJB_ENCSR661HEL;K562;RRP9;KD	0.0251905	OTHER	no	ENCSR471GIS_ENCSR856ZRV;HepG2;RRP9;KD	0.0112869	OTHER	no
AKAP1	EHD4	ENST00000220325_6_6_41895933_41901181_ENST00000220325_4:pas_2	-0.0647059	0	ENCSR338CON_ENCSR913CAE;K562;AKAP1;KD	-2	OTHER	no	ENCSR016IDR_ENCSR237YZT;HepG2;AKAP1;KD	-0.0797783	OTHER	no
WDR3	EMC2	ENST00000220853_11_11_108486512_108489196_ENST00000220853_2:pas_1	0.110565	0	ENCSR334BTA_ENCSR174OYC;K562;WDR3;KD	-0.167025	OTHER	no	Not available / discarded
SF3B1	EMG1	ENST00000599672_6_6_6975696_6979936_ENST00000599672_2:pas_1	0.135135	1	ENCSR047QHX_ENCSR424QCW;K562;SF3B1;KD	-0.103179	CLIP	no	ENCSR896CFV_ENCSR264TUE;HepG2;SF3B1;KD	-0.267747	CLIP	no
EFTUD2	EMG1	ENST00000599672_6_6_6975696_6979936_ENST00000599672_2:pas_1	0.101351	1	ENCSR117WLY_ENCSR661HEL;K562;EFTUD2;KD	0	CLIP	no	Not available / discarded
WDR43	EMG1	ENST00000599672_6_6_6975696_6979936_ENST00000599672_2:pas_1	0.12963	1	ENCSR341PZW_ENCSR174OYC;K562;WDR43;KD	0.0628804	CLIP	no	Not available / discarded
FTO	EMG1	ENST00000599672_6_6_6975696_6979936_ENST00000599672_2:pas_1	0.115385	1	ENCSR688GVV_ENCSR424QCW;K562;FTO;KD	0.21012	CLIP	no	ENCSR389HFU_ENCSR264TUE;HepG2;FTO;KD	-0.261798	CLIP	no
FASTKD2	EMG1	ENST00000599672_6_6_6975696_6979936_ENST00000599672_2:pas_1	0.0645161	1	Not available / discarded				ENCSR716WZH_ENCSR003EKR;HepG2;FASTKD2;KD	0.0327323	CLIP	no
RBM25	EMG1	ENST00000599672_6_6_6975696_6979936_ENST00000599672_2:pas_1	0.115385	0	ENCSR149DMY_ENCSR344XID;K562;RBM25;KD	0.0920156	OTHER	no	ENCSR610AEI_ENCSR603TCV;HepG2;RBM25;KD	0.0420278	OTHER	no
ADAR	EMG1	ENST00000599672_6_6_6975696_6979936_ENST00000599672_2:pas_1	0.115385	0	ENCSR164TLB_ENCSR667PLJ;K562;ADAR;KD	0.247489	OTHER	no	ENCSR104OLN_ENCSR305XWT;HepG2;ADAR;KD	-0.0496299	OTHER	no
RECQL	EMG1	ENST00000599672_6_6_6975696_6979936_ENST00000599672_2:pas_1	0.12963	0	ENCSR310VND_ENCSR344XID;K562;RECQL;KD	-0.218483	OTHER	no	ENCSR572AMC_ENCSR603TCV;HepG2;RECQL;KD	0.0433363	OTHER	no
DDX21	EMG1	ENST00000599672_6_6_6975696_6979936_ENST00000599672_2:pas_1	0.135135	0	ENCSR384LKC_ENCSR163JUC;K562;DDX21;KO	0.0179623	OTHER	no	ENCSR485ZTC_ENCSR003EKR;HepG2;DDX21;KD	-0.0501505	OTHER	no
FAM120A	EMG1	ENST00000599672_6_6_6975696_6979936_ENST00000599672_2:pas_1	0.101351	0	ENCSR492BKM_ENCSR661HEL;K562;FAM120A;KD	0.2845	OTHER	no	Not available / discarded
POLR2G	EMG1	ENST00000599672_6_6_6975696_6979936_ENST00000599672_2:pas_1	-0.101351	0	ENCSR580TGX_ENCSR341TTW;K562;POLR2G;KO	0.0985059	OTHER	no	Not available / discarded
EIF4B	EMG1	ENST00000599672_6_6_6975696_6979936_ENST00000599672_2:pas_1	0.144444	0	ENCSR774BXV_ENCSR913CAE;K562;EIF4B;KD	-0.0689256	OTHER	no	ENCSR313CHR_ENCSR237YZT;HepG2;EIF4B;KD	0.283933	OTHER	no
SART3	EMG1	ENST00000599672_6_6_6975696_6979936_ENST00000599672_2:pas_1	0.12963	0	Not available / discarded				ENCSR011BBS_ENCSR279HMU;HepG2;SART3;KD	0.0290931	OTHER	no
HNRNPLL	EMG1	ENST00000599672_6_6_6975696_6979936_ENST00000599672_2:pas_1	0.135135	0	Not available / discarded				ENCSR490DYI_ENCSR264TUE;HepG2;HNRNPLL;KD	-0.0663516	OTHER	no
FXR1	EP400	ENST00000330386_7_7_132077401_132080457_ENST00000330386_2:pas_1	0.1	0	ENCSR780YFF_ENCSR913CAE;K562;FXR1;KD	-0.078758	OTHER	no	ENCSR009PPI_ENCSR237YZT;HepG2;FXR1;KD	0.0993223	OTHER	no
EWSR1	EP400	ENST00000330386_7_7_132077401_132080457_ENST00000330386_2:pas_1	0.0754717	0	ENCSR831YGP_ENCSR913CAE;K562;EWSR1;KD	0.146244	OTHER	no	ENCSR532ZPP_ENCSR538QOG;HepG2;EWSR1;KD	-0.00768875	OTHER	no
SRSF5	EP400	ENST00000330386_7_7_132077401_132080457_ENST00000330386_2:pas_1	0.0677966	0	ENCSR906RHU_ENCSR129RWD;K562;SRSF5;KD	0.0611169	OTHER	no	Not available / discarded
DDX5	EP400	ENST00000330386_7_7_132077401_132080457_ENST00000330386_2:pas_1	0.0810811	0	Not available / discarded				ENCSR808FBR_ENCSR776SXA;HepG2;DDX5;KD	-0.234349	OTHER	no
AKAP1	EPB41L1	ENST00000338074_22_22_36229332_36232799_ENST00000338074_2:pas_1	0.262295	0	ENCSR338CON_ENCSR913CAE;K562;AKAP1;KD	-2	OTHER	no	ENCSR016IDR_ENCSR237YZT;HepG2;AKAP1;KD	0.254741	PERT	yes
RECQL	EPB41L1	ENST00000338074_22_22_36229332_36232799_ENST00000338074_2:pas_1	-0.26	0	ENCSR310VND_ENCSR344XID;K562;RECQL;KD	-2	OTHER	no	ENCSR572AMC_ENCSR603TCV;HepG2;RECQL;KD	0.00609871	CO	yes
EIF4A3	EPB41L1	ENST00000338074_22_22_36229332_36232799_ENST00000338074_2:pas_1	-0.166667	0	ENCSR961YAG_ENCSR913CAE;K562;EIF4A3;KD	-2	OTHER	no	ENCSR957EEG_ENCSR237YZT;HepG2;EIF4A3;KD	0.141713	CO	yes
DDX24	EPB41L1	ENST00000338074_22_22_36229332_36232799_ENST00000338074_2:pas_1	0.266667	0	ENCSR067LLB_ENCSR913CAE;K562;DDX24;KD	-2	OTHER	no	ENCSR300IEW_ENCSR003EKR;HepG2;DDX24;KD	0.0694791	OTHER	no
RPS19	EPB41L1	ENST00000338074_22_22_36229332_36232799_ENST00000338074_2:pas_1	-0.220588	0	ENCSR098NHI_ENCSR661HEL;K562;RPS19;KD	-2	OTHER	no	Not available / discarded
PRPF8	EPB41L1	ENST00000338074_22_22_36229332_36232799_ENST00000338074_2:pas_1	0.265625	0	ENCSR137HKS_ENCSR661HEL;K562;PRPF8;KD	-2	OTHER	no	ENCSR998MZP_ENCSR856ZRV;HepG2;PRPF8;KD	0.218007	OTHER	no
DDX47	EPB41L1	ENST00000338074_22_22_36229332_36232799_ENST00000338074_2:pas_1	-0.196078	0	ENCSR155EZL_ENCSR031RRO;K562;DDX47;KD	-0.0120285	OTHER	no	ENCSR388CNS_ENCSR968BBQ;HepG2;DDX47;KD	0.0399073	OTHER	no
WDR43	EPB41L1	ENST00000338074_22_22_36229332_36232799_ENST00000338074_2:pas_1	-0.276596	0	ENCSR341PZW_ENCSR174OYC;K562;WDR43;KD	0.232863	OTHER	no	Not available / discarded
EIF2S1	EPB41L1	ENST00000338074_22_22_36229332_36232799_ENST00000338074_2:pas_1	-0.181818	0	ENCSR546MBH_ENCSR913CAE;K562;EIF2S1;KD	-2	OTHER	no	ENCSR861ENA_ENCSR237YZT;HepG2;EIF2S1;KD	0.172966	OTHER	no
SF1	EPB41L1	ENST00000338074_22_22_36229332_36232799_ENST00000338074_2:pas_1	0.285714	0	ENCSR562CCA_ENCSR164MUK;K562;SF1;KD	-2	OTHER	no	Not available / discarded
PSIP1	EPB41L1	ENST00000338074_22_22_36229332_36232799_ENST00000338074_2:pas_1	0.225	0	ENCSR611LQB_ENCSR572FFX;K562;PSIP1;KD	-2	OTHER	no	Not available / discarded
HNRNPC	EPB41L1	ENST00000338074_22_22_36229332_36232799_ENST00000338074_2:pas_1	-0.185185	0	ENCSR634KBO_ENCSR572FFX;K562;HNRNPC;KD	-2	OTHER	no	ENCSR052IYH_ENCSR305XWT;HepG2;HNRNPC;KD	0.0165176	OTHER	no
KIF1C	EPB41L1	ENST00000338074_22_22_36229332_36232799_ENST00000338074_2:pas_1	0.185185	0	ENCSR823WTA_ENCSR143COQ;K562;KIF1C;KD	-2	OTHER	no	ENCSR182GKG_ENCSR538QOG;HepG2;KIF1C;KD	-0.0437896	OTHER	no
GLRX3	EPB41L1	ENST00000338074_22_22_36229332_36232799_ENST00000338074_2:pas_1	-0.189189	0	ENCSR874DVZ_ENCSR174OYC;K562;GLRX3;KD	-0.00833298	OTHER	no	Not available / discarded
GPKOW	EPB41L1	ENST00000338074_22_22_36229332_36232799_ENST00000338074_2:pas_1	0.25	0	ENCSR967QNT_ENCSR424QCW;K562;GPKOW;KD	-2	OTHER	no	ENCSR968YWY_ENCSR264TUE;HepG2;GPKOW;KD	-0.138131	OTHER	no
PKM	EPB41L1	ENST00000338074_22_22_36229332_36232799_ENST00000338074_2:pas_1	-0.275862	0	ENCSR978CSQ_ENCSR438MDN;K562;PKM;KD	-2	OTHER	no	Not available / discarded
RPLP0	EPB41L1	ENST00000338074_22_22_36229332_36232799_ENST00000338074_2:pas_1	-0.130303	0	Not available / discarded				ENCSR000SKS_ENCSR105NML;HepG2;RPLP0;KO	0.107577	OTHER	no
CALR	EPB41L1	ENST00000338074_22_22_36229332_36232799_ENST00000338074_2:pas_1	-0.30303	0	Not available / discarded				ENCSR040WAK_ENCSR364GRM;HepG2;CALR;KD	0.120044	OTHER	no
RPS3A	EPB41L1	ENST00000338074_22_22_36229332_36232799_ENST00000338074_2:pas_1	-0.130303	0	Not available / discarded				ENCSR118VQR_ENCSR279HMU;HepG2;RPS3A;KD	0.118276	OTHER	no
SRSF3	EPB41L1	ENST00000338074_22_22_36229332_36232799_ENST00000338074_2:pas_1	-0.143519	0	Not available / discarded				ENCSR376FGR_ENCSR264TUE;HepG2;SRSF3;KD	-0.110777	OTHER	no
HNRNPD	EPB41L1	ENST00000338074_22_22_36229332_36232799_ENST00000338074_2:pas_1	0.26	0	Not available / discarded				ENCSR660MZN_ENCSR279HMU;HepG2;HNRNPD;KD	0.109823	OTHER	no
FASTKD2	EPB41L1	ENST00000338074_22_22_36229332_36232799_ENST00000338074_2:pas_1	-0.285714	0	Not available / discarded				ENCSR716WZH_ENCSR003EKR;HepG2;FASTKD2;KD	-0.00569115	OTHER	no
CSTF2T	EPB41L1	ENST00000338074_22_22_36229332_36232799_ENST00000338074_2:pas_1	0.276596	0	Not available / discarded				ENCSR914WQV_ENCSR003EKR;HepG2;CSTF2T;KD	0.0211007	OTHER	no
HNRNPU	ERCC8	ENST00000676185_12_12_60866454_60874683_ENST00000676185_4:pas_1	0.0510187	0	ENCSR047IUS_ENCSR438MDN;K562;HNRNPU;KD	-2	OTHER	no	ENCSR308IKH_ENCSR305XWT;HepG2;HNRNPU;KD	0.133559	OTHER	no
RPS19	ERCC8	ENST00000676185_12_12_60866454_60874683_ENST00000676185_4:pas_1	-0.0564536	0	ENCSR098NHI_ENCSR661HEL;K562;RPS19;KD	0.249237	OTHER	no	Not available / discarded
DDX6	ERCC8	ENST00000676185_12_12_60866454_60874683_ENST00000676185_4:pas_1	0.0584795	0	ENCSR119QWQ_ENCSR913CAE;K562;DDX6;KD	-2	OTHER	no	ENCSR147ZBD_ENCSR237YZT;HepG2;DDX6;KD	0.00753437	OTHER	no
RBM25	ERCC8	ENST00000676185_12_12_60866454_60874683_ENST00000676185_4:pas_1	0.0643791	0	ENCSR149DMY_ENCSR344XID;K562;RBM25;KD	-2	OTHER	no	ENCSR610AEI_ENCSR603TCV;HepG2;RBM25;KD	-0.031533	OTHER	no
ADAR	ERCC8	ENST00000676185_12_12_60866454_60874683_ENST00000676185_4:pas_1	0.0584795	0	ENCSR164TLB_ENCSR667PLJ;K562;ADAR;KD	-2	OTHER	no	ENCSR104OLN_ENCSR305XWT;HepG2;ADAR;KD	-0.130444	OTHER	no
NELFE	ERCC8	ENST00000676185_12_12_60866454_60874683_ENST00000676185_4:pas_1	-0.0629444	0	ENCSR201WFU_ENCSR129RWD;K562;NELFE;KD	-0.0102677	OTHER	no	ENCSR939ZRA_ENCSR603TCV;HepG2;NELFE;KD	-0.0212858	OTHER	no
DDX28	ERCC8	ENST00000676185_12_12_60866454_60874683_ENST00000676185_4:pas_1	-0.0539474	0	ENCSR205VSQ_ENCSR661HEL;K562;DDX28;KD	-0.0879095	OTHER	no	ENCSR222CSF_ENCSR856ZRV;HepG2;DDX28;KD	-0.00720988	OTHER	no
MBNL1	ERCC8	ENST00000676185_12_12_60866454_60874683_ENST00000676185_4:pas_1	0.0552521	0	ENCSR222COT_ENCSR143COQ;K562;MBNL1;KD	-2	OTHER	no	Not available / discarded
NPM1	ERCC8	ENST00000676185_12_12_60866454_60874683_ENST00000676185_4:pas_1	-0.0583606	0	ENCSR346DZQ_ENCSR164MUK;K562;NPM1;KD	-2	OTHER	no	Not available / discarded
DDX21	ERCC8	ENST00000676185_12_12_60866454_60874683_ENST00000676185_4:pas_1	0.056203	0	ENCSR384LKC_ENCSR163JUC;K562;DDX21;KO	0.338336	OTHER	no	ENCSR485ZTC_ENCSR003EKR;HepG2;DDX21;KD	0.0052192	OTHER	no
SUPT6H	ERCC8	ENST00000676185_12_12_60866454_60874683_ENST00000676185_4:pas_1	0.0645456	0	ENCSR530BOP_ENCSR164MUK;K562;SUPT6H;KD	-2	OTHER	no	Not available / discarded
POLR2G	ERCC8	ENST00000676185_12_12_60866454_60874683_ENST00000676185_4:pas_1	-0.0510187	0	ENCSR580TGX_ENCSR341TTW;K562;POLR2G;KO	0.241865	OTHER	no	Not available / discarded
RPS3	ERCC8	ENST00000676185_12_12_60866454_60874683_ENST00000676185_4:pas_1	-0.0676471	0	ENCSR642GBC_ENCSR772DUM;K562;RPS3;KO	-2	OTHER	no	Not available / discarded
NSUN2	ERCC8	ENST00000676185_12_12_60866454_60874683_ENST00000676185_4:pas_1	0.0580096	0	ENCSR829EFL_ENCSR174OYC;K562;NSUN2;KD	0.0581515	OTHER	no	ENCSR629RUG_ENCSR264TUE;HepG2;NSUN2;KD	-0.132165	OTHER	no
SNRNP200	ERCC8	ENST00000676185_12_12_60866454_60874683_ENST00000676185_4:pas_1	0.0516395	0	ENCSR943LIB_ENCSR164MUK;K562;SNRNP200;KD	-2	OTHER	no	Not available / discarded
EIF4A3	ERCC8	ENST00000676185_12_12_60866454_60874683_ENST00000676185_4:pas_1	-0.0510187	0	ENCSR961YAG_ENCSR913CAE;K562;EIF4A3;KD	-2	OTHER	no	ENCSR957EEG_ENCSR237YZT;HepG2;EIF4A3;KD	0.0190331	OTHER	no
RPLP0	ERCC8	ENST00000676185_12_12_60866454_60874683_ENST00000676185_4:pas_1	-0.062753	0	Not available / discarded				ENCSR000SKS_ENCSR105NML;HepG2;RPLP0;KO	0.0904265	OTHER	no
SART3	ERCC8	ENST00000676185_12_12_60866454_60874683_ENST00000676185_4:pas_1	0.0535714	0	Not available / discarded				ENCSR011BBS_ENCSR279HMU;HepG2;SART3;KD	-0.0445441	OTHER	no
RPS3A	ERCC8	ENST00000676185_12_12_60866454_60874683_ENST00000676185_4:pas_1	-0.0526656	0	Not available / discarded				ENCSR118VQR_ENCSR279HMU;HepG2;RPS3A;KD	-0.115942	OTHER	no
HNRNPUL1	ERLIN2	ENST00000519638_12_12_37753915_37758422_ENST00000519638_2:pas_1	-0.173913	0	ENCSR034VBA_ENCSR164MUK;K562;HNRNPUL1;KD	0.00145585	OTHER	no	Not available / discarded
HNRNPU	ERLIN2	ENST00000519638_12_12_37753915_37758422_ENST00000519638_2:pas_1	-0.155556	0	ENCSR047IUS_ENCSR438MDN;K562;HNRNPU;KD	0.0192874	OTHER	no	ENCSR308IKH_ENCSR305XWT;HepG2;HNRNPU;KD	-0.0395318	OTHER	no
SF3B1	ERLIN2	ENST00000519638_12_12_37753915_37758422_ENST00000519638_2:pas_1	-0.207547	0	ENCSR047QHX_ENCSR424QCW;K562;SF3B1;KD	-0.0984103	OTHER	no	ENCSR896CFV_ENCSR264TUE;HepG2;SF3B1;KD	0.185266	OTHER	no
EIF2S2	ERLIN2	ENST00000519638_12_12_37753915_37758422_ENST00000519638_2:pas_1	0.168831	0	ENCSR076PMZ_ENCSR118EFE;K562;EIF2S2;KD	-0.00486468	OTHER	no	Not available / discarded
EFTUD2	ERLIN2	ENST00000519638_12_12_37753915_37758422_ENST00000519638_2:pas_1	-0.173913	0	ENCSR117WLY_ENCSR661HEL;K562;EFTUD2;KD	-0.0167599	OTHER	no	Not available / discarded
DDX6	ERLIN2	ENST00000519638_12_12_37753915_37758422_ENST00000519638_2:pas_1	-0.173913	0	ENCSR119QWQ_ENCSR913CAE;K562;DDX6;KD	0.0393161	OTHER	no	ENCSR147ZBD_ENCSR237YZT;HepG2;DDX6;KD	0.0339939	OTHER	no
PRPF8	ERLIN2	ENST00000519638_12_12_37753915_37758422_ENST00000519638_2:pas_1	0.173333	0	ENCSR137HKS_ENCSR661HEL;K562;PRPF8;KD	0.0476906	OTHER	no	ENCSR998MZP_ENCSR856ZRV;HepG2;PRPF8;KD	0.0425391	OTHER	no
RBM25	ERLIN2	ENST00000519638_12_12_37753915_37758422_ENST00000519638_2:pas_1	-0.207547	0	ENCSR149DMY_ENCSR344XID;K562;RBM25;KD	-0.0294816	OTHER	no	ENCSR610AEI_ENCSR603TCV;HepG2;RBM25;KD	-0.0406803	OTHER	no
ADAR	ERLIN2	ENST00000519638_12_12_37753915_37758422_ENST00000519638_2:pas_1	-0.195652	0	ENCSR164TLB_ENCSR667PLJ;K562;ADAR;KD	-0.102416	OTHER	no	ENCSR104OLN_ENCSR305XWT;HepG2;ADAR;KD	-0.0225774	OTHER	no
G3BP2	ERLIN2	ENST00000519638_12_12_37753915_37758422_ENST00000519638_2:pas_1	-0.173913	0	ENCSR246SOU_ENCSR344XID;K562;G3BP2;KD	0.0127073	OTHER	no	ENCSR945UYL_ENCSR237YZT;HepG2;G3BP2;KD	0.0033006	OTHER	no
UPF1	ERLIN2	ENST00000519638_12_12_37753915_37758422_ENST00000519638_2:pas_1	-0.195652	0	ENCSR251ABP_ENCSR174OYC;K562;UPF1;KD	0.0960805	OTHER	no	ENCSR689MIY_ENCSR691IVR;HepG2;UPF1;KD	0.0230449	OTHER	no
QKI	ERLIN2	ENST00000519638_12_12_37753915_37758422_ENST00000519638_2:pas_1	-0.201681	0	ENCSR256PLH_ENCSR344XID;K562;QKI;KD	0.0540607	OTHER	no	ENCSR330YOU_ENCSR603TCV;HepG2;QKI;KD	0.00209948	OTHER	no
PARN	ERLIN2	ENST00000519638_12_12_37753915_37758422_ENST00000519638_2:pas_1	0.145455	0	ENCSR306IOF_ENCSR667PLJ;K562;PARN;KD	-0.0123172	OTHER	no	ENCSR825QXH_ENCSR305XWT;HepG2;PARN;KD	-0.0115549	OTHER	no
PHF6	ERLIN2	ENST00000519638_12_12_37753915_37758422_ENST00000519638_2:pas_1	-0.220588	0	ENCSR322XVS_ENCSR572FFX;K562;PHF6;KD	-0.097634	OTHER	no	Not available / discarded
CPSF6	ERLIN2	ENST00000519638_12_12_37753915_37758422_ENST00000519638_2:pas_1	-0.176471	0	ENCSR384BDV_ENCSR424QCW;K562;CPSF6;KD	-0.0277785	OTHER	no	ENCSR676EKU_ENCSR264TUE;HepG2;CPSF6;KD	0.035224	OTHER	no
DDX21	ERLIN2	ENST00000519638_12_12_37753915_37758422_ENST00000519638_2:pas_1	-0.223529	0	ENCSR384LKC_ENCSR163JUC;K562;DDX21;KO	-0.0171024	OTHER	no	ENCSR485ZTC_ENCSR003EKR;HepG2;DDX21;KD	-0.000820875	OTHER	no
SUPT6H	ERLIN2	ENST00000519638_12_12_37753915_37758422_ENST00000519638_2:pas_1	-0.207547	0	ENCSR530BOP_ENCSR164MUK;K562;SUPT6H;KD	0.0458363	OTHER	no	Not available / discarded
HNRNPL	ERLIN2	ENST00000519638_12_12_37753915_37758422_ENST00000519638_2:pas_1	-0.155556	0	ENCSR563YIS_ENCSR031RRO;K562;HNRNPL;KD	0.182576	OTHER	no	Not available / discarded
AQR	ERLIN2	ENST00000519638_12_12_37753915_37758422_ENST00000519638_2:pas_1	-0.198413	0	ENCSR624OUI_ENCSR718EWL;K562;AQR;KD	0.035249	OTHER	no	Not available / discarded
DROSHA	ERLIN2	ENST00000519638_12_12_37753915_37758422_ENST00000519638_2:pas_1	-0.219178	0	ENCSR624XHG_ENCSR164MUK;K562;DROSHA;KD	-0.11229	OTHER	no	Not available / discarded
FTO	ERLIN2	ENST00000519638_12_12_37753915_37758422_ENST00000519638_2:pas_1	-0.173913	0	ENCSR688GVV_ENCSR424QCW;K562;FTO;KD	-0.0221357	OTHER	no	ENCSR389HFU_ENCSR264TUE;HepG2;FTO;KD	0.207077	OTHER	no
TIA1	ERLIN2	ENST00000519638_12_12_37753915_37758422_ENST00000519638_2:pas_1	-0.145455	0	ENCSR694LKY_ENCSR129RWD;K562;TIA1;KD	-0.0807816	OTHER	no	ENCSR057GCF_ENCSR603TCV;HepG2;TIA1;KD	0.00557078	OTHER	no
EIF4B	ERLIN2	ENST00000519638_12_12_37753915_37758422_ENST00000519638_2:pas_1	-0.173913	0	ENCSR774BXV_ENCSR913CAE;K562;EIF4B;KD	-0.069931	OTHER	no	ENCSR313CHR_ENCSR237YZT;HepG2;EIF4B;KD	0.095952	OTHER	no
MATR3	ERLIN2	ENST00000519638_12_12_37753915_37758422_ENST00000519638_2:pas_1	-0.193548	0	ENCSR792XFP_ENCSR129RWD;K562;MATR3;KD	-0.0129431	OTHER	no	ENCSR492UFS_ENCSR237YZT;HepG2;MATR3;KD	0.0973173	OTHER	no
YTHDC2	ERLIN2	ENST00000519638_12_12_37753915_37758422_ENST00000519638_2:pas_1	-0.195652	0	ENCSR843LYF_ENCSR164MUK;K562;YTHDC2;KD	0.0189099	OTHER	no	Not available / discarded
MAGOH	ERLIN2	ENST00000519638_12_12_37753915_37758422_ENST00000519638_2:pas_1	0.176471	0	ENCSR849STR_ENCSR129RWD;K562;MAGOH;KD	-0.0213649	OTHER	no	ENCSR746EKS_ENCSR237YZT;HepG2;MAGOH;KD	0.116042	OTHER	no
NAA15	ERLIN2	ENST00000519638_12_12_37753915_37758422_ENST00000519638_2:pas_1	-0.22	0	ENCSR945GUR_ENCSR143COQ;K562;NAA15;KD	-0.169181	OTHER	no	Not available / discarded
SART3	ERLIN2	ENST00000519638_12_12_37753915_37758422_ENST00000519638_2:pas_1	-0.173913	0	Not available / discarded				ENCSR011BBS_ENCSR279HMU;HepG2;SART3;KD	-0.0135761	OTHER	no
HNRNPLL	ERLIN2	ENST00000519638_12_12_37753915_37758422_ENST00000519638_2:pas_1	-0.176471	0	Not available / discarded				ENCSR490DYI_ENCSR264TUE;HepG2;HNRNPLL;KD	-0.015117	OTHER	no
ZNF622	ERLIN2	ENST00000519638_12_12_37753915_37758422_ENST00000519638_2:pas_1	0.195652	0	Not available / discarded				ENCSR518JXY_ENCSR691IVR;HepG2;ZNF622;KD	-0.0395195	OTHER	no
RBM15	ERLIN2	ENST00000519638_12_12_37753915_37758422_ENST00000519638_2:pas_1	-0.145455	0	Not available / discarded				ENCSR599PXD_ENCSR585KOJ;HepG2;RBM15;KD	-0.0971375	OTHER	no
EIF2S1	ETF1	ENST00000360541_11_11_138506095_138508387_ENST00000360541_2:pas_1	-0.140122	0	ENCSR546MBH_ENCSR913CAE;K562;EIF2S1;KD	0.0183495	OTHER	no	ENCSR861ENA_ENCSR237YZT;HepG2;EIF2S1;KD	-0.238362	PERT	yes
FXR1	ETF1	ENST00000360541_11_11_138506095_138508387_ENST00000360541_2:pas_1	0.119205	0	ENCSR780YFF_ENCSR913CAE;K562;FXR1;KD	-0.0661693	OTHER	no	ENCSR009PPI_ENCSR237YZT;HepG2;FXR1;KD	-0.0464349	CO	no
PTBP1	ETF1	ENST00000360541_11_11_138506095_138508387_ENST00000360541_2:pas_1	0.10119	1	ENCSR527IVX_ENCSR129RWD;K562;PTBP1;KD	0.0232989	CLIP	no	ENCSR064DXG_ENCSR603TCV;HepG2;PTBP1;KD	-0.185585	CLIP	no
AKAP1	ETF1	ENST00000360541_11_11_138506095_138508387_ENST00000360541_2:pas_1	0.0558581	0	ENCSR338CON_ENCSR913CAE;K562;AKAP1;KD	-0.0323077	OTHER	no	ENCSR016IDR_ENCSR237YZT;HepG2;AKAP1;KD	-0.0712992	OTHER	no
SF1	ETF1	ENST00000360541_11_11_138506095_138508387_ENST00000360541_2:pas_1	0.14195	0	ENCSR562CCA_ENCSR164MUK;K562;SF1;KD	0.0907268	OTHER	no	Not available / discarded
NSUN2	ETF1	ENST00000360541_11_11_138506095_138508387_ENST00000360541_2:pas_1	0.0721003	0	ENCSR829EFL_ENCSR174OYC;K562;NSUN2;KD	0.0289049	OTHER	no	ENCSR629RUG_ENCSR264TUE;HepG2;NSUN2;KD	0.0203552	OTHER	no
GLRX3	ETF1	ENST00000360541_11_11_138506095_138508387_ENST00000360541_2:pas_1	-0.0757576	0	ENCSR874DVZ_ENCSR174OYC;K562;GLRX3;KD	0.0459552	OTHER	no	Not available / discarded
CIRBP	ETF1	ENST00000360541_11_11_138506095_138508387_ENST00000360541_2:pas_1	0.138592	0	Not available / discarded				ENCSR230ORC_ENCSR237YZT;HepG2;CIRBP;KD	-0.0479527	OTHER	no
AATF	ETF1	ENST00000360541_11_11_138506095_138508387_ENST00000360541_2:pas_1	0.10368	0	Not available / discarded				ENCSR424YSV_ENCSR003EKR;HepG2;AATF;KD	-0.0933647	OTHER	no
HNRNPD	ETF1	ENST00000360541_11_11_138506095_138508387_ENST00000360541_2:pas_1	0.10368	0	Not available / discarded				ENCSR660MZN_ENCSR279HMU;HepG2;HNRNPD;KD	0.0134887	OTHER	no
SF3B1	FBXO21	ENST00000622495_12_12_117141991_117146277_ENST00000622495_2:pas_1	-0.368262	0	ENCSR047QHX_ENCSR424QCW;K562;SF3B1;KD	-0.0980864	OTHER	no	ENCSR896CFV_ENCSR264TUE;HepG2;SF3B1;KD	0.00990696	OTHER	no
EFTUD2	FBXO21	ENST00000622495_12_12_117141991_117146277_ENST00000622495_2:pas_1	-0.368433	0	ENCSR117WLY_ENCSR661HEL;K562;EFTUD2;KD	-0.0192068	OTHER	no	Not available / discarded
DDX6	FBXO21	ENST00000622495_12_12_117141991_117146277_ENST00000622495_2:pas_1	-0.377471	0	ENCSR119QWQ_ENCSR913CAE;K562;DDX6;KD	0.0743883	OTHER	no	ENCSR147ZBD_ENCSR237YZT;HepG2;DDX6;KD	0.145106	OTHER	no
RBM25	FBXO21	ENST00000622495_12_12_117141991_117146277_ENST00000622495_2:pas_1	-0.357879	0	ENCSR149DMY_ENCSR344XID;K562;RBM25;KD	-0.00777579	OTHER	no	ENCSR610AEI_ENCSR603TCV;HepG2;RBM25;KD	-0.0119377	OTHER	no
ADAR	FBXO21	ENST00000622495_12_12_117141991_117146277_ENST00000622495_2:pas_1	-0.350954	0	ENCSR164TLB_ENCSR667PLJ;K562;ADAR;KD	-0.148925	OTHER	no	ENCSR104OLN_ENCSR305XWT;HepG2;ADAR;KD	0.041031	OTHER	no
G3BP2	FBXO21	ENST00000622495_12_12_117141991_117146277_ENST00000622495_2:pas_1	-0.364763	0	ENCSR246SOU_ENCSR344XID;K562;G3BP2;KD	0.00641215	OTHER	no	ENCSR945UYL_ENCSR237YZT;HepG2;G3BP2;KD	0.0637718	OTHER	no
UPF1	FBXO21	ENST00000622495_12_12_117141991_117146277_ENST00000622495_2:pas_1	-0.313421	0	ENCSR251ABP_ENCSR174OYC;K562;UPF1;KD	-0.111241	OTHER	no	ENCSR689MIY_ENCSR691IVR;HepG2;UPF1;KD	0.0736655	OTHER	no
WDR3	FBXO21	ENST00000622495_12_12_117141991_117146277_ENST00000622495_2:pas_1	-0.331064	0	ENCSR334BTA_ENCSR174OYC;K562;WDR3;KD	-0.108918	OTHER	no	Not available / discarded
WDR43	FBXO21	ENST00000622495_12_12_117141991_117146277_ENST00000622495_2:pas_1	-0.348841	0	ENCSR341PZW_ENCSR174OYC;K562;WDR43;KD	-0.12187	OTHER	no	Not available / discarded
DDX21	FBXO21	ENST00000622495_12_12_117141991_117146277_ENST00000622495_2:pas_1	-0.388627	0	ENCSR384LKC_ENCSR163JUC;K562;DDX21;KO	0.0633526	OTHER	no	ENCSR485ZTC_ENCSR003EKR;HepG2;DDX21;KD	-0.01909	OTHER	no
FAM120A	FBXO21	ENST00000622495_12_12_117141991_117146277_ENST00000622495_2:pas_1	-0.333654	0	ENCSR492BKM_ENCSR661HEL;K562;FAM120A;KD	0.0313171	OTHER	no	Not available / discarded
POLR2G	FBXO21	ENST00000622495_12_12_117141991_117146277_ENST00000622495_2:pas_1	0.323529	0	ENCSR580TGX_ENCSR341TTW;K562;POLR2G;KO	-0.180625	OTHER	no	Not available / discarded
DROSHA	FBXO21	ENST00000622495_12_12_117141991_117146277_ENST00000622495_2:pas_1	-0.317328	0	ENCSR624XHG_ENCSR164MUK;K562;DROSHA;KD	0.149848	OTHER	no	Not available / discarded
EIF4B	FBXO21	ENST00000622495_12_12_117141991_117146277_ENST00000622495_2:pas_1	-0.350954	0	ENCSR774BXV_ENCSR913CAE;K562;EIF4B;KD	0.130118	OTHER	no	ENCSR313CHR_ENCSR237YZT;HepG2;EIF4B;KD	0.0396511	OTHER	no
NAA15	FBXO21	ENST00000622495_12_12_117141991_117146277_ENST00000622495_2:pas_1	-0.399169	0	ENCSR945GUR_ENCSR143COQ;K562;NAA15;KD	-0.0268681	OTHER	no	Not available / discarded
SART3	FBXO21	ENST00000622495_12_12_117141991_117146277_ENST00000622495_2:pas_1	-0.330978	0	Not available / discarded				ENCSR011BBS_ENCSR279HMU;HepG2;SART3;KD	-0.0282029	OTHER	no
KHDRBS1	FBXO9	ENST00000244426_12_12_53097722_53100873_ENST00000244426_2:pas_1	0.0607724	0	ENCSR023HWI_ENCSR667PLJ;K562;KHDRBS1;KD	-0.276465	OTHER	no	ENCSR784FTX_ENCSR279HMU;HepG2;KHDRBS1;KD	0.0790721	OTHER	no
HNRNPUL1	FBXO9	ENST00000244426_12_12_53097722_53100873_ENST00000244426_2:pas_1	0.0588946	0	ENCSR034VBA_ENCSR164MUK;K562;HNRNPUL1;KD	-0.128584	OTHER	no	Not available / discarded
HNRNPU	FBXO9	ENST00000244426_12_12_53097722_53100873_ENST00000244426_2:pas_1	0.0602022	0	ENCSR047IUS_ENCSR438MDN;K562;HNRNPU;KD	0.0580482	OTHER	no	ENCSR308IKH_ENCSR305XWT;HepG2;HNRNPU;KD	0.119389	OTHER	no
SF3B1	FBXO9	ENST00000244426_12_12_53097722_53100873_ENST00000244426_2:pas_1	0.0569391	0	ENCSR047QHX_ENCSR424QCW;K562;SF3B1;KD	0.00362848	OTHER	no	ENCSR896CFV_ENCSR264TUE;HepG2;SF3B1;KD	-0.112326	OTHER	no
RPS19	FBXO9	ENST00000244426_12_12_53097722_53100873_ENST00000244426_2:pas_1	-0.0680777	0	ENCSR098NHI_ENCSR661HEL;K562;RPS19;KD	0.106582	OTHER	no	Not available / discarded
EFTUD2	FBXO9	ENST00000244426_12_12_53097722_53100873_ENST00000244426_2:pas_1	0.0563444	0	ENCSR117WLY_ENCSR661HEL;K562;EFTUD2;KD	0.0723318	OTHER	no	Not available / discarded
DDX6	FBXO9	ENST00000244426_12_12_53097722_53100873_ENST00000244426_2:pas_1	0.077381	0	ENCSR119QWQ_ENCSR913CAE;K562;DDX6;KD	0.0658513	OTHER	no	ENCSR147ZBD_ENCSR237YZT;HepG2;DDX6;KD	0.119468	OTHER	no
RBM25	FBXO9	ENST00000244426_12_12_53097722_53100873_ENST00000244426_2:pas_1	0.0686616	0	ENCSR149DMY_ENCSR344XID;K562;RBM25;KD	-0.0454237	OTHER	no	ENCSR610AEI_ENCSR603TCV;HepG2;RBM25;KD	0.0603322	OTHER	no
ADAR	FBXO9	ENST00000244426_12_12_53097722_53100873_ENST00000244426_2:pas_1	0.0691057	0	ENCSR164TLB_ENCSR667PLJ;K562;ADAR;KD	-0.281848	OTHER	no	ENCSR104OLN_ENCSR305XWT;HepG2;ADAR;KD	-0.00748663	OTHER	no
ATP5C1	FBXO9	ENST00000244426_12_12_53097722_53100873_ENST00000244426_2:pas_1	-0.0618712	0	ENCSR231DXJ_ENCSR143COQ;K562;ATP5C1;KD	0.128894	OTHER	no	Not available / discarded
UPF1	FBXO9	ENST00000244426_12_12_53097722_53100873_ENST00000244426_2:pas_1	0.0892723	0	ENCSR251ABP_ENCSR174OYC;K562;UPF1;KD	-0.1521	OTHER	no	ENCSR689MIY_ENCSR691IVR;HepG2;UPF1;KD	0.030984	OTHER	no
QKI	FBXO9	ENST00000244426_12_12_53097722_53100873_ENST00000244426_2:pas_1	0.0541754	0	ENCSR256PLH_ENCSR344XID;K562;QKI;KD	-0.0230596	OTHER	no	ENCSR330YOU_ENCSR603TCV;HepG2;QKI;KD	0.100608	OTHER	no
WDR3	FBXO9	ENST00000244426_12_12_53097722_53100873_ENST00000244426_2:pas_1	0.057903	0	ENCSR334BTA_ENCSR174OYC;K562;WDR3;KD	-0.0246433	OTHER	no	Not available / discarded
AKAP1	FBXO9	ENST00000244426_12_12_53097722_53100873_ENST00000244426_2:pas_1	0.0718465	0	ENCSR338CON_ENCSR913CAE;K562;AKAP1;KD	0.0745405	OTHER	no	ENCSR016IDR_ENCSR237YZT;HepG2;AKAP1;KD	0.186266	OTHER	no
WDR43	FBXO9	ENST00000244426_12_12_53097722_53100873_ENST00000244426_2:pas_1	0.06505	0	ENCSR341PZW_ENCSR174OYC;K562;WDR43;KD	0.051178	OTHER	no	Not available / discarded
NPM1	FBXO9	ENST00000244426_12_12_53097722_53100873_ENST00000244426_2:pas_1	-0.0510183	0	ENCSR346DZQ_ENCSR164MUK;K562;NPM1;KD	0.0758934	OTHER	no	Not available / discarded
CPSF6	FBXO9	ENST00000244426_12_12_53097722_53100873_ENST00000244426_2:pas_1	0.0564466	0	ENCSR384BDV_ENCSR424QCW;K562;CPSF6;KD	0.143418	OTHER	no	ENCSR676EKU_ENCSR264TUE;HepG2;CPSF6;KD	0.117317	OTHER	no
NONO	FBXO9	ENST00000244426_12_12_53097722_53100873_ENST00000244426_2:pas_1	0.0535631	0	ENCSR398HXV_ENCSR661HEL;K562;NONO;KD	0.0282443	OTHER	no	ENCSR647NYX_ENCSR856ZRV;HepG2;NONO;KD	-0.475396	OTHER	no
FAM120A	FBXO9	ENST00000244426_12_12_53097722_53100873_ENST00000244426_2:pas_1	0.0537758	0	ENCSR492BKM_ENCSR661HEL;K562;FAM120A;KD	0.0375045	OTHER	no	Not available / discarded
PTBP1	FBXO9	ENST00000244426_12_12_53097722_53100873_ENST00000244426_2:pas_1	0.065118	0	ENCSR527IVX_ENCSR129RWD;K562;PTBP1;KD	0.0871364	OTHER	no	ENCSR064DXG_ENCSR603TCV;HepG2;PTBP1;KD	0.110531	OTHER	no
HNRNPK	FBXO9	ENST00000244426_12_12_53097722_53100873_ENST00000244426_2:pas_1	0.0599121	0	ENCSR529JNJ_ENCSR129RWD;K562;HNRNPK;KD	0.0483627	OTHER	no	ENCSR853ZJS_ENCSR237YZT;HepG2;HNRNPK;KD	0.015821	OTHER	no
SUPT6H	FBXO9	ENST00000244426_12_12_53097722_53100873_ENST00000244426_2:pas_1	0.0539542	0	ENCSR530BOP_ENCSR164MUK;K562;SUPT6H;KD	-0.124631	OTHER	no	Not available / discarded
AQR	FBXO9	ENST00000244426_12_12_53097722_53100873_ENST00000244426_2:pas_1	0.0737523	0	ENCSR624OUI_ENCSR718EWL;K562;AQR;KD	-0.0919171	OTHER	no	Not available / discarded
DROSHA	FBXO9	ENST00000244426_12_12_53097722_53100873_ENST00000244426_2:pas_1	0.0614719	0	ENCSR624XHG_ENCSR164MUK;K562;DROSHA;KD	0.0215994	OTHER	no	Not available / discarded
FTO	FBXO9	ENST00000244426_12_12_53097722_53100873_ENST00000244426_2:pas_1	0.0539542	0	ENCSR688GVV_ENCSR424QCW;K562;FTO;KD	-0.205358	OTHER	no	ENCSR389HFU_ENCSR264TUE;HepG2;FTO;KD	-0.00312681	OTHER	no
EIF4B	FBXO9	ENST00000244426_12_12_53097722_53100873_ENST00000244426_2:pas_1	0.0504342	0	ENCSR774BXV_ENCSR913CAE;K562;EIF4B;KD	-0.063276	OTHER	no	ENCSR313CHR_ENCSR237YZT;HepG2;EIF4B;KD	0.0151595	OTHER	no
MATR3	FBXO9	ENST00000244426_12_12_53097722_53100873_ENST00000244426_2:pas_1	0.0687397	0	ENCSR792XFP_ENCSR129RWD;K562;MATR3;KD	0.0253853	OTHER	no	ENCSR492UFS_ENCSR237YZT;HepG2;MATR3;KD	0.0226495	OTHER	no
UPF2	FBXO9	ENST00000244426_12_12_53097722_53100873_ENST00000244426_2:pas_1	0.059082	0	ENCSR810FHY_ENCSR438MDN;K562;UPF2;KD	0.049763	OTHER	no	ENCSR318OXM_ENCSR856ZRV;HepG2;UPF2;KD	0.0287718	OTHER	no
GLRX3	FBXO9	ENST00000244426_12_12_53097722_53100873_ENST00000244426_2:pas_1	-0.0718465	0	ENCSR874DVZ_ENCSR174OYC;K562;GLRX3;KD	-0.178417	OTHER	no	Not available / discarded
CSTF2	FBXO9	ENST00000244426_12_12_53097722_53100873_ENST00000244426_2:pas_1	0.0596028	0	ENCSR885YOI_ENCSR245BNJ;K562;CSTF2;KD	-0.0248269	OTHER	no	ENCSR815JDY_ENCSR856ZRV;HepG2;CSTF2;KD	-0.00157388	OTHER	no
SNRNP200	FBXO9	ENST00000244426_12_12_53097722_53100873_ENST00000244426_2:pas_1	0.0940128	0	ENCSR943LIB_ENCSR164MUK;K562;SNRNP200;KD	-0.0366647	OTHER	no	Not available / discarded
DNAJC2	FBXO9	ENST00000244426_12_12_53097722_53100873_ENST00000244426_2:pas_1	0.0585023	0	Not available / discarded				ENCSR004OSI_ENCSR305XWT;HepG2;DNAJC2;KD	0.10089	OTHER	no
SART3	FBXO9	ENST00000244426_12_12_53097722_53100873_ENST00000244426_2:pas_1	0.0780104	0	Not available / discarded				ENCSR011BBS_ENCSR279HMU;HepG2;SART3;KD	0.0254088	OTHER	no
ZNF622	FBXO9	ENST00000244426_12_12_53097722_53100873_ENST00000244426_2:pas_1	-0.053389	0	Not available / discarded				ENCSR518JXY_ENCSR691IVR;HepG2;ZNF622;KD	0.10191	OTHER	no
CSTF2T	FBXO9	ENST00000244426_12_12_53097722_53100873_ENST00000244426_2:pas_1	0.0606061	0	Not available / discarded				ENCSR914WQV_ENCSR003EKR;HepG2;CSTF2T;KD	0.0330314	OTHER	no
TAF15	FBXO9	ENST00000244426_12_12_53097722_53100873_ENST00000244426_2:pas_1	0.0618712	0	Not available / discarded				ENCSR998RZI_ENCSR603TCV;HepG2;TAF15;KD	0.0572084	OTHER	no
HNRNPUL1	FDX1	ENST00000260270_4_4_110462354_110464884_ENST00000260270_2:pas_1	0.0689257	0	ENCSR034VBA_ENCSR164MUK;K562;HNRNPUL1;KD	-0.123685	OTHER	no	Not available / discarded
HNRNPU	FDX1	ENST00000260270_4_4_110462354_110464884_ENST00000260270_2:pas_1	0.0617415	0	ENCSR047IUS_ENCSR438MDN;K562;HNRNPU;KD	-0.00675573	OTHER	no	ENCSR308IKH_ENCSR305XWT;HepG2;HNRNPU;KD	0.0218922	OTHER	no
EIF2S2	FDX1	ENST00000260270_4_4_110462354_110464884_ENST00000260270_2:pas_1	-0.0569938	0	ENCSR076PMZ_ENCSR118EFE;K562;EIF2S2;KD	-0.0371559	OTHER	no	Not available / discarded
SLBP	FDX1	ENST00000260270_4_4_110462354_110464884_ENST00000260270_2:pas_1	-0.0655594	0	ENCSR112YTD_ENCSR667PLJ;K562;SLBP;KD	-2	OTHER	no	Not available / discarded
DDX6	FDX1	ENST00000260270_4_4_110462354_110464884_ENST00000260270_2:pas_1	0.0689257	0	ENCSR119QWQ_ENCSR913CAE;K562;DDX6;KD	-0.0275918	OTHER	no	ENCSR147ZBD_ENCSR237YZT;HepG2;DDX6;KD	-0.118733	OTHER	no
TARDBP	FDX1	ENST00000260270_4_4_110462354_110464884_ENST00000260270_2:pas_1	0.052138	0	ENCSR134JRE_ENCSR129RWD;K562;TARDBP;KD	0.0128846	OTHER	no	ENCSR527QNC_ENCSR264TUE;HepG2;TARDBP;KD	0.0723024	OTHER	no
RBM25	FDX1	ENST00000260270_4_4_110462354_110464884_ENST00000260270_2:pas_1	0.0597619	0	ENCSR149DMY_ENCSR344XID;K562;RBM25;KD	0.0025932	OTHER	no	ENCSR610AEI_ENCSR603TCV;HepG2;RBM25;KD	0.067239	OTHER	no
ADAR	FDX1	ENST00000260270_4_4_110462354_110464884_ENST00000260270_2:pas_1	0.0656604	0	ENCSR164TLB_ENCSR667PLJ;K562;ADAR;KD	-2	OTHER	no	ENCSR104OLN_ENCSR305XWT;HepG2;ADAR;KD	-0.141238	OTHER	no
DDX28	FDX1	ENST00000260270_4_4_110462354_110464884_ENST00000260270_2:pas_1	-0.0536902	0	ENCSR205VSQ_ENCSR661HEL;K562;DDX28;KD	-0.0121065	OTHER	no	ENCSR222CSF_ENCSR856ZRV;HepG2;DDX28;KD	-0.00383238	OTHER	no
MBNL1	FDX1	ENST00000260270_4_4_110462354_110464884_ENST00000260270_2:pas_1	0.0519672	0	ENCSR222COT_ENCSR143COQ;K562;MBNL1;KD	-0.0711288	OTHER	no	Not available / discarded
ATP5C1	FDX1	ENST00000260270_4_4_110462354_110464884_ENST00000260270_2:pas_1	-0.0547619	0	ENCSR231DXJ_ENCSR143COQ;K562;ATP5C1;KD	0.0114744	OTHER	no	Not available / discarded
G3BP2	FDX1	ENST00000260270_4_4_110462354_110464884_ENST00000260270_2:pas_1	0.053617	0	ENCSR246SOU_ENCSR344XID;K562;G3BP2;KD	0.089198	OTHER	no	ENCSR945UYL_ENCSR237YZT;HepG2;G3BP2;KD	-0.0221449	OTHER	no
UPF1	FDX1	ENST00000260270_4_4_110462354_110464884_ENST00000260270_2:pas_1	0.0666667	0	ENCSR251ABP_ENCSR174OYC;K562;UPF1;KD	0.053093	OTHER	no	ENCSR689MIY_ENCSR691IVR;HepG2;UPF1;KD	-0.0244542	OTHER	no
QKI	FDX1	ENST00000260270_4_4_110462354_110464884_ENST00000260270_2:pas_1	0.0587918	0	ENCSR256PLH_ENCSR344XID;K562;QKI;KD	-0.0477166	OTHER	no	ENCSR330YOU_ENCSR603TCV;HepG2;QKI;KD	0.0162334	OTHER	no
EIF3A	FDX1	ENST00000260270_4_4_110462354_110464884_ENST00000260270_2:pas_1	0.0531001	0	ENCSR258VGD_ENCSR667PLJ;K562;EIF3A;KD	-2	OTHER	no	Not available / discarded
PHF6	FDX1	ENST00000260270_4_4_110462354_110464884_ENST00000260270_2:pas_1	0.0521261	0	ENCSR322XVS_ENCSR572FFX;K562;PHF6;KD	-0.0853076	OTHER	no	Not available / discarded
WDR3	FDX1	ENST00000260270_4_4_110462354_110464884_ENST00000260270_2:pas_1	0.0527079	0	ENCSR334BTA_ENCSR174OYC;K562;WDR3;KD	-0.101922	OTHER	no	Not available / discarded
SAFB	FDX1	ENST00000260270_4_4_110462354_110464884_ENST00000260270_2:pas_1	0.0529326	0	ENCSR336TYW_ENCSR341TTW;K562;SAFB;KO	0.238321	OTHER	no	Not available / discarded
AKAP1	FDX1	ENST00000260270_4_4_110462354_110464884_ENST00000260270_2:pas_1	0.0712531	0	ENCSR338CON_ENCSR913CAE;K562;AKAP1;KD	0.0239755	OTHER	no	ENCSR016IDR_ENCSR237YZT;HepG2;AKAP1;KD	0.0504215	OTHER	no
NPM1	FDX1	ENST00000260270_4_4_110462354_110464884_ENST00000260270_2:pas_1	-0.0696112	0	ENCSR346DZQ_ENCSR164MUK;K562;NPM1;KD	-0.0249412	OTHER	no	Not available / discarded
DDX21	FDX1	ENST00000260270_4_4_110462354_110464884_ENST00000260270_2:pas_1	0.064127	0	ENCSR384LKC_ENCSR163JUC;K562;DDX21;KO	0.0316264	OTHER	no	ENCSR485ZTC_ENCSR003EKR;HepG2;DDX21;KD	0.163819	OTHER	no
FAM120A	FDX1	ENST00000260270_4_4_110462354_110464884_ENST00000260270_2:pas_1	0.0537856	0	ENCSR492BKM_ENCSR661HEL;K562;FAM120A;KD	-0.000849813	OTHER	no	Not available / discarded
PTBP1	FDX1	ENST00000260270_4_4_110462354_110464884_ENST00000260270_2:pas_1	0.0736434	0	ENCSR527IVX_ENCSR129RWD;K562;PTBP1;KD	-0.00672511	OTHER	no	ENCSR064DXG_ENCSR603TCV;HepG2;PTBP1;KD	0.018731	OTHER	no
SUPT6H	FDX1	ENST00000260270_4_4_110462354_110464884_ENST00000260270_2:pas_1	0.0669241	0	ENCSR530BOP_ENCSR164MUK;K562;SUPT6H;KD	-0.0593846	OTHER	no	Not available / discarded
SF1	FDX1	ENST00000260270_4_4_110462354_110464884_ENST00000260270_2:pas_1	0.0685811	0	ENCSR562CCA_ENCSR164MUK;K562;SF1;KD	0.0201391	OTHER	no	Not available / discarded
POLR2G	FDX1	ENST00000260270_4_4_110462354_110464884_ENST00000260270_2:pas_1	-0.0740569	0	ENCSR580TGX_ENCSR341TTW;K562;POLR2G;KO	0.00686806	OTHER	no	Not available / discarded
DROSHA	FDX1	ENST00000260270_4_4_110462354_110464884_ENST00000260270_2:pas_1	0.0588311	0	ENCSR624XHG_ENCSR164MUK;K562;DROSHA;KD	-0.107474	OTHER	no	Not available / discarded
RPS3	FDX1	ENST00000260270_4_4_110462354_110464884_ENST00000260270_2:pas_1	-0.0532679	0	ENCSR642GBC_ENCSR772DUM;K562;RPS3;KO	-0.0088809	OTHER	no	Not available / discarded
EIF4B	FDX1	ENST00000260270_4_4_110462354_110464884_ENST00000260270_2:pas_1	0.0578231	0	ENCSR774BXV_ENCSR913CAE;K562;EIF4B;KD	-0.034467	OTHER	no	ENCSR313CHR_ENCSR237YZT;HepG2;EIF4B;KD	-0.0179869	OTHER	no
KIF1C	FDX1	ENST00000260270_4_4_110462354_110464884_ENST00000260270_2:pas_1	0.05084	0	ENCSR823WTA_ENCSR143COQ;K562;KIF1C;KD	-0.0532782	OTHER	no	ENCSR182GKG_ENCSR538QOG;HepG2;KIF1C;KD	-0.111228	OTHER	no
NSUN2	FDX1	ENST00000260270_4_4_110462354_110464884_ENST00000260270_2:pas_1	0.0519481	0	ENCSR829EFL_ENCSR174OYC;K562;NSUN2;KD	-0.0539668	OTHER	no	ENCSR629RUG_ENCSR264TUE;HepG2;NSUN2;KD	-0.00723327	OTHER	no
MAGOH	FDX1	ENST00000260270_4_4_110462354_110464884_ENST00000260270_2:pas_1	-0.0620354	0	ENCSR849STR_ENCSR129RWD;K562;MAGOH;KD	0.0172735	OTHER	no	ENCSR746EKS_ENCSR237YZT;HepG2;MAGOH;KD	0.0319559	OTHER	no
GLRX3	FDX1	ENST00000260270_4_4_110462354_110464884_ENST00000260270_2:pas_1	-0.0525369	0	ENCSR874DVZ_ENCSR174OYC;K562;GLRX3;KD	-0.174004	OTHER	no	Not available / discarded
SART3	FDX1	ENST00000260270_4_4_110462354_110464884_ENST00000260270_2:pas_1	0.0523425	0	Not available / discarded				ENCSR011BBS_ENCSR279HMU;HepG2;SART3;KD	3.85288e-05	OTHER	no
RPS3A	FDX1	ENST00000260270_4_4_110462354_110464884_ENST00000260270_2:pas_1	-0.0505051	0	Not available / discarded				ENCSR118VQR_ENCSR279HMU;HepG2;RPS3A;KD	0.0367696	OTHER	no
CIRBP	FDX1	ENST00000260270_4_4_110462354_110464884_ENST00000260270_2:pas_1	0.0552547	0	Not available / discarded				ENCSR230ORC_ENCSR237YZT;HepG2;CIRBP;KD	-0.00162889	OTHER	no
SNRNP70	FDX1	ENST00000260270_4_4_110462354_110464884_ENST00000260270_2:pas_1	0.0548423	0	Not available / discarded				ENCSR635BOO_ENCSR264TUE;HepG2;SNRNP70;KD	0.0678084	OTHER	no
AATF	FEM1C	ENST00000274457_3_3_115520908_115525617_ENST00000274457_2:pas_1	0.0952381	0	Not available / discarded				ENCSR424YSV_ENCSR003EKR;HepG2;AATF;KD	-0.098463	OTHER	no
HNRNPD	FEM1C	ENST00000274457_3_3_115520908_115525617_ENST00000274457_2:pas_1	0.0571429	0	Not available / discarded				ENCSR660MZN_ENCSR279HMU;HepG2;HNRNPD;KD	0.102651	OTHER	no
SF3B4	FKBP15	ENST00000238256_28_28_113161006_113166155_ENST00000238256_2:pas_1	-0.411022	0	ENCSR081XRA_ENCSR344XID;K562;SF3B4;KD	0.0281947	OTHER	no	ENCSR148MQK_ENCSR603TCV;HepG2;SF3B4;KD	-0.00128048	OTHER	no
KIF1C	FKBP15	ENST00000238256_28_28_113161006_113166155_ENST00000238256_2:pas_1	0.355951	0	ENCSR823WTA_ENCSR143COQ;K562;KIF1C;KD	0.0759548	OTHER	no	ENCSR182GKG_ENCSR538QOG;HepG2;KIF1C;KD	0.0294605	OTHER	no
DNAJC2	FKBP15	ENST00000238256_28_28_113161006_113166155_ENST00000238256_2:pas_1	-0.409159	0	Not available / discarded				ENCSR004OSI_ENCSR305XWT;HepG2;DNAJC2;KD	0.0284448	OTHER	no
AATF	FKBP15	ENST00000238256_28_28_113161006_113166155_ENST00000238256_2:pas_1	-0.28272	0	Not available / discarded				ENCSR424YSV_ENCSR003EKR;HepG2;AATF;KD	-0.00447958	OTHER	no
SF3B1	GALNT2	ENST00000366672_16_16_230279303_230282122_ENST00000366672_2:pas_1	-0.190476	1	ENCSR047QHX_ENCSR424QCW;K562;SF3B1;KD	0.0242898	CLIP	no	ENCSR896CFV_ENCSR264TUE;HepG2;SF3B1;KD	-0.157117	CLIP	no
UTP3	GALNT2	ENST00000366672_16_16_230279303_230282122_ENST00000366672_2:pas_1	0.115789	1	ENCSR818TZM_ENCSR024FOF;K562;UTP3;KD	-0.0659653	CLIP	no	Not available / discarded
PRPF8	GALNT2	ENST00000366672_16_16_230279303_230282122_ENST00000366672_2:pas_1	0.171429	0	ENCSR137HKS_ENCSR661HEL;K562;PRPF8;KD	-0.113359	OTHER	no	ENCSR998MZP_ENCSR856ZRV;HepG2;PRPF8;KD	-0.0307819	OTHER	no
G3BP2	GALNT2	ENST00000366672_16_16_230279303_230282122_ENST00000366672_2:pas_1	-0.132	0	ENCSR246SOU_ENCSR344XID;K562;G3BP2;KD	0.131031	OTHER	no	ENCSR945UYL_ENCSR237YZT;HepG2;G3BP2;KD	0.0539777	OTHER	no
PHF6	GALNT2	ENST00000366672_16_16_230279303_230282122_ENST00000366672_2:pas_1	-0.133333	0	ENCSR322XVS_ENCSR572FFX;K562;PHF6;KD	-0.0300787	OTHER	no	Not available / discarded
PCBP1	GALNT2	ENST00000366672_16_16_230279303_230282122_ENST00000366672_2:pas_1	0.126984	0	ENCSR545AIK_ENCSR129RWD;K562;PCBP1;KD	-0.0138308	OTHER	no	ENCSR635FRH_ENCSR603TCV;HepG2;PCBP1;KD	-0.071693	OTHER	no
TIA1	GALNT2	ENST00000366672_16_16_230279303_230282122_ENST00000366672_2:pas_1	-0.1	0	ENCSR694LKY_ENCSR129RWD;K562;TIA1;KD	-0.0206641	OTHER	no	ENCSR057GCF_ENCSR603TCV;HepG2;TIA1;KD	0.0611161	OTHER	no
MATR3	GALNT2	ENST00000366672_16_16_230279303_230282122_ENST00000366672_2:pas_1	-0.126761	0	ENCSR792XFP_ENCSR129RWD;K562;MATR3;KD	-0.0404654	OTHER	no	ENCSR492UFS_ENCSR237YZT;HepG2;MATR3;KD	0.110433	OTHER	no
CALR	GALNT2	ENST00000366672_16_16_230279303_230282122_ENST00000366672_2:pas_1	0.0819328	0	Not available / discarded				ENCSR040WAK_ENCSR364GRM;HepG2;CALR;KD	0.050044	OTHER	no
ILF2	GALNT2	ENST00000366672_16_16_230279303_230282122_ENST00000366672_2:pas_1	-0.0547241	0	Not available / discarded				ENCSR366FFV_ENCSR305XWT;HepG2;ILF2;KD	-0.0533159	OTHER	no
AATF	GALNT2	ENST00000366672_16_16_230279303_230282122_ENST00000366672_2:pas_1	0.121495	0	Not available / discarded				ENCSR424YSV_ENCSR003EKR;HepG2;AATF;KD	-0.0203969	OTHER	no
YBX3	GALNT2	ENST00000366672_16_16_230279303_230282122_ENST00000366672_2:pas_1	0.0605568	0	Not available / discarded				ENCSR494VSD_ENCSR305XWT;HepG2;YBX3;KD	-0.0637715	OTHER	no
HNRNPUL1	GDF11	ENST00000257868_3_3_55749502_55757264_ENST00000257868_2:pas_1	-0.0833333	0	ENCSR034VBA_ENCSR164MUK;K562;HNRNPUL1;KD	0.464431	OTHER	no	Not available / discarded
DDX6	GDF11	ENST00000257868_3_3_55749502_55757264_ENST00000257868_2:pas_1	-0.0540541	0	ENCSR119QWQ_ENCSR913CAE;K562;DDX6;KD	0.093983	OTHER	no	ENCSR147ZBD_ENCSR237YZT;HepG2;DDX6;KD	0.146578	OTHER	no
RBM25	GDF11	ENST00000257868_3_3_55749502_55757264_ENST00000257868_2:pas_1	-0.0540541	0	ENCSR149DMY_ENCSR344XID;K562;RBM25;KD	0.00540783	OTHER	no	ENCSR610AEI_ENCSR603TCV;HepG2;RBM25;KD	-2	OTHER	no
NPM1	GDF11	ENST00000257868_3_3_55749502_55757264_ENST00000257868_2:pas_1	0.0833333	0	ENCSR346DZQ_ENCSR164MUK;K562;NPM1;KD	0.380738	OTHER	no	Not available / discarded
PTBP1	GDF11	ENST00000257868_3_3_55749502_55757264_ENST00000257868_2:pas_1	-0.0833333	0	ENCSR527IVX_ENCSR129RWD;K562;PTBP1;KD	0.22813	OTHER	no	ENCSR064DXG_ENCSR603TCV;HepG2;PTBP1;KD	0.236271	OTHER	no
GRWD1	GDF11	ENST00000257868_3_3_55749502_55757264_ENST00000257868_2:pas_1	-0.177778	0	ENCSR528ASX_ENCSR572FFX;K562;GRWD1;KD	-0.00334905	OTHER	no	Not available / discarded
MAGOH	GDF11	ENST00000257868_3_3_55749502_55757264_ENST00000257868_2:pas_1	0.159091	0	ENCSR849STR_ENCSR129RWD;K562;MAGOH;KD	-0.088678	OTHER	no	ENCSR746EKS_ENCSR237YZT;HepG2;MAGOH;KD	-2	OTHER	no
RPS3A	GDF11	ENST00000257868_3_3_55749502_55757264_ENST00000257868_2:pas_1	0.0540541	0	Not available / discarded				ENCSR118VQR_ENCSR279HMU;HepG2;RPS3A;KD	0.0997473	OTHER	no
SF3B1	GNA13	ENST00000439174_4_4_65009289_65014829_ENST00000439174_2:pas_1	-0.493846	0	ENCSR047QHX_ENCSR424QCW;K562;SF3B1;KD	0.030971	OTHER	no	ENCSR896CFV_ENCSR264TUE;HepG2;SF3B1;KD	0.0167913	OTHER	no
ADAR	GNA13	ENST00000439174_4_4_65009289_65014829_ENST00000439174_2:pas_1	-0.464744	0	ENCSR164TLB_ENCSR667PLJ;K562;ADAR;KD	-0.0524881	OTHER	no	ENCSR104OLN_ENCSR305XWT;HepG2;ADAR;KD	0.0213726	OTHER	no
G3BP2	GNA13	ENST00000439174_4_4_65009289_65014829_ENST00000439174_2:pas_1	-0.472653	0	ENCSR246SOU_ENCSR344XID;K562;G3BP2;KD	0.0130867	OTHER	no	ENCSR945UYL_ENCSR237YZT;HepG2;G3BP2;KD	0.0536276	OTHER	no
DDX21	GNA13	ENST00000439174_4_4_65009289_65014829_ENST00000439174_2:pas_1	-0.514381	0	ENCSR384LKC_ENCSR163JUC;K562;DDX21;KO	0.00580243	OTHER	no	ENCSR485ZTC_ENCSR003EKR;HepG2;DDX21;KD	0.0471091	OTHER	no
TARDBP	GNG7	ENST00000382159_5_5_2511219_2515147_ENST00000382159_3:pas_1	0.193548	1	ENCSR134JRE_ENCSR129RWD;K562;TARDBP;KD	-2	OTHER	no	ENCSR527QNC_ENCSR264TUE;HepG2;TARDBP;KD	-0.024786	CLIP	no
UPF1	GNG7	ENST00000382159_5_5_2511219_2515147_ENST00000382159_3:pas_1	0.161905	1	ENCSR251ABP_ENCSR174OYC;K562;UPF1;KD	-2	OTHER	no	ENCSR689MIY_ENCSR691IVR;HepG2;UPF1;KD	-0.0980646	CLIP	no
PTBP1	GNG7	ENST00000382159_5_5_2511219_2515147_ENST00000382159_3:pas_1	0.318841	1	ENCSR527IVX_ENCSR129RWD;K562;PTBP1;KD	-2	OTHER	no	ENCSR064DXG_ENCSR603TCV;HepG2;PTBP1;KD	-0.0877089	CLIP	no
KHDRBS1	GNG7	ENST00000382159_5_5_2511219_2515147_ENST00000382159_3:pas_1	0.210526	0	ENCSR023HWI_ENCSR667PLJ;K562;KHDRBS1;KD	-2	OTHER	no	ENCSR784FTX_ENCSR279HMU;HepG2;KHDRBS1;KD	-0.078476	OTHER	no
HNRNPUL1	GNG7	ENST00000382159_5_5_2511219_2515147_ENST00000382159_3:pas_1	0.237443	0	ENCSR034VBA_ENCSR164MUK;K562;HNRNPUL1;KD	-2	OTHER	no	Not available / discarded
HNRNPU	GNG7	ENST00000382159_5_5_2511219_2515147_ENST00000382159_3:pas_1	0.237443	0	ENCSR047IUS_ENCSR438MDN;K562;HNRNPU;KD	-2	OTHER	no	ENCSR308IKH_ENCSR305XWT;HepG2;HNRNPU;KD	-0.208316	OTHER	no
SRSF1	GNG7	ENST00000382159_5_5_2511219_2515147_ENST00000382159_3:pas_1	0.237443	0	ENCSR066VOO_ENCSR129RWD;K562;SRSF1;KD	-2	OTHER	no	ENCSR094KBY_ENCSR603TCV;HepG2;SRSF1;KD	0.110341	OTHER	no
RPS19	GNG7	ENST00000382159_5_5_2511219_2515147_ENST00000382159_3:pas_1	-0.210526	0	ENCSR098NHI_ENCSR661HEL;K562;RPS19;KD	-2	OTHER	no	Not available / discarded
EEF2	GNG7	ENST00000382159_5_5_2511219_2515147_ENST00000382159_3:pas_1	0.193548	0	ENCSR181RLB_ENCSR661HEL;K562;EEF2;KD	-2	OTHER	no	Not available / discarded
ATP5C1	GNG7	ENST00000382159_5_5_2511219_2515147_ENST00000382159_3:pas_1	-0.359375	0	ENCSR231DXJ_ENCSR143COQ;K562;ATP5C1;KD	-2	OTHER	no	Not available / discarded
KRR1	GNG7	ENST00000382159_5_5_2511219_2515147_ENST00000382159_3:pas_1	-0.151515	0	ENCSR244SIO_ENCSR424QCW;K562;KRR1;KD	-2	OTHER	no	Not available / discarded
SAFB	GNG7	ENST00000382159_5_5_2511219_2515147_ENST00000382159_3:pas_1	0.359375	0	ENCSR336TYW_ENCSR341TTW;K562;SAFB;KO	-2	OTHER	no	Not available / discarded
AKAP1	GNG7	ENST00000382159_5_5_2511219_2515147_ENST00000382159_3:pas_1	0.151515	0	ENCSR338CON_ENCSR913CAE;K562;AKAP1;KD	-2	OTHER	no	ENCSR016IDR_ENCSR237YZT;HepG2;AKAP1;KD	0.113897	OTHER	no
NPM1	GNG7	ENST00000382159_5_5_2511219_2515147_ENST00000382159_3:pas_1	-0.239474	0	ENCSR346DZQ_ENCSR164MUK;K562;NPM1;KD	-2	OTHER	no	Not available / discarded
CPSF6	GNG7	ENST00000382159_5_5_2511219_2515147_ENST00000382159_3:pas_1	0.237443	0	ENCSR384BDV_ENCSR424QCW;K562;CPSF6;KD	-2	OTHER	no	ENCSR676EKU_ENCSR264TUE;HepG2;CPSF6;KD	-0.223303	OTHER	no
SUPT6H	GNG7	ENST00000382159_5_5_2511219_2515147_ENST00000382159_3:pas_1	0.151515	0	ENCSR530BOP_ENCSR164MUK;K562;SUPT6H;KD	-2	OTHER	no	Not available / discarded
SFPQ	GNG7	ENST00000382159_5_5_2511219_2515147_ENST00000382159_3:pas_1	0.210526	0	ENCSR535YPK_ENCSR164MUK;K562;SFPQ;KD	-2	OTHER	no	Not available / discarded
EIF2S1	GNG7	ENST00000382159_5_5_2511219_2515147_ENST00000382159_3:pas_1	-0.282051	0	ENCSR546MBH_ENCSR913CAE;K562;EIF2S1;KD	-2	OTHER	no	ENCSR861ENA_ENCSR237YZT;HepG2;EIF2S1;KD	-0.471268	OTHER	no
KHSRP	GNG7	ENST00000382159_5_5_2511219_2515147_ENST00000382159_3:pas_1	0.210526	0	ENCSR561CBC_ENCSR129RWD;K562;KHSRP;KD	-2	OTHER	no	ENCSR850CKU_ENCSR237YZT;HepG2;KHSRP;KD	-0.149928	OTHER	no
SF1	GNG7	ENST00000382159_5_5_2511219_2515147_ENST00000382159_3:pas_1	0.272152	0	ENCSR562CCA_ENCSR164MUK;K562;SF1;KD	-2	OTHER	no	Not available / discarded
DROSHA	GNG7	ENST00000382159_5_5_2511219_2515147_ENST00000382159_3:pas_1	0.162011	0	ENCSR624XHG_ENCSR164MUK;K562;DROSHA;KD	-2	OTHER	no	Not available / discarded
RPS3	GNG7	ENST00000382159_5_5_2511219_2515147_ENST00000382159_3:pas_1	-0.333333	0	ENCSR642GBC_ENCSR772DUM;K562;RPS3;KO	-2	OTHER	no	Not available / discarded
BOP1	GNG7	ENST00000382159_5_5_2511219_2515147_ENST00000382159_3:pas_1	0.232704	0	ENCSR775TMW_ENCSR424QCW;K562;BOP1;KD	-2	OTHER	no	ENCSR925SYZ_ENCSR264TUE;HepG2;BOP1;KD	-0.223699	OTHER	no
HNRNPA2B1	GNG7	ENST00000382159_5_5_2511219_2515147_ENST00000382159_3:pas_1	0.210526	0	ENCSR794NUE_ENCSR164MUK;K562;HNRNPA2B1;KD	-2	OTHER	no	Not available / discarded
EWSR1	GNG7	ENST00000382159_5_5_2511219_2515147_ENST00000382159_3:pas_1	0.210526	0	ENCSR831YGP_ENCSR913CAE;K562;EWSR1;KD	-2	OTHER	no	ENCSR532ZPP_ENCSR538QOG;HepG2;EWSR1;KD	0.042353	OTHER	no
MAGOH	GNG7	ENST00000382159_5_5_2511219_2515147_ENST00000382159_3:pas_1	-0.272152	0	ENCSR849STR_ENCSR129RWD;K562;MAGOH;KD	-2	OTHER	no	ENCSR746EKS_ENCSR237YZT;HepG2;MAGOH;KD	-0.312074	OTHER	no
GLRX3	GNG7	ENST00000382159_5_5_2511219_2515147_ENST00000382159_3:pas_1	-0.272152	0	ENCSR874DVZ_ENCSR174OYC;K562;GLRX3;KD	-2	OTHER	no	Not available / discarded
CCDC124	GNG7	ENST00000382159_5_5_2511219_2515147_ENST00000382159_3:pas_1	0.193548	0	ENCSR874ZLI_ENCSR143COQ;K562;CCDC124;KD	-2	OTHER	no	Not available / discarded
RPLP0	GNG7	ENST00000382159_5_5_2511219_2515147_ENST00000382159_3:pas_1	-0.116557	0	Not available / discarded				ENCSR000SKS_ENCSR105NML;HepG2;RPLP0;KO	0.0840753	OTHER	no
RPS3A	GNG7	ENST00000382159_5_5_2511219_2515147_ENST00000382159_3:pas_1	-0.272152	0	Not available / discarded				ENCSR118VQR_ENCSR279HMU;HepG2;RPS3A;KD	-0.163805	OTHER	no
CIRBP	GNG7	ENST00000382159_5_5_2511219_2515147_ENST00000382159_3:pas_1	0.210526	0	Not available / discarded				ENCSR230ORC_ENCSR237YZT;HepG2;CIRBP;KD	-0.087666	OTHER	no
SRSF3	GNG7	ENST00000382159_5_5_2511219_2515147_ENST00000382159_3:pas_1	-0.25162	0	Not available / discarded				ENCSR376FGR_ENCSR264TUE;HepG2;SRSF3;KD	-0.0395941	OTHER	no
AATF	GNG7	ENST00000382159_5_5_2511219_2515147_ENST00000382159_3:pas_1	0.210526	0	Not available / discarded				ENCSR424YSV_ENCSR003EKR;HepG2;AATF;KD	0.00848241	OTHER	no
ZNF622	GNG7	ENST00000382159_5_5_2511219_2515147_ENST00000382159_3:pas_1	-0.191988	0	Not available / discarded				ENCSR518JXY_ENCSR691IVR;HepG2;ZNF622;KD	0.0557286	OTHER	no
SNRNP70	GNG7	ENST00000382159_5_5_2511219_2515147_ENST00000382159_3:pas_1	0.193548	0	Not available / discarded				ENCSR635BOO_ENCSR264TUE;HepG2;SNRNP70;KD	0.203873	OTHER	no
HNRNPD	GNG7	ENST00000382159_5_5_2511219_2515147_ENST00000382159_3:pas_1	0.282051	0	Not available / discarded				ENCSR660MZN_ENCSR279HMU;HepG2;HNRNPD;KD	-0.143898	OTHER	no
FASTKD2	GNG7	ENST00000382159_5_5_2511219_2515147_ENST00000382159_3:pas_1	-0.239474	0	Not available / discarded				ENCSR716WZH_ENCSR003EKR;HepG2;FASTKD2;KD	0.0176337	OTHER	no
HNRNPA0	GNG7	ENST00000382159_5_5_2511219_2515147_ENST00000382159_3:pas_1	0.359375	0	Not available / discarded				ENCSR720BPO_ENCSR279HMU;HepG2;HNRNPA0;KD	-0.218413	OTHER	no
TAF15	GNG7	ENST00000382159_5_5_2511219_2515147_ENST00000382159_3:pas_1	0.333333	0	Not available / discarded				ENCSR998RZI_ENCSR603TCV;HepG2;TAF15;KD	0.186782	OTHER	no
EFTUD2	GPCPD1	ENST00000379019_20_20_5544439_5547850_ENST00000379019_2:pas_1	-0.199134	1	ENCSR117WLY_ENCSR661HEL;K562;EFTUD2;KD	0.0821761	CLIP	no	Not available / discarded
PRPF8	GPCPD1	ENST00000379019_20_20_5544439_5547850_ENST00000379019_2:pas_1	0.25	1	ENCSR137HKS_ENCSR661HEL;K562;PRPF8;KD	0.240655	CLIP	no	ENCSR998MZP_ENCSR856ZRV;HepG2;PRPF8;KD	0.126321	CLIP	no
HNRNPD	GPCPD1	ENST00000379019_20_20_5544439_5547850_ENST00000379019_2:pas_1	0.233333	1	Not available / discarded				ENCSR660MZN_ENCSR279HMU;HepG2;HNRNPD;KD	-0.0276773	CLIP	no
SF3B1	GPCPD1	ENST00000379019_20_20_5544439_5547850_ENST00000379019_2:pas_1	-0.223587	0	ENCSR047QHX_ENCSR424QCW;K562;SF3B1;KD	0.0170368	OTHER	no	ENCSR896CFV_ENCSR264TUE;HepG2;SF3B1;KD	-0.0408402	OTHER	no
TROVE2	GPCPD1	ENST00000379019_20_20_5544439_5547850_ENST00000379019_2:pas_1	-0.169533	0	ENCSR060KRD_ENCSR092WKG;K562;TROVE2;KD	0.186266	OTHER	no	Not available / discarded
KRR1	GPCPD1	ENST00000379019_20_20_5544439_5547850_ENST00000379019_2:pas_1	-0.150739	0	ENCSR244SIO_ENCSR424QCW;K562;KRR1;KD	0.0620569	OTHER	no	Not available / discarded
RECQL	GPCPD1	ENST00000379019_20_20_5544439_5547850_ENST00000379019_2:pas_1	-0.244142	0	ENCSR310VND_ENCSR344XID;K562;RECQL;KD	-0.193475	OTHER	no	ENCSR572AMC_ENCSR603TCV;HepG2;RECQL;KD	-0.291949	OTHER	no
AKAP1	GPCPD1	ENST00000379019_20_20_5544439_5547850_ENST00000379019_2:pas_1	0.138655	0	ENCSR338CON_ENCSR913CAE;K562;AKAP1;KD	0.0673239	OTHER	no	ENCSR016IDR_ENCSR237YZT;HepG2;AKAP1;KD	0.019939	OTHER	no
WDR43	GPCPD1	ENST00000379019_20_20_5544439_5547850_ENST00000379019_2:pas_1	-0.245098	0	ENCSR341PZW_ENCSR174OYC;K562;WDR43;KD	-0.0798466	OTHER	no	Not available / discarded
DDX21	GPCPD1	ENST00000379019_20_20_5544439_5547850_ENST00000379019_2:pas_1	-0.241497	0	ENCSR384LKC_ENCSR163JUC;K562;DDX21;KO	0.0336366	OTHER	no	ENCSR485ZTC_ENCSR003EKR;HepG2;DDX21;KD	0.126901	OTHER	no
FAM120A	GPCPD1	ENST00000379019_20_20_5544439_5547850_ENST00000379019_2:pas_1	-0.189474	0	ENCSR492BKM_ENCSR661HEL;K562;FAM120A;KD	-0.055989	OTHER	no	Not available / discarded
SFPQ	GPCPD1	ENST00000379019_20_20_5544439_5547850_ENST00000379019_2:pas_1	0.199134	0	ENCSR535YPK_ENCSR164MUK;K562;SFPQ;KD	-0.0678993	OTHER	no	Not available / discarded
SF1	GPCPD1	ENST00000379019_20_20_5544439_5547850_ENST00000379019_2:pas_1	0.183193	0	ENCSR562CCA_ENCSR164MUK;K562;SF1;KD	0.102254	OTHER	no	Not available / discarded
EIF4B	GPCPD1	ENST00000379019_20_20_5544439_5547850_ENST00000379019_2:pas_1	-0.17619	0	ENCSR774BXV_ENCSR913CAE;K562;EIF4B;KD	-0.0699878	OTHER	no	ENCSR313CHR_ENCSR237YZT;HepG2;EIF4B;KD	0.154322	OTHER	no
AGGF1	GPCPD1	ENST00000379019_20_20_5544439_5547850_ENST00000379019_2:pas_1	-0.208494	0	ENCSR812TLY_ENCSR143COQ;K562;AGGF1;KD	-0.138716	OTHER	no	Not available / discarded
NAA15	GPCPD1	ENST00000379019_20_20_5544439_5547850_ENST00000379019_2:pas_1	-0.238095	0	ENCSR945GUR_ENCSR143COQ;K562;NAA15;KD	-0.017556	OTHER	no	Not available / discarded
METAP2	GPCPD1	ENST00000379019_20_20_5544439_5547850_ENST00000379019_2:pas_1	-0.226987	0	ENCSR952QDQ_ENCSR424QCW;K562;METAP2;KD	-0.0487712	OTHER	no	Not available / discarded
SRSF9	GPCPD1	ENST00000379019_20_20_5544439_5547850_ENST00000379019_2:pas_1	-0.157895	0	ENCSR972AZD_ENCSR341TTW;K562;SRSF9;KO	-0.0933518	OTHER	no	ENCSR597XHH_ENCSR603TCV;HepG2;SRSF9;KD	-0.0124856	OTHER	no
PKM	GPCPD1	ENST00000379019_20_20_5544439_5547850_ENST00000379019_2:pas_1	-0.20303	0	ENCSR978CSQ_ENCSR438MDN;K562;PKM;KD	-0.23383	OTHER	no	Not available / discarded
CALR	GPCPD1	ENST00000379019_20_20_5544439_5547850_ENST00000379019_2:pas_1	-0.136364	0	Not available / discarded				ENCSR040WAK_ENCSR364GRM;HepG2;CALR;KD	0.241978	OTHER	no
CIRBP	GPCPD1	ENST00000379019_20_20_5544439_5547850_ENST00000379019_2:pas_1	0.17619	0	Not available / discarded				ENCSR230ORC_ENCSR237YZT;HepG2;CIRBP;KD	-0.306606	OTHER	no
CKAP4	GPCPD1	ENST00000379019_20_20_5544439_5547850_ENST00000379019_2:pas_1	-0.214286	0	Not available / discarded				ENCSR269SJB_ENCSR538QOG;HepG2;CKAP4;KD	0.0712716	OTHER	no
AATF	GPCPD1	ENST00000379019_20_20_5544439_5547850_ENST00000379019_2:pas_1	0.204762	0	Not available / discarded				ENCSR424YSV_ENCSR003EKR;HepG2;AATF;KD	-0.301014	OTHER	no
SNRNP70	GPCPD1	ENST00000379019_20_20_5544439_5547850_ENST00000379019_2:pas_1	0.226345	0	Not available / discarded				ENCSR635BOO_ENCSR264TUE;HepG2;SNRNP70;KD	0.0372068	OTHER	no
FASTKD2	GPCPD1	ENST00000379019_20_20_5544439_5547850_ENST00000379019_2:pas_1	-0.214286	0	Not available / discarded				ENCSR716WZH_ENCSR003EKR;HepG2;FASTKD2;KD	-0.172787	OTHER	no
ETF1	GPCPD1	ENST00000379019_20_20_5544439_5547850_ENST00000379019_2:pas_1	-0.216931	0	Not available / discarded				ENCSR840QOH_ENCSR997HCQ;HepG2;ETF1;KD	0.125538	OTHER	no
SF3B1	GPI	ENST00000356487_18_18_34399901_34402413_ENST00000356487_2:pas_1	-0.244261	0	ENCSR047QHX_ENCSR424QCW;K562;SF3B1;KD	0.0347305	OTHER	no	ENCSR896CFV_ENCSR264TUE;HepG2;SF3B1;KD	0.0852075	OTHER	no
EIF2S2	GPI	ENST00000356487_18_18_34399901_34402413_ENST00000356487_2:pas_1	0.289062	0	ENCSR076PMZ_ENCSR118EFE;K562;EIF2S2;KD	-0.0227672	OTHER	no	Not available / discarded
DDX6	GPI	ENST00000356487_18_18_34399901_34402413_ENST00000356487_2:pas_1	-0.263158	0	ENCSR119QWQ_ENCSR913CAE;K562;DDX6;KD	-0.0614375	OTHER	no	ENCSR147ZBD_ENCSR237YZT;HepG2;DDX6;KD	-0.00321516	OTHER	no
PRPF8	GPI	ENST00000356487_18_18_34399901_34402413_ENST00000356487_2:pas_1	0.154779	0	ENCSR137HKS_ENCSR661HEL;K562;PRPF8;KD	-0.055019	OTHER	no	ENCSR998MZP_ENCSR856ZRV;HepG2;PRPF8;KD	0.0271089	OTHER	no
ADAR	GPI	ENST00000356487_18_18_34399901_34402413_ENST00000356487_2:pas_1	-0.257576	0	ENCSR164TLB_ENCSR667PLJ;K562;ADAR;KD	-0.0952579	OTHER	no	ENCSR104OLN_ENCSR305XWT;HepG2;ADAR;KD	-0.0227529	OTHER	no
MBNL1	GPI	ENST00000356487_18_18_34399901_34402413_ENST00000356487_2:pas_1	-0.227798	0	ENCSR222COT_ENCSR143COQ;K562;MBNL1;KD	-0.0405941	OTHER	no	Not available / discarded
G3BP2	GPI	ENST00000356487_18_18_34399901_34402413_ENST00000356487_2:pas_1	-0.277228	0	ENCSR246SOU_ENCSR344XID;K562;G3BP2;KD	0.125135	OTHER	no	ENCSR945UYL_ENCSR237YZT;HepG2;G3BP2;KD	-0.100009	OTHER	no
SAFB	GPI	ENST00000356487_18_18_34399901_34402413_ENST00000356487_2:pas_1	0.0933333	0	ENCSR336TYW_ENCSR341TTW;K562;SAFB;KO	-0.199022	OTHER	no	Not available / discarded
FTO	GPI	ENST00000356487_18_18_34399901_34402413_ENST00000356487_2:pas_1	-0.228397	0	ENCSR688GVV_ENCSR424QCW;K562;FTO;KD	0.014263	OTHER	no	ENCSR389HFU_ENCSR264TUE;HepG2;FTO;KD	-0.0808629	OTHER	no
TIA1	GPI	ENST00000356487_18_18_34399901_34402413_ENST00000356487_2:pas_1	-0.12803	0	ENCSR694LKY_ENCSR129RWD;K562;TIA1;KD	-0.0794698	OTHER	no	ENCSR057GCF_ENCSR603TCV;HepG2;TIA1;KD	0.117292	OTHER	no
EIF4B	GPI	ENST00000356487_18_18_34399901_34402413_ENST00000356487_2:pas_1	-0.261364	0	ENCSR774BXV_ENCSR913CAE;K562;EIF4B;KD	-0.156697	OTHER	no	ENCSR313CHR_ENCSR237YZT;HepG2;EIF4B;KD	0.0964459	OTHER	no
NAA15	GPI	ENST00000356487_18_18_34399901_34402413_ENST00000356487_2:pas_1	-0.270833	0	ENCSR945GUR_ENCSR143COQ;K562;NAA15;KD	-0.113756	OTHER	no	Not available / discarded
SART3	GPI	ENST00000356487_18_18_34399901_34402413_ENST00000356487_2:pas_1	-0.261364	0	Not available / discarded				ENCSR011BBS_ENCSR279HMU;HepG2;SART3;KD	0.0580933	OTHER	no
AATF	GPI	ENST00000356487_18_18_34399901_34402413_ENST00000356487_2:pas_1	0.148384	0	Not available / discarded				ENCSR424YSV_ENCSR003EKR;HepG2;AATF;KD	0.0561283	OTHER	no
DDX21	HAUS2	ENST00000260372_6_6_42566607_42569994_ENST00000260372_3:pas_2	-0.0909091	0	ENCSR384LKC_ENCSR163JUC;K562;DDX21;KO	-0.00651122	OTHER	no	ENCSR485ZTC_ENCSR003EKR;HepG2;DDX21;KD	-0.0565378	OTHER	no
SUPT6H	HAUS2	ENST00000260372_6_6_42566607_42569994_ENST00000260372_3:pas_2	-0.0645161	0	ENCSR530BOP_ENCSR164MUK;K562;SUPT6H;KD	0.084826	OTHER	no	Not available / discarded
AKAP1	HEBP2	ENST00000607197_4_4_138412880_138422197_ENST00000607197_4:pas_1	0.245343	0	ENCSR338CON_ENCSR913CAE;K562;AKAP1;KD	-2	OTHER	no	ENCSR016IDR_ENCSR237YZT;HepG2;AKAP1;KD	0.129622	OTHER	no
RPS3	HEBP2	ENST00000607197_4_4_138412880_138422197_ENST00000607197_4:pas_1	-0.195911	0	ENCSR642GBC_ENCSR772DUM;K562;RPS3;KO	-0.010637	OTHER	no	Not available / discarded
KHDRBS1	HEXA	ENST00000268097_14_14_72340924_72344140_ENST00000268097_2:pas_1	0.0615385	0	ENCSR023HWI_ENCSR667PLJ;K562;KHDRBS1;KD	-0.139923	OTHER	no	ENCSR784FTX_ENCSR279HMU;HepG2;KHDRBS1;KD	0.111235	OTHER	no
HNRNPU	HEXA	ENST00000268097_14_14_72340924_72344140_ENST00000268097_2:pas_1	0.0685315	0	ENCSR047IUS_ENCSR438MDN;K562;HNRNPU;KD	0.0568552	OTHER	no	ENCSR308IKH_ENCSR305XWT;HepG2;HNRNPU;KD	0.0342245	OTHER	no
DDX6	HEXA	ENST00000268097_14_14_72340924_72344140_ENST00000268097_2:pas_1	0.0570055	0	ENCSR119QWQ_ENCSR913CAE;K562;DDX6;KD	-0.0645027	OTHER	no	ENCSR147ZBD_ENCSR237YZT;HepG2;DDX6;KD	-0.0280731	OTHER	no
RBM25	HEXA	ENST00000268097_14_14_72340924_72344140_ENST00000268097_2:pas_1	0.0612648	0	ENCSR149DMY_ENCSR344XID;K562;RBM25;KD	-0.0528394	OTHER	no	ENCSR610AEI_ENCSR603TCV;HepG2;RBM25;KD	-0.128341	OTHER	no
ATP5C1	HEXA	ENST00000268097_14_14_72340924_72344140_ENST00000268097_2:pas_1	-0.0754329	0	ENCSR231DXJ_ENCSR143COQ;K562;ATP5C1;KD	0.0178709	OTHER	no	Not available / discarded
QKI	HEXA	ENST00000268097_14_14_72340924_72344140_ENST00000268097_2:pas_1	0.0714286	0	ENCSR256PLH_ENCSR344XID;K562;QKI;KD	-0.077912	OTHER	no	ENCSR330YOU_ENCSR603TCV;HepG2;QKI;KD	-0.101011	OTHER	no
SAFB	HEXA	ENST00000268097_14_14_72340924_72344140_ENST00000268097_2:pas_1	0.0673077	0	ENCSR336TYW_ENCSR341TTW;K562;SAFB;KO	0.0147777	OTHER	no	Not available / discarded
AKAP1	HEXA	ENST00000268097_14_14_72340924_72344140_ENST00000268097_2:pas_1	0.102857	0	ENCSR338CON_ENCSR913CAE;K562;AKAP1;KD	0.0115831	OTHER	no	ENCSR016IDR_ENCSR237YZT;HepG2;AKAP1;KD	0.107392	OTHER	no
NPM1	HEXA	ENST00000268097_14_14_72340924_72344140_ENST00000268097_2:pas_1	-0.0651736	0	ENCSR346DZQ_ENCSR164MUK;K562;NPM1;KD	0.0205214	OTHER	no	Not available / discarded
SF1	HEXA	ENST00000268097_14_14_72340924_72344140_ENST00000268097_2:pas_1	0.0991327	0	ENCSR562CCA_ENCSR164MUK;K562;SF1;KD	-0.0725664	OTHER	no	Not available / discarded
DROSHA	HEXA	ENST00000268097_14_14_72340924_72344140_ENST00000268097_2:pas_1	0.062532	0	ENCSR624XHG_ENCSR164MUK;K562;DROSHA;KD	-0.0518402	OTHER	no	Not available / discarded
RPS3	HEXA	ENST00000268097_14_14_72340924_72344140_ENST00000268097_2:pas_1	-0.102857	0	ENCSR642GBC_ENCSR772DUM;K562;RPS3;KO	0.0817928	OTHER	no	Not available / discarded
GLRX3	HEXA	ENST00000268097_14_14_72340924_72344140_ENST00000268097_2:pas_1	-0.112174	0	ENCSR874DVZ_ENCSR174OYC;K562;GLRX3;KD	-0.126074	OTHER	no	Not available / discarded
SNRNP200	HEXA	ENST00000268097_14_14_72340924_72344140_ENST00000268097_2:pas_1	0.0787879	0	ENCSR943LIB_ENCSR164MUK;K562;SNRNP200;KD	-0.106421	OTHER	no	Not available / discarded
EIF4A3	HEXA	ENST00000268097_14_14_72340924_72344140_ENST00000268097_2:pas_1	-0.0746753	0	ENCSR961YAG_ENCSR913CAE;K562;EIF4A3;KD	-0.155562	OTHER	no	ENCSR957EEG_ENCSR237YZT;HepG2;EIF4A3;KD	-0.117657	OTHER	no
PKM	HEXA	ENST00000268097_14_14_72340924_72344140_ENST00000268097_2:pas_1	-0.0918182	0	ENCSR978CSQ_ENCSR438MDN;K562;PKM;KD	0.0257238	OTHER	no	Not available / discarded
RPLP0	HEXA	ENST00000268097_14_14_72340924_72344140_ENST00000268097_2:pas_1	-0.0803571	0	Not available / discarded				ENCSR000SKS_ENCSR105NML;HepG2;RPLP0;KO	-0.0650849	OTHER	no
SART3	HEXA	ENST00000268097_14_14_72340924_72344140_ENST00000268097_2:pas_1	0.0742154	0	Not available / discarded				ENCSR011BBS_ENCSR279HMU;HepG2;SART3;KD	0.118239	OTHER	no
CALR	HEXA	ENST00000268097_14_14_72340924_72344140_ENST00000268097_2:pas_1	-0.0842803	0	Not available / discarded				ENCSR040WAK_ENCSR364GRM;HepG2;CALR;KD	-0.0100203	OTHER	no
RPS3A	HEXA	ENST00000268097_14_14_72340924_72344140_ENST00000268097_2:pas_1	-0.0776398	0	Not available / discarded				ENCSR118VQR_ENCSR279HMU;HepG2;RPS3A;KD	-0.00353629	OTHER	no
CIRBP	HEXA	ENST00000268097_14_14_72340924_72344140_ENST00000268097_2:pas_1	0.086833	0	Not available / discarded				ENCSR230ORC_ENCSR237YZT;HepG2;CIRBP;KD	-0.13381	OTHER	no
ZNF622	HEXA	ENST00000268097_14_14_72340924_72344140_ENST00000268097_2:pas_1	-0.0568182	0	Not available / discarded				ENCSR518JXY_ENCSR691IVR;HepG2;ZNF622;KD	0.0355865	OTHER	no
SNRNP70	HEXA	ENST00000268097_14_14_72340924_72344140_ENST00000268097_2:pas_1	0.0847096	0	Not available / discarded				ENCSR635BOO_ENCSR264TUE;HepG2;SNRNP70;KD	-0.0592885	OTHER	no
SF3B1	IFITM10	ENST00000340134_3_3_1732406_1735429_ENST00000340134_2:pas_1	0.0578674	0	ENCSR047QHX_ENCSR424QCW;K562;SF3B1;KD	-2	OTHER	no	ENCSR896CFV_ENCSR264TUE;HepG2;SF3B1;KD	-2	OTHER	no
HNRNPK	IFITM10	ENST00000340134_3_3_1732406_1735429_ENST00000340134_2:pas_1	0.0637287	0	ENCSR529JNJ_ENCSR129RWD;K562;HNRNPK;KD	-2	OTHER	no	ENCSR853ZJS_ENCSR237YZT;HepG2;HNRNPK;KD	-2	OTHER	no
AQR	IFITM10	ENST00000340134_3_3_1732406_1735429_ENST00000340134_2:pas_1	0.0503472	0	ENCSR624OUI_ENCSR718EWL;K562;AQR;KD	-2	OTHER	no	Not available / discarded
DDX21	IL6ST	ENST00000381298_17_17_55935095_55941819_ENST00000381298_2:pas_1	-0.0606031	0	ENCSR384LKC_ENCSR163JUC;K562;DDX21;KO	-5.01861e-05	OTHER	no	ENCSR485ZTC_ENCSR003EKR;HepG2;DDX21;KD	-0.0153314	OTHER	no
EIF4B	IL6ST	ENST00000381298_17_17_55935095_55941819_ENST00000381298_2:pas_1	-0.0659957	0	ENCSR774BXV_ENCSR913CAE;K562;EIF4B;KD	-0.00700743	OTHER	no	ENCSR313CHR_ENCSR237YZT;HepG2;EIF4B;KD	-0.00188058	OTHER	no
HNRNPU	INIP	ENST00000374242_5_5_112683926_112687633_ENST00000374242_2:pas_1	0.0977778	0	ENCSR047IUS_ENCSR438MDN;K562;HNRNPU;KD	0.123955	OTHER	no	ENCSR308IKH_ENCSR305XWT;HepG2;HNRNPU;KD	0.200832	OTHER	no
RPS19	INIP	ENST00000374242_5_5_112683926_112687633_ENST00000374242_2:pas_1	-0.0769231	0	ENCSR098NHI_ENCSR661HEL;K562;RPS19;KD	0.117634	OTHER	no	Not available / discarded
DDX6	INIP	ENST00000374242_5_5_112683926_112687633_ENST00000374242_2:pas_1	0.0914286	0	ENCSR119QWQ_ENCSR913CAE;K562;DDX6;KD	-0.0744941	OTHER	no	ENCSR147ZBD_ENCSR237YZT;HepG2;DDX6;KD	-0.104078	OTHER	no
TARDBP	INIP	ENST00000374242_5_5_112683926_112687633_ENST00000374242_2:pas_1	0.117453	0	ENCSR134JRE_ENCSR129RWD;K562;TARDBP;KD	-0.123028	OTHER	no	ENCSR527QNC_ENCSR264TUE;HepG2;TARDBP;KD	-0.101294	OTHER	no
NELFE	INIP	ENST00000374242_5_5_112683926_112687633_ENST00000374242_2:pas_1	-0.216667	0	ENCSR201WFU_ENCSR129RWD;K562;NELFE;KD	-0.129885	OTHER	no	ENCSR939ZRA_ENCSR603TCV;HepG2;NELFE;KD	0.104274	OTHER	no
ATP5C1	INIP	ENST00000374242_5_5_112683926_112687633_ENST00000374242_2:pas_1	-0.109474	0	ENCSR231DXJ_ENCSR143COQ;K562;ATP5C1;KD	0.0934872	OTHER	no	Not available / discarded
RECQL	INIP	ENST00000374242_5_5_112683926_112687633_ENST00000374242_2:pas_1	0.183636	0	ENCSR310VND_ENCSR344XID;K562;RECQL;KD	-0.0564494	OTHER	no	ENCSR572AMC_ENCSR603TCV;HepG2;RECQL;KD	0.0937734	OTHER	no
AKAP1	INIP	ENST00000374242_5_5_112683926_112687633_ENST00000374242_2:pas_1	0.0827119	0	ENCSR338CON_ENCSR913CAE;K562;AKAP1;KD	0.0698524	OTHER	no	ENCSR016IDR_ENCSR237YZT;HepG2;AKAP1;KD	-0.0531781	OTHER	no
CPSF6	INIP	ENST00000374242_5_5_112683926_112687633_ENST00000374242_2:pas_1	0.161039	0	ENCSR384BDV_ENCSR424QCW;K562;CPSF6;KD	0.0519335	OTHER	no	ENCSR676EKU_ENCSR264TUE;HepG2;CPSF6;KD	-0.102729	OTHER	no
NONO	INIP	ENST00000374242_5_5_112683926_112687633_ENST00000374242_2:pas_1	0.0977778	0	ENCSR398HXV_ENCSR661HEL;K562;NONO;KD	0.0408431	OTHER	no	ENCSR647NYX_ENCSR856ZRV;HepG2;NONO;KD	0.00904621	OTHER	no
FAM120A	INIP	ENST00000374242_5_5_112683926_112687633_ENST00000374242_2:pas_1	0.0886616	0	ENCSR492BKM_ENCSR661HEL;K562;FAM120A;KD	-0.0165003	OTHER	no	Not available / discarded
PTBP1	INIP	ENST00000374242_5_5_112683926_112687633_ENST00000374242_2:pas_1	0.162602	0	ENCSR527IVX_ENCSR129RWD;K562;PTBP1;KD	-0.00386684	OTHER	no	ENCSR064DXG_ENCSR603TCV;HepG2;PTBP1;KD	0.0893079	OTHER	no
HNRNPK	INIP	ENST00000374242_5_5_112683926_112687633_ENST00000374242_2:pas_1	0.117647	0	ENCSR529JNJ_ENCSR129RWD;K562;HNRNPK;KD	-0.0107066	OTHER	no	ENCSR853ZJS_ENCSR237YZT;HepG2;HNRNPK;KD	0.108972	OTHER	no
SF1	INIP	ENST00000374242_5_5_112683926_112687633_ENST00000374242_2:pas_1	0.145	0	ENCSR562CCA_ENCSR164MUK;K562;SF1;KD	0.0155336	OTHER	no	Not available / discarded
DDX27	INIP	ENST00000374242_5_5_112683926_112687633_ENST00000374242_2:pas_1	0.122807	0	ENCSR584LDM_ENCSR245BNJ;K562;DDX27;KD	-0.00342572	OTHER	no	ENCSR210RWL_ENCSR856ZRV;HepG2;DDX27;KD	-0.142205	OTHER	no
DROSHA	INIP	ENST00000374242_5_5_112683926_112687633_ENST00000374242_2:pas_1	0.12	0	ENCSR624XHG_ENCSR164MUK;K562;DROSHA;KD	0.141334	OTHER	no	Not available / discarded
RPS3	INIP	ENST00000374242_5_5_112683926_112687633_ENST00000374242_2:pas_1	-0.105647	0	ENCSR642GBC_ENCSR772DUM;K562;RPS3;KO	-0.0854261	OTHER	no	Not available / discarded
HNRNPA2B1	INIP	ENST00000374242_5_5_112683926_112687633_ENST00000374242_2:pas_1	0.125	0	ENCSR794NUE_ENCSR164MUK;K562;HNRNPA2B1;KD	0.299981	OTHER	no	Not available / discarded
UPF2	INIP	ENST00000374242_5_5_112683926_112687633_ENST00000374242_2:pas_1	0.190476	0	ENCSR810FHY_ENCSR438MDN;K562;UPF2;KD	0.0816159	OTHER	no	ENCSR318OXM_ENCSR856ZRV;HepG2;UPF2;KD	-0.0559788	OTHER	no
NSUN2	INIP	ENST00000374242_5_5_112683926_112687633_ENST00000374242_2:pas_1	0.205156	0	ENCSR829EFL_ENCSR174OYC;K562;NSUN2;KD	-0.0451822	OTHER	no	ENCSR629RUG_ENCSR264TUE;HepG2;NSUN2;KD	-0.183469	OTHER	no
RBM17	INIP	ENST00000374242_5_5_112683926_112687633_ENST00000374242_2:pas_1	0.141083	0	ENCSR898OPN_ENCSR118EFE;K562;RBM17;KD	-0.0280307	OTHER	no	Not available / discarded
RCC2	INIP	ENST00000374242_5_5_112683926_112687633_ENST00000374242_2:pas_1	0.111111	0	ENCSR921KDS_ENCSR572FFX;K562;RCC2;KD	-0.173883	OTHER	no	Not available / discarded
RPLP0	INIP	ENST00000374242_5_5_112683926_112687633_ENST00000374242_2:pas_1	-0.0977778	0	Not available / discarded				ENCSR000SKS_ENCSR105NML;HepG2;RPLP0;KO	0.0729198	OTHER	no
DNAJC2	INIP	ENST00000374242_5_5_112683926_112687633_ENST00000374242_2:pas_1	0.190476	0	Not available / discarded				ENCSR004OSI_ENCSR305XWT;HepG2;DNAJC2;KD	0.125333	OTHER	no
RPS3A	INIP	ENST00000374242_5_5_112683926_112687633_ENST00000374242_2:pas_1	-0.109474	0	Not available / discarded				ENCSR118VQR_ENCSR279HMU;HepG2;RPS3A;KD	-0.0740859	OTHER	no
TAF15	INIP	ENST00000374242_5_5_112683926_112687633_ENST00000374242_2:pas_1	0.185012	0	Not available / discarded				ENCSR998RZI_ENCSR603TCV;HepG2;TAF15;KD	-0.0217279	OTHER	no
UPF2	JADE2	ENST00000395003_11_11_134578497_134583230_ENST00000395003_2:pas_1	0.173913	0	ENCSR810FHY_ENCSR438MDN;K562;UPF2;KD	0.0663032	OTHER	no	ENCSR318OXM_ENCSR856ZRV;HepG2;UPF2;KD	0.157041	OTHER	no
YTHDC2	JADE2	ENST00000395003_11_11_134578497_134583230_ENST00000395003_2:pas_1	0.0909091	0	ENCSR843LYF_ENCSR164MUK;K562;YTHDC2;KD	0.0949076	OTHER	no	Not available / discarded
SF1	KRBA2	ENST00000396267_2_2_8358822_8370386_ENST00000396267_3:pas_1	0.0833333	0	ENCSR562CCA_ENCSR164MUK;K562;SF1;KD	-2	OTHER	no	Not available / discarded
KHDRBS1	KRR1	ENST00000229214_10_10_75490863_75499951_ENST00000229214_3:pas_1	-0.0830474	0	ENCSR023HWI_ENCSR667PLJ;K562;KHDRBS1;KD	-0.00941836	OTHER	no	ENCSR784FTX_ENCSR279HMU;HepG2;KHDRBS1;KD	0.000703827	OTHER	no
HNRNPU	KRR1	ENST00000229214_10_10_75490863_75499951_ENST00000229214_3:pas_1	-0.0809436	0	ENCSR047IUS_ENCSR438MDN;K562;HNRNPU;KD	-0.107885	OTHER	no	ENCSR308IKH_ENCSR305XWT;HepG2;HNRNPU;KD	-0.107258	OTHER	no
SRSF1	KRR1	ENST00000229214_10_10_75490863_75499951_ENST00000229214_3:pas_1	-0.119614	0	ENCSR066VOO_ENCSR129RWD;K562;SRSF1;KD	0.0438656	OTHER	no	ENCSR094KBY_ENCSR603TCV;HepG2;SRSF1;KD	0.0190937	OTHER	no
DNAJC21	KRR1	ENST00000229214_10_10_75490863_75499951_ENST00000229214_3:pas_1	0.158803	0	ENCSR079LMZ_ENCSR667PLJ;K562;DNAJC21;KD	-0.024099	OTHER	no	ENCSR385KOY_ENCSR305XWT;HepG2;DNAJC21;KD	0.0328667	OTHER	no
SF3B4	KRR1	ENST00000229214_10_10_75490863_75499951_ENST00000229214_3:pas_1	-0.120727	0	ENCSR081XRA_ENCSR344XID;K562;SF3B4;KD	-0.0950773	OTHER	no	ENCSR148MQK_ENCSR603TCV;HepG2;SF3B4;KD	-0.0651906	OTHER	no
TARDBP	KRR1	ENST00000229214_10_10_75490863_75499951_ENST00000229214_3:pas_1	-0.101307	0	ENCSR134JRE_ENCSR129RWD;K562;TARDBP;KD	-0.0742502	OTHER	no	ENCSR527QNC_ENCSR264TUE;HepG2;TARDBP;KD	-0.32789	OTHER	no
PRPF8	KRR1	ENST00000229214_10_10_75490863_75499951_ENST00000229214_3:pas_1	-0.106065	0	ENCSR137HKS_ENCSR661HEL;K562;PRPF8;KD	-0.0751088	OTHER	no	ENCSR998MZP_ENCSR856ZRV;HepG2;PRPF8;KD	-0.0812114	OTHER	no
RRP9	KRR1	ENST00000229214_10_10_75490863_75499951_ENST00000229214_3:pas_1	-0.123862	0	ENCSR210KJB_ENCSR661HEL;K562;RRP9;KD	-0.0318846	OTHER	no	ENCSR471GIS_ENCSR856ZRV;HepG2;RRP9;KD	-0.0286461	OTHER	no
MBNL1	KRR1	ENST00000229214_10_10_75490863_75499951_ENST00000229214_3:pas_1	0.0823298	0	ENCSR222COT_ENCSR143COQ;K562;MBNL1;KD	0.0699846	OTHER	no	Not available / discarded
KRR1	KRR1	ENST00000229214_10_10_75490863_75499951_ENST00000229214_3:pas_1	0.138822	0	ENCSR244SIO_ENCSR424QCW;K562;KRR1;KD	-0.296638	OTHER	no	Not available / discarded
RECQL	KRR1	ENST00000229214_10_10_75490863_75499951_ENST00000229214_3:pas_1	0.126471	0	ENCSR310VND_ENCSR344XID;K562;RECQL;KD	-0.103772	OTHER	no	ENCSR572AMC_ENCSR603TCV;HepG2;RECQL;KD	-0.0378977	OTHER	no
SAFB	KRR1	ENST00000229214_10_10_75490863_75499951_ENST00000229214_3:pas_1	-0.190196	0	ENCSR336TYW_ENCSR341TTW;K562;SAFB;KO	-0.068506	OTHER	no	Not available / discarded
NONO	KRR1	ENST00000229214_10_10_75490863_75499951_ENST00000229214_3:pas_1	-0.131198	0	ENCSR398HXV_ENCSR661HEL;K562;NONO;KD	-0.0611389	OTHER	no	ENCSR647NYX_ENCSR856ZRV;HepG2;NONO;KD	-0.13178	OTHER	no
SFPQ	KRR1	ENST00000229214_10_10_75490863_75499951_ENST00000229214_3:pas_1	-0.176	0	ENCSR535YPK_ENCSR164MUK;K562;SFPQ;KD	0.204742	OTHER	no	Not available / discarded
KHSRP	KRR1	ENST00000229214_10_10_75490863_75499951_ENST00000229214_3:pas_1	-0.176	0	ENCSR561CBC_ENCSR129RWD;K562;KHSRP;KD	-0.0998998	OTHER	no	ENCSR850CKU_ENCSR237YZT;HepG2;KHSRP;KD	-0.11343	OTHER	no
SF1	KRR1	ENST00000229214_10_10_75490863_75499951_ENST00000229214_3:pas_1	-0.0519481	0	ENCSR562CCA_ENCSR164MUK;K562;SF1;KD	0.0893987	OTHER	no	Not available / discarded
HNRNPL	KRR1	ENST00000229214_10_10_75490863_75499951_ENST00000229214_3:pas_1	-0.108454	0	ENCSR563YIS_ENCSR031RRO;K562;HNRNPL;KD	-0.283069	OTHER	no	Not available / discarded
PSIP1	KRR1	ENST00000229214_10_10_75490863_75499951_ENST00000229214_3:pas_1	-0.0809436	0	ENCSR611LQB_ENCSR572FFX;K562;PSIP1;KD	0.0720823	OTHER	no	Not available / discarded
BOP1	KRR1	ENST00000229214_10_10_75490863_75499951_ENST00000229214_3:pas_1	-0.140683	0	ENCSR775TMW_ENCSR424QCW;K562;BOP1;KD	-0.0628846	OTHER	no	ENCSR925SYZ_ENCSR264TUE;HepG2;BOP1;KD	-0.186636	OTHER	no
FXR1	KRR1	ENST00000229214_10_10_75490863_75499951_ENST00000229214_3:pas_1	-0.105938	0	ENCSR780YFF_ENCSR913CAE;K562;FXR1;KD	-0.0375008	OTHER	no	ENCSR009PPI_ENCSR237YZT;HepG2;FXR1;KD	-0.024697	OTHER	no
MATR3	KRR1	ENST00000229214_10_10_75490863_75499951_ENST00000229214_3:pas_1	-0.097035	0	ENCSR792XFP_ENCSR129RWD;K562;MATR3;KD	-0.0364168	OTHER	no	ENCSR492UFS_ENCSR237YZT;HepG2;MATR3;KD	-0.133028	OTHER	no
HNRNPA2B1	KRR1	ENST00000229214_10_10_75490863_75499951_ENST00000229214_3:pas_1	-0.0732255	0	ENCSR794NUE_ENCSR164MUK;K562;HNRNPA2B1;KD	0.232432	OTHER	no	Not available / discarded
EWSR1	KRR1	ENST00000229214_10_10_75490863_75499951_ENST00000229214_3:pas_1	-0.0918221	0	ENCSR831YGP_ENCSR913CAE;K562;EWSR1;KD	0.000516016	OTHER	no	ENCSR532ZPP_ENCSR538QOG;HepG2;EWSR1;KD	-0.0273272	OTHER	no
GRSF1	KRR1	ENST00000229214_10_10_75490863_75499951_ENST00000229214_3:pas_1	0.120727	0	ENCSR835RMN_ENCSR118EFE;K562;GRSF1;KD	-0.114884	OTHER	no	ENCSR674KDQ_ENCSR279HMU;HepG2;GRSF1;KD	0.0186718	OTHER	no
CCDC124	KRR1	ENST00000229214_10_10_75490863_75499951_ENST00000229214_3:pas_1	-0.140683	0	ENCSR874ZLI_ENCSR143COQ;K562;CCDC124;KD	0.0311427	OTHER	no	Not available / discarded
TRA2A	KRR1	ENST00000229214_10_10_75490863_75499951_ENST00000229214_3:pas_1	-0.120727	0	ENCSR916WOI_ENCSR129RWD;K562;TRA2A;KD	-0.0886641	OTHER	no	Not available / discarded
NUSAP1	KRR1	ENST00000229214_10_10_75490863_75499951_ENST00000229214_3:pas_1	-0.133714	0	ENCSR927XBT_ENCSR572FFX;K562;NUSAP1;KD	0.0132537	OTHER	no	Not available / discarded
PKM	KRR1	ENST00000229214_10_10_75490863_75499951_ENST00000229214_3:pas_1	0.141856	0	ENCSR978CSQ_ENCSR438MDN;K562;PKM;KD	-0.0132855	OTHER	no	Not available / discarded
HNRNPAB	KRR1	ENST00000229214_10_10_75490863_75499951_ENST00000229214_3:pas_1	-0.146246	0	Not available / discarded				ENCSR354XQY_ENCSR279HMU;HepG2;HNRNPAB;KD	-0.10261	OTHER	no
SRSF3	KRR1	ENST00000229214_10_10_75490863_75499951_ENST00000229214_3:pas_1	-0.0956938	0	Not available / discarded				ENCSR376FGR_ENCSR264TUE;HepG2;SRSF3;KD	-0.110444	OTHER	no
AATF	KRR1	ENST00000229214_10_10_75490863_75499951_ENST00000229214_3:pas_1	-0.132596	0	Not available / discarded				ENCSR424YSV_ENCSR003EKR;HepG2;AATF;KD	-0.0104372	OTHER	no
YBX3	KRR1	ENST00000229214_10_10_75490863_75499951_ENST00000229214_3:pas_1	0.117647	0	Not available / discarded				ENCSR494VSD_ENCSR305XWT;HepG2;YBX3;KD	-0.0590377	OTHER	no
SNRNP70	KRR1	ENST00000229214_10_10_75490863_75499951_ENST00000229214_3:pas_1	-0.0871828	0	Not available / discarded				ENCSR635BOO_ENCSR264TUE;HepG2;SNRNP70;KD	-0.198488	OTHER	no
HNRNPD	KRR1	ENST00000229214_10_10_75490863_75499951_ENST00000229214_3:pas_1	-0.132596	0	Not available / discarded				ENCSR660MZN_ENCSR279HMU;HepG2;HNRNPD;KD	0.0308537	OTHER	no
HNRNPA0	KRR1	ENST00000229214_10_10_75490863_75499951_ENST00000229214_3:pas_1	-0.124596	0	Not available / discarded				ENCSR720BPO_ENCSR279HMU;HepG2;HNRNPA0;KD	0.00231036	OTHER	no
ETF1	KRR1	ENST00000229214_10_10_75490863_75499951_ENST00000229214_3:pas_1	0.152333	0	Not available / discarded				ENCSR840QOH_ENCSR997HCQ;HepG2;ETF1;KD	-0.0330303	OTHER	no
TAF15	KRR1	ENST00000229214_10_10_75490863_75499951_ENST00000229214_3:pas_1	-0.0741818	0	Not available / discarded				ENCSR998RZI_ENCSR603TCV;HepG2;TAF15;KD	-0.074276	OTHER	no
PRPF8	LETM1	ENST00000302787_14_14_1811479_1814573_ENST00000302787_2:pas_1	0.0869565	0	ENCSR137HKS_ENCSR661HEL;K562;PRPF8;KD	0.00243315	OTHER	no	ENCSR998MZP_ENCSR856ZRV;HepG2;PRPF8;KD	-0.146338	OTHER	no
SRSF3	LETM1	ENST00000302787_14_14_1811479_1814573_ENST00000302787_2:pas_1	-0.0566038	0	Not available / discarded				ENCSR376FGR_ENCSR264TUE;HepG2;SRSF3;KD	-0.0912076	OTHER	no
AATF	LETM1	ENST00000302787_14_14_1811479_1814573_ENST00000302787_2:pas_1	0.0625	0	Not available / discarded				ENCSR424YSV_ENCSR003EKR;HepG2;AATF;KD	-0.0533543	OTHER	no
HNRNPD	LETM1	ENST00000302787_14_14_1811479_1814573_ENST00000302787_2:pas_1	0.0566038	0	Not available / discarded				ENCSR660MZN_ENCSR279HMU;HepG2;HNRNPD;KD	-0.00385907	OTHER	no
MATR3	LRP10	ENST00000359591_7_7_22876940_22881713_ENST00000359591_2:pas_1	0.0786955	0	ENCSR792XFP_ENCSR129RWD;K562;MATR3;KD	0.198002	OTHER	no	ENCSR492UFS_ENCSR237YZT;HepG2;MATR3;KD	0.123968	PERT	yes
TAF15	LRP10	ENST00000359591_7_7_22876940_22881713_ENST00000359591_2:pas_1	0.105708	0	Not available / discarded				ENCSR998RZI_ENCSR603TCV;HepG2;TAF15;KD	-0.613133	PERT	no
KHDRBS1	LRP10	ENST00000359591_7_7_22876940_22881713_ENST00000359591_2:pas_1	0.106774	0	ENCSR023HWI_ENCSR667PLJ;K562;KHDRBS1;KD	-0.0407335	OTHER	no	ENCSR784FTX_ENCSR279HMU;HepG2;KHDRBS1;KD	0.360155	OTHER	no
SAFB	LRP10	ENST00000359591_7_7_22876940_22881713_ENST00000359591_2:pas_1	0.0887214	0	ENCSR336TYW_ENCSR341TTW;K562;SAFB;KO	-0.0310069	OTHER	no	Not available / discarded
NONO	LRP10	ENST00000359591_7_7_22876940_22881713_ENST00000359591_2:pas_1	0.0771397	0	ENCSR398HXV_ENCSR661HEL;K562;NONO;KD	0.273526	OTHER	no	ENCSR647NYX_ENCSR856ZRV;HepG2;NONO;KD	0.0601506	OTHER	no
BCLAF1	LRP10	ENST00000359591_7_7_22876940_22881713_ENST00000359591_2:pas_1	0.0917266	0	ENCSR410ZPU_ENCSR245BNJ;K562;BCLAF1;KD	0.287585	OTHER	no	ENCSR481AYC_ENCSR856ZRV;HepG2;BCLAF1;KD	-0.015154	OTHER	no
SRPK2	LRP10	ENST00000359591_7_7_22876940_22881713_ENST00000359591_2:pas_1	0.0527745	0	ENCSR524YXQ_ENCSR174OYC;K562;SRPK2;KD	-0.110124	OTHER	no	Not available / discarded
SFPQ	LRP10	ENST00000359591_7_7_22876940_22881713_ENST00000359591_2:pas_1	0.0805431	0	ENCSR535YPK_ENCSR164MUK;K562;SFPQ;KD	0.168792	OTHER	no	Not available / discarded
PSIP1	LRP10	ENST00000359591_7_7_22876940_22881713_ENST00000359591_2:pas_1	0.0867316	0	ENCSR611LQB_ENCSR572FFX;K562;PSIP1;KD	0.119403	OTHER	no	Not available / discarded
EWSR1	LRP10	ENST00000359591_7_7_22876940_22881713_ENST00000359591_2:pas_1	0.0517498	0	ENCSR831YGP_ENCSR913CAE;K562;EWSR1;KD	0.0136114	OTHER	no	ENCSR532ZPP_ENCSR538QOG;HepG2;EWSR1;KD	-0.0231929	OTHER	no
RCC2	LRP10	ENST00000359591_7_7_22876940_22881713_ENST00000359591_2:pas_1	0.0799495	0	ENCSR921KDS_ENCSR572FFX;K562;RCC2;KD	0.19234	OTHER	no	Not available / discarded
SNRNP200	LRP10	ENST00000359591_7_7_22876940_22881713_ENST00000359591_2:pas_1	0.115401	0	ENCSR943LIB_ENCSR164MUK;K562;SNRNP200;KD	-0.023009	OTHER	no	Not available / discarded
PKM	LRP10	ENST00000359591_7_7_22876940_22881713_ENST00000359591_2:pas_1	-0.104401	0	ENCSR978CSQ_ENCSR438MDN;K562;PKM;KD	-0.0102042	OTHER	no	Not available / discarded
CALR	LRP10	ENST00000359591_7_7_22876940_22881713_ENST00000359591_2:pas_1	-0.0782398	0	Not available / discarded				ENCSR040WAK_ENCSR364GRM;HepG2;CALR;KD	0.00763812	OTHER	no
RPS3	MEF2D	ENST00000348159_12_12_156463727_156467656_ENST00000348159_2:pas_1	-0.0628166	0	ENCSR642GBC_ENCSR772DUM;K562;RPS3;KO	-0.545425	PERT	yes	Not available / discarded
PTBP1	MEF2D	ENST00000348159_12_12_156463727_156467656_ENST00000348159_2:pas_1	0.085213	1	ENCSR527IVX_ENCSR129RWD;K562;PTBP1;KD	0.140577	CLIP	no	ENCSR064DXG_ENCSR603TCV;HepG2;PTBP1;KD	0.133358	CLIP	no
SF3B1	MEF2D	ENST00000348159_12_12_156463727_156467656_ENST00000348159_2:pas_1	0.101639	0	ENCSR047QHX_ENCSR424QCW;K562;SF3B1;KD	-0.367832	OTHER	no	ENCSR896CFV_ENCSR264TUE;HepG2;SF3B1;KD	-0.090156	OTHER	no
RPS19	MEF2D	ENST00000348159_12_12_156463727_156467656_ENST00000348159_2:pas_1	-0.114833	0	ENCSR098NHI_ENCSR661HEL;K562;RPS19;KD	0.163224	OTHER	no	Not available / discarded
DDX6	MEF2D	ENST00000348159_12_12_156463727_156467656_ENST00000348159_2:pas_1	0.119031	0	ENCSR119QWQ_ENCSR913CAE;K562;DDX6;KD	-0.0381403	OTHER	no	ENCSR147ZBD_ENCSR237YZT;HepG2;DDX6;KD	-0.0862371	OTHER	no
RBM25	MEF2D	ENST00000348159_12_12_156463727_156467656_ENST00000348159_2:pas_1	0.0768859	0	ENCSR149DMY_ENCSR344XID;K562;RBM25;KD	-0.219722	OTHER	no	ENCSR610AEI_ENCSR603TCV;HepG2;RBM25;KD	-0.000969967	OTHER	no
ADAR	MEF2D	ENST00000348159_12_12_156463727_156467656_ENST00000348159_2:pas_1	0.137799	0	ENCSR164TLB_ENCSR667PLJ;K562;ADAR;KD	0.374978	OTHER	no	ENCSR104OLN_ENCSR305XWT;HepG2;ADAR;KD	0.0359883	OTHER	no
NELFE	MEF2D	ENST00000348159_12_12_156463727_156467656_ENST00000348159_2:pas_1	-0.227273	0	ENCSR201WFU_ENCSR129RWD;K562;NELFE;KD	0.0889102	OTHER	no	ENCSR939ZRA_ENCSR603TCV;HepG2;NELFE;KD	-0.0875534	OTHER	no
ATP5C1	MEF2D	ENST00000348159_12_12_156463727_156467656_ENST00000348159_2:pas_1	-0.0536021	0	ENCSR231DXJ_ENCSR143COQ;K562;ATP5C1;KD	0.192603	OTHER	no	Not available / discarded
UPF1	MEF2D	ENST00000348159_12_12_156463727_156467656_ENST00000348159_2:pas_1	0.131818	0	ENCSR251ABP_ENCSR174OYC;K562;UPF1;KD	-0.271718	OTHER	no	ENCSR689MIY_ENCSR691IVR;HepG2;UPF1;KD	0.0252956	OTHER	no
EIF3A	MEF2D	ENST00000348159_12_12_156463727_156467656_ENST00000348159_2:pas_1	0.0714286	0	ENCSR258VGD_ENCSR667PLJ;K562;EIF3A;KD	-0.104565	OTHER	no	Not available / discarded
SAFB	MEF2D	ENST00000348159_12_12_156463727_156467656_ENST00000348159_2:pas_1	0.140039	0	ENCSR336TYW_ENCSR341TTW;K562;SAFB;KO	0.0461886	OTHER	no	Not available / discarded
AKAP1	MEF2D	ENST00000348159_12_12_156463727_156467656_ENST00000348159_2:pas_1	0.177235	0	ENCSR338CON_ENCSR913CAE;K562;AKAP1;KD	-0.0653799	OTHER	no	ENCSR016IDR_ENCSR237YZT;HepG2;AKAP1;KD	0.138327	OTHER	no
DDX21	MEF2D	ENST00000348159_12_12_156463727_156467656_ENST00000348159_2:pas_1	0.0844616	0	ENCSR384LKC_ENCSR163JUC;K562;DDX21;KO	-0.0976413	OTHER	no	ENCSR485ZTC_ENCSR003EKR;HepG2;DDX21;KD	0.0408645	OTHER	no
FAM120A	MEF2D	ENST00000348159_12_12_156463727_156467656_ENST00000348159_2:pas_1	0.116883	0	ENCSR492BKM_ENCSR661HEL;K562;FAM120A;KD	0.115882	OTHER	no	Not available / discarded
SUPT6H	MEF2D	ENST00000348159_12_12_156463727_156467656_ENST00000348159_2:pas_1	0.101639	0	ENCSR530BOP_ENCSR164MUK;K562;SUPT6H;KD	-0.0456149	OTHER	no	Not available / discarded
SF1	MEF2D	ENST00000348159_12_12_156463727_156467656_ENST00000348159_2:pas_1	0.171429	0	ENCSR562CCA_ENCSR164MUK;K562;SF1;KD	0.0577923	OTHER	no	Not available / discarded
POLR2G	MEF2D	ENST00000348159_12_12_156463727_156467656_ENST00000348159_2:pas_1	-0.101639	0	ENCSR580TGX_ENCSR341TTW;K562;POLR2G;KO	-0.0446098	OTHER	no	Not available / discarded
DDX27	MEF2D	ENST00000348159_12_12_156463727_156467656_ENST00000348159_2:pas_1	0.0868245	0	ENCSR584LDM_ENCSR245BNJ;K562;DDX27;KD	-0.189842	OTHER	no	ENCSR210RWL_ENCSR856ZRV;HepG2;DDX27;KD	0.185487	OTHER	no
AQR	MEF2D	ENST00000348159_12_12_156463727_156467656_ENST00000348159_2:pas_1	0.0889968	0	ENCSR624OUI_ENCSR718EWL;K562;AQR;KD	-0.230856	OTHER	no	Not available / discarded
DROSHA	MEF2D	ENST00000348159_12_12_156463727_156467656_ENST00000348159_2:pas_1	0.139721	0	ENCSR624XHG_ENCSR164MUK;K562;DROSHA;KD	-0.0932161	OTHER	no	Not available / discarded
FTO	MEF2D	ENST00000348159_12_12_156463727_156467656_ENST00000348159_2:pas_1	0.12596	0	ENCSR688GVV_ENCSR424QCW;K562;FTO;KD	-0.325431	OTHER	no	ENCSR389HFU_ENCSR264TUE;HepG2;FTO;KD	-0.385565	OTHER	no
EIF4B	MEF2D	ENST00000348159_12_12_156463727_156467656_ENST00000348159_2:pas_1	0.101639	0	ENCSR774BXV_ENCSR913CAE;K562;EIF4B;KD	-0.0971518	OTHER	no	ENCSR313CHR_ENCSR237YZT;HepG2;EIF4B;KD	0.053057	OTHER	no
HNRNPA2B1	MEF2D	ENST00000348159_12_12_156463727_156467656_ENST00000348159_2:pas_1	0.070122	0	ENCSR794NUE_ENCSR164MUK;K562;HNRNPA2B1;KD	0.023619	OTHER	no	Not available / discarded
UPF2	MEF2D	ENST00000348159_12_12_156463727_156467656_ENST00000348159_2:pas_1	0.263882	0	ENCSR810FHY_ENCSR438MDN;K562;UPF2;KD	0.0300271	OTHER	no	ENCSR318OXM_ENCSR856ZRV;HepG2;UPF2;KD	0.38331	OTHER	no
KIF1C	MEF2D	ENST00000348159_12_12_156463727_156467656_ENST00000348159_2:pas_1	0.121784	0	ENCSR823WTA_ENCSR143COQ;K562;KIF1C;KD	0.129134	OTHER	no	ENCSR182GKG_ENCSR538QOG;HepG2;KIF1C;KD	0.0605375	OTHER	no
NSUN2	MEF2D	ENST00000348159_12_12_156463727_156467656_ENST00000348159_2:pas_1	0.0992823	0	ENCSR829EFL_ENCSR174OYC;K562;NSUN2;KD	-0.222622	OTHER	no	ENCSR629RUG_ENCSR264TUE;HepG2;NSUN2;KD	0.111595	OTHER	no
EWSR1	MEF2D	ENST00000348159_12_12_156463727_156467656_ENST00000348159_2:pas_1	0.167464	0	ENCSR831YGP_ENCSR913CAE;K562;EWSR1;KD	-0.000287058	OTHER	no	ENCSR532ZPP_ENCSR538QOG;HepG2;EWSR1;KD	-0.390383	OTHER	no
YTHDC2	MEF2D	ENST00000348159_12_12_156463727_156467656_ENST00000348159_2:pas_1	0.0626566	0	ENCSR843LYF_ENCSR164MUK;K562;YTHDC2;KD	-0.163483	OTHER	no	Not available / discarded
RBM17	MEF2D	ENST00000348159_12_12_156463727_156467656_ENST00000348159_2:pas_1	0.127273	0	ENCSR898OPN_ENCSR118EFE;K562;RBM17;KD	-0.00168345	OTHER	no	Not available / discarded
SNRNP200	MEF2D	ENST00000348159_12_12_156463727_156467656_ENST00000348159_2:pas_1	0.112806	0	ENCSR943LIB_ENCSR164MUK;K562;SNRNP200;KD	-0.147133	OTHER	no	Not available / discarded
RPLP0	MEF2D	ENST00000348159_12_12_156463727_156467656_ENST00000348159_2:pas_1	-0.104762	0	Not available / discarded				ENCSR000SKS_ENCSR105NML;HepG2;RPLP0;KO	0.164228	OTHER	no
DNAJC2	MEF2D	ENST00000348159_12_12_156463727_156467656_ENST00000348159_2:pas_1	0.068306	0	Not available / discarded				ENCSR004OSI_ENCSR305XWT;HepG2;DNAJC2;KD	-0.0985142	OTHER	no
SART3	MEF2D	ENST00000348159_12_12_156463727_156467656_ENST00000348159_2:pas_1	0.116462	0	Not available / discarded				ENCSR011BBS_ENCSR279HMU;HepG2;SART3;KD	0.00278712	OTHER	no
RPS3A	MEF2D	ENST00000348159_12_12_156463727_156467656_ENST00000348159_2:pas_1	-0.0600414	0	Not available / discarded				ENCSR118VQR_ENCSR279HMU;HepG2;RPS3A;KD	0.094655	OTHER	no
SRSF3	MEF2D	ENST00000348159_12_12_156463727_156467656_ENST00000348159_2:pas_1	-0.118881	0	Not available / discarded				ENCSR376FGR_ENCSR264TUE;HepG2;SRSF3;KD	0.0585103	OTHER	no
TAF15	MEF2D	ENST00000348159_12_12_156463727_156467656_ENST00000348159_2:pas_1	0.135096	0	Not available / discarded				ENCSR998RZI_ENCSR603TCV;HepG2;TAF15;KD	0.00326635	OTHER	no
HNRNPU	METTL2A	ENST00000311506_9_9_62448575_62453385_ENST00000311506_3:pas_1	-0.2	0	ENCSR047IUS_ENCSR438MDN;K562;HNRNPU;KD	0.107805	OTHER	no	ENCSR308IKH_ENCSR305XWT;HepG2;HNRNPU;KD	0.0715469	OTHER	no
SF3B1	METTL2A	ENST00000311506_9_9_62448575_62453385_ENST00000311506_3:pas_1	-0.2	0	ENCSR047QHX_ENCSR424QCW;K562;SF3B1;KD	-0.0298277	OTHER	no	ENCSR896CFV_ENCSR264TUE;HepG2;SF3B1;KD	-0.0346929	OTHER	no
DNAJC21	METTL2A	ENST00000311506_9_9_62448575_62453385_ENST00000311506_3:pas_1	-0.0995671	0	ENCSR079LMZ_ENCSR667PLJ;K562;DNAJC21;KD	0.0611264	OTHER	no	ENCSR385KOY_ENCSR305XWT;HepG2;DNAJC21;KD	-0.00299372	OTHER	no
DDX6	METTL2A	ENST00000311506_9_9_62448575_62453385_ENST00000311506_3:pas_1	-0.2	0	ENCSR119QWQ_ENCSR913CAE;K562;DDX6;KD	-0.0898188	OTHER	no	ENCSR147ZBD_ENCSR237YZT;HepG2;DDX6;KD	0.000803368	OTHER	no
RBM25	METTL2A	ENST00000311506_9_9_62448575_62453385_ENST00000311506_3:pas_1	-0.205882	0	ENCSR149DMY_ENCSR344XID;K562;RBM25;KD	-0.0161796	OTHER	no	ENCSR610AEI_ENCSR603TCV;HepG2;RBM25;KD	0.025296	OTHER	no
ADAR	METTL2A	ENST00000311506_9_9_62448575_62453385_ENST00000311506_3:pas_1	-0.2	0	ENCSR164TLB_ENCSR667PLJ;K562;ADAR;KD	-0.0197738	OTHER	no	ENCSR104OLN_ENCSR305XWT;HepG2;ADAR;KD	-0.0404954	OTHER	no
RRP9	METTL2A	ENST00000311506_9_9_62448575_62453385_ENST00000311506_3:pas_1	0.190476	0	ENCSR210KJB_ENCSR661HEL;K562;RRP9;KD	0.106104	OTHER	no	ENCSR471GIS_ENCSR856ZRV;HepG2;RRP9;KD	0.0122729	OTHER	no
MBNL1	METTL2A	ENST00000311506_9_9_62448575_62453385_ENST00000311506_3:pas_1	-0.2	0	ENCSR222COT_ENCSR143COQ;K562;MBNL1;KD	0.0376591	OTHER	no	Not available / discarded
UPF1	METTL2A	ENST00000311506_9_9_62448575_62453385_ENST00000311506_3:pas_1	-0.208333	0	ENCSR251ABP_ENCSR174OYC;K562;UPF1;KD	0.0126963	OTHER	no	ENCSR689MIY_ENCSR691IVR;HepG2;UPF1;KD	-0.0318046	OTHER	no
EIF3A	METTL2A	ENST00000311506_9_9_62448575_62453385_ENST00000311506_3:pas_1	-0.2	0	ENCSR258VGD_ENCSR667PLJ;K562;EIF3A;KD	-0.0382223	OTHER	no	Not available / discarded
RECQL	METTL2A	ENST00000311506_9_9_62448575_62453385_ENST00000311506_3:pas_1	-0.190476	0	ENCSR310VND_ENCSR344XID;K562;RECQL;KD	-0.0600138	OTHER	no	ENCSR572AMC_ENCSR603TCV;HepG2;RECQL;KD	0.0659975	OTHER	no
DDX21	METTL2A	ENST00000311506_9_9_62448575_62453385_ENST00000311506_3:pas_1	-0.2	0	ENCSR384LKC_ENCSR163JUC;K562;DDX21;KO	-0.0403845	OTHER	no	ENCSR485ZTC_ENCSR003EKR;HepG2;DDX21;KD	-0.0394072	OTHER	no
FAM120A	METTL2A	ENST00000311506_9_9_62448575_62453385_ENST00000311506_3:pas_1	-0.2	0	ENCSR492BKM_ENCSR661HEL;K562;FAM120A;KD	-0.0119389	OTHER	no	Not available / discarded
POLR2G	METTL2A	ENST00000311506_9_9_62448575_62453385_ENST00000311506_3:pas_1	0.190476	0	ENCSR580TGX_ENCSR341TTW;K562;POLR2G;KO	-0.112263	OTHER	no	Not available / discarded
AQR	METTL2A	ENST00000311506_9_9_62448575_62453385_ENST00000311506_3:pas_1	-0.21875	0	ENCSR624OUI_ENCSR718EWL;K562;AQR;KD	-0.00429912	OTHER	no	Not available / discarded
DROSHA	METTL2A	ENST00000311506_9_9_62448575_62453385_ENST00000311506_3:pas_1	-0.205882	0	ENCSR624XHG_ENCSR164MUK;K562;DROSHA;KD	-2	OTHER	no	Not available / discarded
EIF4B	METTL2A	ENST00000311506_9_9_62448575_62453385_ENST00000311506_3:pas_1	-0.190476	0	ENCSR774BXV_ENCSR913CAE;K562;EIF4B;KD	-0.224295	OTHER	no	ENCSR313CHR_ENCSR237YZT;HepG2;EIF4B;KD	0.0598453	OTHER	no
NAA15	METTL2A	ENST00000311506_9_9_62448575_62453385_ENST00000311506_3:pas_1	-0.2	0	ENCSR945GUR_ENCSR143COQ;K562;NAA15;KD	-0.0194167	OTHER	no	Not available / discarded
SART3	METTL2A	ENST00000311506_9_9_62448575_62453385_ENST00000311506_3:pas_1	-0.205882	0	Not available / discarded				ENCSR011BBS_ENCSR279HMU;HepG2;SART3;KD	-0.0763491	OTHER	no
RBM15	METTL2A	ENST00000311506_9_9_62448575_62453385_ENST00000311506_3:pas_1	-0.2	0	Not available / discarded				ENCSR599PXD_ENCSR585KOJ;HepG2;RBM15;KD	0.0594275	OTHER	no
ETF1	METTL2A	ENST00000311506_9_9_62448575_62453385_ENST00000311506_3:pas_1	-0.190476	0	Not available / discarded				ENCSR840QOH_ENCSR997HCQ;HepG2;ETF1;KD	-0.026457	OTHER	no
HNRNPUL1	MR1	ENST00000367580_6_6_181055225_181061938_ENST00000367580_4:pas_2	-0.0869565	0	ENCSR034VBA_ENCSR164MUK;K562;HNRNPUL1;KD	0.0441404	OTHER	no	Not available / discarded
QKI	MR1	ENST00000367580_6_6_181055225_181061938_ENST00000367580_4:pas_2	-0.0967742	0	ENCSR256PLH_ENCSR344XID;K562;QKI;KD	-0.0427468	OTHER	no	ENCSR330YOU_ENCSR603TCV;HepG2;QKI;KD	0.0786549	OTHER	no
POLR2G	MRPS23	ENST00000313608_5_5_57834781_57839935_ENST00000313608_2:pas_1	-0.232143	0	ENCSR580TGX_ENCSR341TTW;K562;POLR2G;KO	-0.0482311	OTHER	no	Not available / discarded
RPS3	MRPS23	ENST00000313608_5_5_57834781_57839935_ENST00000313608_2:pas_1	-0.232143	0	ENCSR642GBC_ENCSR772DUM;K562;RPS3;KO	-2	OTHER	no	Not available / discarded
GLRX3	MRPS23	ENST00000313608_5_5_57834781_57839935_ENST00000313608_2:pas_1	-0.232143	0	ENCSR874DVZ_ENCSR174OYC;K562;GLRX3;KD	0.0136076	OTHER	no	Not available / discarded
KHDRBS1	MRRF	ENST00000344641_7_7_122322540_122331337_ENST00000344641_4:pas_1	0.0511696	0	ENCSR023HWI_ENCSR667PLJ;K562;KHDRBS1;KD	-0.0660561	OTHER	no	ENCSR784FTX_ENCSR279HMU;HepG2;KHDRBS1;KD	0.0418136	OTHER	no
HNRNPUL1	MRRF	ENST00000344641_7_7_122322540_122331337_ENST00000344641_4:pas_1	0.0632184	0	ENCSR034VBA_ENCSR164MUK;K562;HNRNPUL1;KD	-0.0736071	OTHER	no	Not available / discarded
RPS19	MRRF	ENST00000344641_7_7_122322540_122331337_ENST00000344641_4:pas_1	-0.0745614	0	ENCSR098NHI_ENCSR661HEL;K562;RPS19;KD	0.133192	OTHER	no	Not available / discarded
DDX6	MRRF	ENST00000344641_7_7_122322540_122331337_ENST00000344641_4:pas_1	0.0732038	0	ENCSR119QWQ_ENCSR913CAE;K562;DDX6;KD	-0.248226	OTHER	no	ENCSR147ZBD_ENCSR237YZT;HepG2;DDX6;KD	0.0215323	OTHER	no
TARDBP	MRRF	ENST00000344641_7_7_122322540_122331337_ENST00000344641_4:pas_1	0.109091	0	ENCSR134JRE_ENCSR129RWD;K562;TARDBP;KD	0.0499797	OTHER	no	ENCSR527QNC_ENCSR264TUE;HepG2;TARDBP;KD	0.0304438	OTHER	no
RBM25	MRRF	ENST00000344641_7_7_122322540_122331337_ENST00000344641_4:pas_1	0.0544388	0	ENCSR149DMY_ENCSR344XID;K562;RBM25;KD	-0.0185694	OTHER	no	ENCSR610AEI_ENCSR603TCV;HepG2;RBM25;KD	-0.0607103	OTHER	no
ADAR	MRRF	ENST00000344641_7_7_122322540_122331337_ENST00000344641_4:pas_1	0.0611205	0	ENCSR164TLB_ENCSR667PLJ;K562;ADAR;KD	-0.0131818	OTHER	no	ENCSR104OLN_ENCSR305XWT;HepG2;ADAR;KD	0.0559868	OTHER	no
NELFE	MRRF	ENST00000344641_7_7_122322540_122331337_ENST00000344641_4:pas_1	-0.0547922	0	ENCSR201WFU_ENCSR129RWD;K562;NELFE;KD	0.0310585	OTHER	no	ENCSR939ZRA_ENCSR603TCV;HepG2;NELFE;KD	0.0310393	OTHER	no
ATP5C1	MRRF	ENST00000344641_7_7_122322540_122331337_ENST00000344641_4:pas_1	-0.0870536	0	ENCSR231DXJ_ENCSR143COQ;K562;ATP5C1;KD	0.0268343	OTHER	no	Not available / discarded
UPF1	MRRF	ENST00000344641_7_7_122322540_122331337_ENST00000344641_4:pas_1	0.0698925	0	ENCSR251ABP_ENCSR174OYC;K562;UPF1;KD	0.00905538	OTHER	no	ENCSR689MIY_ENCSR691IVR;HepG2;UPF1;KD	-0.00897621	OTHER	no
QKI	MRRF	ENST00000344641_7_7_122322540_122331337_ENST00000344641_4:pas_1	0.0633205	0	ENCSR256PLH_ENCSR344XID;K562;QKI;KD	-0.0321826	OTHER	no	ENCSR330YOU_ENCSR603TCV;HepG2;QKI;KD	-0.0500052	OTHER	no
SAFB	MRRF	ENST00000344641_7_7_122322540_122331337_ENST00000344641_4:pas_1	0.0936954	0	ENCSR336TYW_ENCSR341TTW;K562;SAFB;KO	0.0213389	OTHER	no	Not available / discarded
AKAP1	MRRF	ENST00000344641_7_7_122322540_122331337_ENST00000344641_4:pas_1	0.0916667	0	ENCSR338CON_ENCSR913CAE;K562;AKAP1;KD	-0.0383675	OTHER	no	ENCSR016IDR_ENCSR237YZT;HepG2;AKAP1;KD	0.0697809	OTHER	no
NPM1	MRRF	ENST00000344641_7_7_122322540_122331337_ENST00000344641_4:pas_1	-0.0726156	0	ENCSR346DZQ_ENCSR164MUK;K562;NPM1;KD	-0.0112408	OTHER	no	Not available / discarded
NCBP2	MRRF	ENST00000344641_7_7_122322540_122331337_ENST00000344641_4:pas_1	0.0839063	0	ENCSR361LBE_ENCSR913CAE;K562;NCBP2;KD	-0.0470189	OTHER	no	ENCSR030ARO_ENCSR237YZT;HepG2;NCBP2;KD	0.054728	OTHER	no
CPSF6	MRRF	ENST00000344641_7_7_122322540_122331337_ENST00000344641_4:pas_1	0.0594305	0	ENCSR384BDV_ENCSR424QCW;K562;CPSF6;KD	0.000894689	OTHER	no	ENCSR676EKU_ENCSR264TUE;HepG2;CPSF6;KD	0.0573511	OTHER	no
BCLAF1	MRRF	ENST00000344641_7_7_122322540_122331337_ENST00000344641_4:pas_1	0.0609395	0	ENCSR410ZPU_ENCSR245BNJ;K562;BCLAF1;KD	-0.0934218	OTHER	no	ENCSR481AYC_ENCSR856ZRV;HepG2;BCLAF1;KD	-0.170449	OTHER	no
PTBP1	MRRF	ENST00000344641_7_7_122322540_122331337_ENST00000344641_4:pas_1	0.0855615	0	ENCSR527IVX_ENCSR129RWD;K562;PTBP1;KD	0.166569	OTHER	no	ENCSR064DXG_ENCSR603TCV;HepG2;PTBP1;KD	0.1698	OTHER	no
SUPT6H	MRRF	ENST00000344641_7_7_122322540_122331337_ENST00000344641_4:pas_1	0.0828947	0	ENCSR530BOP_ENCSR164MUK;K562;SUPT6H;KD	-0.0232146	OTHER	no	Not available / discarded
KHSRP	MRRF	ENST00000344641_7_7_122322540_122331337_ENST00000344641_4:pas_1	0.0806595	0	ENCSR561CBC_ENCSR129RWD;K562;KHSRP;KD	-0.145322	OTHER	no	ENCSR850CKU_ENCSR237YZT;HepG2;KHSRP;KD	-0.049331	OTHER	no
DDX27	MRRF	ENST00000344641_7_7_122322540_122331337_ENST00000344641_4:pas_1	0.0676407	0	ENCSR584LDM_ENCSR245BNJ;K562;DDX27;KD	0.0660428	OTHER	no	ENCSR210RWL_ENCSR856ZRV;HepG2;DDX27;KD	-0.0199785	OTHER	no
DROSHA	MRRF	ENST00000344641_7_7_122322540_122331337_ENST00000344641_4:pas_1	0.0666065	0	ENCSR624XHG_ENCSR164MUK;K562;DROSHA;KD	0.0780034	OTHER	no	Not available / discarded
RPS3	MRRF	ENST00000344641_7_7_122322540_122331337_ENST00000344641_4:pas_1	-0.0799707	0	ENCSR642GBC_ENCSR772DUM;K562;RPS3;KO	0.0999478	OTHER	no	Not available / discarded
FTO	MRRF	ENST00000344641_7_7_122322540_122331337_ENST00000344641_4:pas_1	0.0533127	0	ENCSR688GVV_ENCSR424QCW;K562;FTO;KD	-0.143045	OTHER	no	ENCSR389HFU_ENCSR264TUE;HepG2;FTO;KD	-0.291034	OTHER	no
UPF2	MRRF	ENST00000344641_7_7_122322540_122331337_ENST00000344641_4:pas_1	0.0572393	0	ENCSR810FHY_ENCSR438MDN;K562;UPF2;KD	-0.0336562	OTHER	no	ENCSR318OXM_ENCSR856ZRV;HepG2;UPF2;KD	-2	OTHER	no
MAGOH	MRRF	ENST00000344641_7_7_122322540_122331337_ENST00000344641_4:pas_1	-0.0558704	0	ENCSR849STR_ENCSR129RWD;K562;MAGOH;KD	0.0205692	OTHER	no	ENCSR746EKS_ENCSR237YZT;HepG2;MAGOH;KD	0.0389902	OTHER	no
GLRX3	MRRF	ENST00000344641_7_7_122322540_122331337_ENST00000344641_4:pas_1	-0.131034	0	ENCSR874DVZ_ENCSR174OYC;K562;GLRX3;KD	-0.0989948	OTHER	no	Not available / discarded
SRSF5	MRRF	ENST00000344641_7_7_122322540_122331337_ENST00000344641_4:pas_1	0.0757576	0	ENCSR906RHU_ENCSR129RWD;K562;SRSF5;KD	0.010949	OTHER	no	Not available / discarded
SNRNP200	MRRF	ENST00000344641_7_7_122322540_122331337_ENST00000344641_4:pas_1	0.0696864	0	ENCSR943LIB_ENCSR164MUK;K562;SNRNP200;KD	-0.019427	OTHER	no	Not available / discarded
EIF4A3	MRRF	ENST00000344641_7_7_122322540_122331337_ENST00000344641_4:pas_1	-0.05118	0	ENCSR961YAG_ENCSR913CAE;K562;EIF4A3;KD	0.0332851	OTHER	no	ENCSR957EEG_ENCSR237YZT;HepG2;EIF4A3;KD	0.00291889	OTHER	no
RPLP0	MRRF	ENST00000344641_7_7_122322540_122331337_ENST00000344641_4:pas_1	-0.0687718	0	Not available / discarded				ENCSR000SKS_ENCSR105NML;HepG2;RPLP0;KO	-0.0464988	OTHER	no
RPS3A	MRRF	ENST00000344641_7_7_122322540_122331337_ENST00000344641_4:pas_1	-0.0838094	0	Not available / discarded				ENCSR118VQR_ENCSR279HMU;HepG2;RPS3A;KD	0.0277204	OTHER	no
CIRBP	MRRF	ENST00000344641_7_7_122322540_122331337_ENST00000344641_4:pas_1	0.108647	0	Not available / discarded				ENCSR230ORC_ENCSR237YZT;HepG2;CIRBP;KD	0.0326545	OTHER	no
ZNF622	MRRF	ENST00000344641_7_7_122322540_122331337_ENST00000344641_4:pas_1	-0.0559006	0	Not available / discarded				ENCSR518JXY_ENCSR691IVR;HepG2;ZNF622;KD	0.0208625	OTHER	no
SNRNP70	MRRF	ENST00000344641_7_7_122322540_122331337_ENST00000344641_4:pas_1	0.0882353	0	Not available / discarded				ENCSR635BOO_ENCSR264TUE;HepG2;SNRNP70;KD	0.075798	OTHER	no
TAF15	MRRF	ENST00000344641_7_7_122322540_122331337_ENST00000344641_4:pas_1	0.0871082	0	Not available / discarded				ENCSR998RZI_ENCSR603TCV;HepG2;TAF15;KD	-0.0175101	OTHER	no
WDR3	MYO6	ENST00000369977_35_35_75914813_75919537_ENST00000369977_2:pas_1	0.0636145	0	ENCSR334BTA_ENCSR174OYC;K562;WDR3;KD	-0.171956	OTHER	no	Not available / discarded
SF1	MYO6	ENST00000369977_35_35_75914813_75919537_ENST00000369977_2:pas_1	0.0588235	0	ENCSR562CCA_ENCSR164MUK;K562;SF1;KD	0.0844122	OTHER	no	Not available / discarded
BOP1	MYO6	ENST00000369977_35_35_75914813_75919537_ENST00000369977_2:pas_1	0.0528397	0	ENCSR775TMW_ENCSR424QCW;K562;BOP1;KD	0.0904928	OTHER	no	ENCSR925SYZ_ENCSR264TUE;HepG2;BOP1;KD	-0.00180252	OTHER	no
RCC2	MYO6	ENST00000369977_35_35_75914813_75919537_ENST00000369977_2:pas_1	0.0607392	0	ENCSR921KDS_ENCSR572FFX;K562;RCC2;KD	0.0963883	OTHER	no	Not available / discarded
PRPF8	NAA40	ENST00000377793_8_8_63954338_63957319_ENST00000377793_2:pas_1	0.0625	0	ENCSR137HKS_ENCSR661HEL;K562;PRPF8;KD	-0.0897845	OTHER	no	ENCSR998MZP_ENCSR856ZRV;HepG2;PRPF8;KD	0.012691	OTHER	no
SFPQ	NAA40	ENST00000377793_8_8_63954338_63957319_ENST00000377793_2:pas_1	0.0571429	0	ENCSR535YPK_ENCSR164MUK;K562;SFPQ;KD	-0.308902	OTHER	no	Not available / discarded
EIF4B	NAA40	ENST00000377793_8_8_63954338_63957319_ENST00000377793_2:pas_1	-0.0625	0	ENCSR774BXV_ENCSR913CAE;K562;EIF4B;KD	0.0392008	OTHER	no	ENCSR313CHR_ENCSR237YZT;HepG2;EIF4B;KD	0.121462	OTHER	no
HNRNPD	NAA40	ENST00000377793_8_8_63954338_63957319_ENST00000377793_2:pas_1	0.0625	0	Not available / discarded				ENCSR660MZN_ENCSR279HMU;HepG2;HNRNPD;KD	-0.0689413	OTHER	no
HNRNPC	NCS1	ENST00000372398_8_8_130232990_130237303_ENST00000372398_2:pas_1	-0.0659341	1	ENCSR634KBO_ENCSR572FFX;K562;HNRNPC;KD	0.026894	CLIP	no	ENCSR052IYH_ENCSR305XWT;HepG2;HNRNPC;KD	-0.119115	CLIP	no
CSTF2T	NCS1	ENST00000372398_8_8_130232990_130237303_ENST00000372398_2:pas_1	0.136364	1	Not available / discarded				ENCSR914WQV_ENCSR003EKR;HepG2;CSTF2T;KD	0.0622253	CLIP	no
RPS19	NCS1	ENST00000372398_8_8_130232990_130237303_ENST00000372398_2:pas_1	-0.0727273	0	ENCSR098NHI_ENCSR661HEL;K562;RPS19;KD	0.13641	OTHER	no	Not available / discarded
DDX47	NCS1	ENST00000372398_8_8_130232990_130237303_ENST00000372398_2:pas_1	-0.136364	0	ENCSR155EZL_ENCSR031RRO;K562;DDX47;KD	-0.086463	OTHER	no	ENCSR388CNS_ENCSR968BBQ;HepG2;DDX47;KD	-0.105799	OTHER	no
ATP5C1	NCS1	ENST00000372398_8_8_130232990_130237303_ENST00000372398_2:pas_1	-0.125	0	ENCSR231DXJ_ENCSR143COQ;K562;ATP5C1;KD	0.130773	OTHER	no	Not available / discarded
AKAP1	NCS1	ENST00000372398_8_8_130232990_130237303_ENST00000372398_2:pas_1	0.0727273	0	ENCSR338CON_ENCSR913CAE;K562;AKAP1;KD	0.0159992	OTHER	no	ENCSR016IDR_ENCSR237YZT;HepG2;AKAP1;KD	0.402625	OTHER	no
NPM1	NCS1	ENST00000372398_8_8_130232990_130237303_ENST00000372398_2:pas_1	-0.086262	0	ENCSR346DZQ_ENCSR164MUK;K562;NPM1;KD	-0.00956668	OTHER	no	Not available / discarded
SF1	NCS1	ENST00000372398_8_8_130232990_130237303_ENST00000372398_2:pas_1	0.140351	0	ENCSR562CCA_ENCSR164MUK;K562;SF1;KD	0.0947898	OTHER	no	Not available / discarded
POLR2G	NCS1	ENST00000372398_8_8_130232990_130237303_ENST00000372398_2:pas_1	-0.0727273	0	ENCSR580TGX_ENCSR341TTW;K562;POLR2G;KO	-0.107095	OTHER	no	Not available / discarded
PSIP1	NCS1	ENST00000372398_8_8_130232990_130237303_ENST00000372398_2:pas_1	0.0882353	0	ENCSR611LQB_ENCSR572FFX;K562;PSIP1;KD	-0.0984715	OTHER	no	Not available / discarded
RPS3	NCS1	ENST00000372398_8_8_130232990_130237303_ENST00000372398_2:pas_1	-0.0727273	0	ENCSR642GBC_ENCSR772DUM;K562;RPS3;KO	-0.178917	OTHER	no	Not available / discarded
KIF1C	NCS1	ENST00000372398_8_8_130232990_130237303_ENST00000372398_2:pas_1	0.0561798	0	ENCSR823WTA_ENCSR143COQ;K562;KIF1C;KD	0.0963634	OTHER	no	ENCSR182GKG_ENCSR538QOG;HepG2;KIF1C;KD	0.140157	OTHER	no
MAGOH	NCS1	ENST00000372398_8_8_130232990_130237303_ENST00000372398_2:pas_1	-0.0561798	0	ENCSR849STR_ENCSR129RWD;K562;MAGOH;KD	-0.0246111	OTHER	no	ENCSR746EKS_ENCSR237YZT;HepG2;MAGOH;KD	0.0283362	OTHER	no
GLRX3	NCS1	ENST00000372398_8_8_130232990_130237303_ENST00000372398_2:pas_1	-0.111111	0	ENCSR874DVZ_ENCSR174OYC;K562;GLRX3;KD	0.0308284	OTHER	no	Not available / discarded
RPLP0	NCS1	ENST00000372398_8_8_130232990_130237303_ENST00000372398_2:pas_1	-0.0727273	0	Not available / discarded				ENCSR000SKS_ENCSR105NML;HepG2;RPLP0;KO	0.0163336	OTHER	no
CALR	NCS1	ENST00000372398_8_8_130232990_130237303_ENST00000372398_2:pas_1	-0.1	0	Not available / discarded				ENCSR040WAK_ENCSR364GRM;HepG2;CALR;KD	-0.0399405	OTHER	no
RPS3A	NCS1	ENST00000372398_8_8_130232990_130237303_ENST00000372398_2:pas_1	-0.111111	0	Not available / discarded				ENCSR118VQR_ENCSR279HMU;HepG2;RPS3A;KD	0.239003	OTHER	no
SRSF3	NCS1	ENST00000372398_8_8_130232990_130237303_ENST00000372398_2:pas_1	-0.116667	0	Not available / discarded				ENCSR376FGR_ENCSR264TUE;HepG2;SRSF3;KD	0.0810344	OTHER	no
HNRNPD	NCS1	ENST00000372398_8_8_130232990_130237303_ENST00000372398_2:pas_1	0.111111	0	Not available / discarded				ENCSR660MZN_ENCSR279HMU;HepG2;HNRNPD;KD	0.0853761	OTHER	no
EIF3D	NDOR1	ENST00000684003_14_14_137216272_137219361_ENST00000684003_2:pas_1	-0.15	1	ENCSR660ETT_ENCSR661HEL;K562;EIF3D;KD	0	CLIP	no	Not available / discarded
FASTKD2	NDOR1	ENST00000684003_14_14_137216272_137219361_ENST00000684003_2:pas_1	-0.0666667	1	Not available / discarded				ENCSR716WZH_ENCSR003EKR;HepG2;FASTKD2;KD	0	CLIP	no
TAF15	NDOR1	ENST00000684003_14_14_137216272_137219361_ENST00000684003_2:pas_1	0.15	1	Not available / discarded				ENCSR998RZI_ENCSR603TCV;HepG2;TAF15;KD	0	CLIP	no
SRSF1	NDOR1	ENST00000684003_14_14_137216272_137219361_ENST00000684003_2:pas_1	0.117647	0	ENCSR066VOO_ENCSR129RWD;K562;SRSF1;KD	0.0691501	OTHER	no	ENCSR094KBY_ENCSR603TCV;HepG2;SRSF1;KD	0.0551821	OTHER	no
PRPF8	NDOR1	ENST00000684003_14_14_137216272_137219361_ENST00000684003_2:pas_1	0.15	0	ENCSR137HKS_ENCSR661HEL;K562;PRPF8;KD	0	OTHER	no	ENCSR998MZP_ENCSR856ZRV;HepG2;PRPF8;KD	0	OTHER	no
DDX47	NDOR1	ENST00000684003_14_14_137216272_137219361_ENST00000684003_2:pas_1	-0.117647	0	ENCSR155EZL_ENCSR031RRO;K562;DDX47;KD	-0.299729	OTHER	no	ENCSR388CNS_ENCSR968BBQ;HepG2;DDX47;KD	-0.0964714	OTHER	no
ATP5C1	NDOR1	ENST00000684003_14_14_137216272_137219361_ENST00000684003_2:pas_1	-0.0728709	0	ENCSR231DXJ_ENCSR143COQ;K562;ATP5C1;KD	-0.151162	OTHER	no	Not available / discarded
SAFB	NDOR1	ENST00000684003_14_14_137216272_137219361_ENST00000684003_2:pas_1	0.135135	0	ENCSR336TYW_ENCSR341TTW;K562;SAFB;KO	0.0961764	OTHER	no	Not available / discarded
AKAP1	NDOR1	ENST00000684003_14_14_137216272_137219361_ENST00000684003_2:pas_1	0.133333	0	ENCSR338CON_ENCSR913CAE;K562;AKAP1;KD	0	OTHER	no	ENCSR016IDR_ENCSR237YZT;HepG2;AKAP1;KD	0	OTHER	no
WDR43	NDOR1	ENST00000684003_14_14_137216272_137219361_ENST00000684003_2:pas_1	-0.12694	0	ENCSR341PZW_ENCSR174OYC;K562;WDR43;KD	-0.156345	OTHER	no	Not available / discarded
DDX21	NDOR1	ENST00000684003_14_14_137216272_137219361_ENST00000684003_2:pas_1	-0.166667	0	ENCSR384LKC_ENCSR163JUC;K562;DDX21;KO	0.115702	OTHER	no	ENCSR485ZTC_ENCSR003EKR;HepG2;DDX21;KD	0.0543084	OTHER	no
SF1	NDOR1	ENST00000684003_14_14_137216272_137219361_ENST00000684003_2:pas_1	0.15	0	ENCSR562CCA_ENCSR164MUK;K562;SF1;KD	0.330837	OTHER	no	Not available / discarded
TIA1	NDOR1	ENST00000684003_14_14_137216272_137219361_ENST00000684003_2:pas_1	-0.105224	0	ENCSR694LKY_ENCSR129RWD;K562;TIA1;KD	0	OTHER	no	ENCSR057GCF_ENCSR603TCV;HepG2;TIA1;KD	0	OTHER	no
FXR1	NDOR1	ENST00000684003_14_14_137216272_137219361_ENST00000684003_2:pas_1	0.166667	0	ENCSR780YFF_ENCSR913CAE;K562;FXR1;KD	0.0178077	OTHER	no	ENCSR009PPI_ENCSR237YZT;HepG2;FXR1;KD	0	OTHER	no
GLRX3	NDOR1	ENST00000684003_14_14_137216272_137219361_ENST00000684003_2:pas_1	-0.133333	0	ENCSR874DVZ_ENCSR174OYC;K562;GLRX3;KD	-0.0462897	OTHER	no	Not available / discarded
METAP2	NDOR1	ENST00000684003_14_14_137216272_137219361_ENST00000684003_2:pas_1	-0.15	0	ENCSR952QDQ_ENCSR424QCW;K562;METAP2;KD	-0.0991809	OTHER	no	Not available / discarded
CALR	NDOR1	ENST00000684003_14_14_137216272_137219361_ENST00000684003_2:pas_1	-0.166667	0	Not available / discarded				ENCSR040WAK_ENCSR364GRM;HepG2;CALR;KD	0.0438802	OTHER	no
RPS3A	NDOR1	ENST00000684003_14_14_137216272_137219361_ENST00000684003_2:pas_1	-0.0708333	0	Not available / discarded				ENCSR118VQR_ENCSR279HMU;HepG2;RPS3A;KD	0	OTHER	no
CIRBP	NDOR1	ENST00000684003_14_14_137216272_137219361_ENST00000684003_2:pas_1	0.133333	0	Not available / discarded				ENCSR230ORC_ENCSR237YZT;HepG2;CIRBP;KD	0	OTHER	no
SRSF3	NDOR1	ENST00000684003_14_14_137216272_137219361_ENST00000684003_2:pas_1	-0.0545455	0	Not available / discarded				ENCSR376FGR_ENCSR264TUE;HepG2;SRSF3;KD	0.000186848	OTHER	no
HNRNPLL	NDOR1	ENST00000684003_14_14_137216272_137219361_ENST00000684003_2:pas_1	-0.0868028	0	Not available / discarded				ENCSR490DYI_ENCSR264TUE;HepG2;HNRNPLL;KD	0.00961071	OTHER	no
SNRNP70	NDOR1	ENST00000684003_14_14_137216272_137219361_ENST00000684003_2:pas_1	0.0769231	0	Not available / discarded				ENCSR635BOO_ENCSR264TUE;HepG2;SNRNP70;KD	0.0485101	OTHER	no
HNRNPD	NDOR1	ENST00000684003_14_14_137216272_137219361_ENST00000684003_2:pas_1	0.166667	0	Not available / discarded				ENCSR660MZN_ENCSR279HMU;HepG2;HNRNPD;KD	0	OTHER	no
HNRNPA0	NDOR1	ENST00000684003_14_14_137216272_137219361_ENST00000684003_2:pas_1	0.133333	0	Not available / discarded				ENCSR720BPO_ENCSR279HMU;HepG2;HNRNPA0;KD	0	OTHER	no
RPLP0	NEDD4L	ENST00000382850_30_30_58396167_58401539_ENST00000382850_2:pas_1	-0.166667	0	Not available / discarded				ENCSR000SKS_ENCSR105NML;HepG2;RPLP0;KO	-0.221977	PERT	yes
KHDRBS1	NEDD4L	ENST00000382850_30_30_58396167_58401539_ENST00000382850_2:pas_1	0.1875	0	ENCSR023HWI_ENCSR667PLJ;K562;KHDRBS1;KD	-0.00819399	OTHER	no	ENCSR784FTX_ENCSR279HMU;HepG2;KHDRBS1;KD	0.0264452	OTHER	no
SF3B1	NEDD4L	ENST00000382850_30_30_58396167_58401539_ENST00000382850_2:pas_1	0.166667	0	ENCSR047QHX_ENCSR424QCW;K562;SF3B1;KD	0.21902	OTHER	no	ENCSR896CFV_ENCSR264TUE;HepG2;SF3B1;KD	-0.134026	OTHER	no
DDX6	NEDD4L	ENST00000382850_30_30_58396167_58401539_ENST00000382850_2:pas_1	0.1875	0	ENCSR119QWQ_ENCSR913CAE;K562;DDX6;KD	0.136174	OTHER	no	ENCSR147ZBD_ENCSR237YZT;HepG2;DDX6;KD	0.0106977	OTHER	no
ATP5C1	NEDD4L	ENST00000382850_30_30_58396167_58401539_ENST00000382850_2:pas_1	-0.0930233	0	ENCSR231DXJ_ENCSR143COQ;K562;ATP5C1;KD	0.390196	OTHER	no	Not available / discarded
G3BP2	NEDD4L	ENST00000382850_30_30_58396167_58401539_ENST00000382850_2:pas_1	0.1875	0	ENCSR246SOU_ENCSR344XID;K562;G3BP2;KD	0.319199	OTHER	no	ENCSR945UYL_ENCSR237YZT;HepG2;G3BP2;KD	0.0816894	OTHER	no
DROSHA	NEDD4L	ENST00000382850_30_30_58396167_58401539_ENST00000382850_2:pas_1	0.0930233	0	ENCSR624XHG_ENCSR164MUK;K562;DROSHA;KD	-0.244406	OTHER	no	Not available / discarded
FTO	NEDD4L	ENST00000382850_30_30_58396167_58401539_ENST00000382850_2:pas_1	0.166667	0	ENCSR688GVV_ENCSR424QCW;K562;FTO;KD	-0.0292106	OTHER	no	ENCSR389HFU_ENCSR264TUE;HepG2;FTO;KD	0.116101	OTHER	no
YTHDC2	NEDD4L	ENST00000382850_30_30_58396167_58401539_ENST00000382850_2:pas_1	0.166667	0	ENCSR843LYF_ENCSR164MUK;K562;YTHDC2;KD	0.240331	OTHER	no	Not available / discarded
SNRNP200	NEDD4L	ENST00000382850_30_30_58396167_58401539_ENST00000382850_2:pas_1	0.0930233	0	ENCSR943LIB_ENCSR164MUK;K562;SNRNP200;KD	0.134999	OTHER	no	Not available / discarded
RPS19	NEO1	ENST00000261908_29_29_73302613_73305205_ENST00000261908_2:pas_1	-0.0571429	0	ENCSR098NHI_ENCSR661HEL;K562;RPS19;KD	-2	OTHER	no	Not available / discarded
ATP5C1	NEO1	ENST00000261908_29_29_73302613_73305205_ENST00000261908_2:pas_1	-0.0877193	0	ENCSR231DXJ_ENCSR143COQ;K562;ATP5C1;KD	-2	OTHER	no	Not available / discarded
PARN	NEO1	ENST00000261908_29_29_73302613_73305205_ENST00000261908_2:pas_1	0.0877193	0	ENCSR306IOF_ENCSR667PLJ;K562;PARN;KD	-2	OTHER	no	ENCSR825QXH_ENCSR305XWT;HepG2;PARN;KD	0.160141	OTHER	no
AKAP1	NEO1	ENST00000261908_29_29_73302613_73305205_ENST00000261908_2:pas_1	0.103448	0	ENCSR338CON_ENCSR913CAE;K562;AKAP1;KD	-2	OTHER	no	ENCSR016IDR_ENCSR237YZT;HepG2;AKAP1;KD	0.0349247	OTHER	no
NPM1	NEO1	ENST00000261908_29_29_73302613_73305205_ENST00000261908_2:pas_1	-0.0557416	0	ENCSR346DZQ_ENCSR164MUK;K562;NPM1;KD	-2	OTHER	no	Not available / discarded
HNRNPK	NEO1	ENST00000261908_29_29_73302613_73305205_ENST00000261908_2:pas_1	0.0877193	0	ENCSR529JNJ_ENCSR129RWD;K562;HNRNPK;KD	-2	OTHER	no	ENCSR853ZJS_ENCSR237YZT;HepG2;HNRNPK;KD	0.381533	OTHER	no
PSIP1	NEO1	ENST00000261908_29_29_73302613_73305205_ENST00000261908_2:pas_1	0.0806452	0	ENCSR611LQB_ENCSR572FFX;K562;PSIP1;KD	-2	OTHER	no	Not available / discarded
HNRNPA2B1	NEO1	ENST00000261908_29_29_73302613_73305205_ENST00000261908_2:pas_1	0.0877193	0	ENCSR794NUE_ENCSR164MUK;K562;HNRNPA2B1;KD	-2	OTHER	no	Not available / discarded
UPF2	NEO1	ENST00000261908_29_29_73302613_73305205_ENST00000261908_2:pas_1	0.103448	0	ENCSR810FHY_ENCSR438MDN;K562;UPF2;KD	-2	OTHER	no	ENCSR318OXM_ENCSR856ZRV;HepG2;UPF2;KD	-0.0435987	OTHER	no
GLRX3	NEO1	ENST00000261908_29_29_73302613_73305205_ENST00000261908_2:pas_1	-0.0877193	0	ENCSR874DVZ_ENCSR174OYC;K562;GLRX3;KD	-2	OTHER	no	Not available / discarded
RBM17	NEO1	ENST00000261908_29_29_73302613_73305205_ENST00000261908_2:pas_1	0.103448	0	ENCSR898OPN_ENCSR118EFE;K562;RBM17;KD	-2	OTHER	no	Not available / discarded
SRSF9	NEO1	ENST00000261908_29_29_73302613_73305205_ENST00000261908_2:pas_1	-0.0921053	0	ENCSR972AZD_ENCSR341TTW;K562;SRSF9;KO	-2	OTHER	no	ENCSR597XHH_ENCSR603TCV;HepG2;SRSF9;KD	0.118461	OTHER	no
RPLP0	NEO1	ENST00000261908_29_29_73302613_73305205_ENST00000261908_2:pas_1	-0.0921053	0	Not available / discarded				ENCSR000SKS_ENCSR105NML;HepG2;RPLP0;KO	0.00229583	OTHER	no
DNAJC2	NEO1	ENST00000261908_29_29_73302613_73305205_ENST00000261908_2:pas_1	0.0877193	0	Not available / discarded				ENCSR004OSI_ENCSR305XWT;HepG2;DNAJC2;KD	0.0508405	OTHER	no
CIRBP	NEO1	ENST00000261908_29_29_73302613_73305205_ENST00000261908_2:pas_1	0.0805687	0	Not available / discarded				ENCSR230ORC_ENCSR237YZT;HepG2;CIRBP;KD	0.00245194	OTHER	no
SRSF3	NEO1	ENST00000261908_29_29_73302613_73305205_ENST00000261908_2:pas_1	-0.0888889	0	Not available / discarded				ENCSR376FGR_ENCSR264TUE;HepG2;SRSF3;KD	-0.0234592	OTHER	no
AATF	NEO1	ENST00000261908_29_29_73302613_73305205_ENST00000261908_2:pas_1	0.103226	0	Not available / discarded				ENCSR424YSV_ENCSR003EKR;HepG2;AATF;KD	-0.142147	OTHER	no
CSTF2T	NEO1	ENST00000261908_29_29_73302613_73305205_ENST00000261908_2:pas_1	0.0744628	0	Not available / discarded				ENCSR914WQV_ENCSR003EKR;HepG2;CSTF2T;KD	0.037341	OTHER	no
TAF15	NEO1	ENST00000261908_29_29_73302613_73305205_ENST00000261908_2:pas_1	0.0877193	0	Not available / discarded				ENCSR998RZI_ENCSR603TCV;HepG2;TAF15;KD	-0.0639658	OTHER	no
HNRNPU	NFIB	ENST00000380953_11_11_14081848_14088326_ENST00000380953_2:pas_1	0.5	1	ENCSR047IUS_ENCSR438MDN;K562;HNRNPU;KD	-2	OTHER	no	ENCSR308IKH_ENCSR305XWT;HepG2;HNRNPU;KD	0	CLIP	no
SF3B1	NFIB	ENST00000380953_11_11_14081848_14088326_ENST00000380953_2:pas_1	0.615385	1	ENCSR047QHX_ENCSR424QCW;K562;SF3B1;KD	0.0289449	CLIP	no	ENCSR896CFV_ENCSR264TUE;HepG2;SF3B1;KD	0.126914	CLIP	no
SRSF1	NFIB	ENST00000380953_11_11_14081848_14088326_ENST00000380953_2:pas_1	0.415094	1	ENCSR066VOO_ENCSR129RWD;K562;SRSF1;KD	0.254934	CLIP	no	ENCSR094KBY_ENCSR603TCV;HepG2;SRSF1;KD	0	CLIP	no
UPF1	NFIB	ENST00000380953_11_11_14081848_14088326_ENST00000380953_2:pas_1	0.518519	1	ENCSR251ABP_ENCSR174OYC;K562;UPF1;KD	0.234342	CLIP	no	ENCSR689MIY_ENCSR691IVR;HepG2;UPF1;KD	-0.097889	CLIP	no
QKI	NFIB	ENST00000380953_11_11_14081848_14088326_ENST00000380953_2:pas_1	0.5	1	ENCSR256PLH_ENCSR344XID;K562;QKI;KD	-0.247165	CLIP	no	ENCSR330YOU_ENCSR603TCV;HepG2;QKI;KD	0	CLIP	no
CPSF6	NFIB	ENST00000380953_11_11_14081848_14088326_ENST00000380953_2:pas_1	0.441176	1	ENCSR384BDV_ENCSR424QCW;K562;CPSF6;KD	0.138641	CLIP	no	ENCSR676EKU_ENCSR264TUE;HepG2;CPSF6;KD	0.0722947	CLIP	no
PTBP1	NFIB	ENST00000380953_11_11_14081848_14088326_ENST00000380953_2:pas_1	0.181818	1	ENCSR527IVX_ENCSR129RWD;K562;PTBP1;KD	0	CLIP	no	ENCSR064DXG_ENCSR603TCV;HepG2;PTBP1;KD	0	CLIP	no
CSTF2	NFIB	ENST00000380953_11_11_14081848_14088326_ENST00000380953_2:pas_1	0.526316	1	ENCSR885YOI_ENCSR245BNJ;K562;CSTF2;KD	-2	OTHER	no	ENCSR815JDY_ENCSR856ZRV;HepG2;CSTF2;KD	0	CLIP	no
EIF4A3	NFIB	ENST00000380953_11_11_14081848_14088326_ENST00000380953_2:pas_1	-0.309091	1	ENCSR961YAG_ENCSR913CAE;K562;EIF4A3;KD	0	CLIP	no	ENCSR957EEG_ENCSR237YZT;HepG2;EIF4A3;KD	0	CLIP	no
KHDRBS1	NFIB	ENST00000380953_11_11_14081848_14088326_ENST00000380953_2:pas_1	0.388889	0	ENCSR023HWI_ENCSR667PLJ;K562;KHDRBS1;KD	-2	OTHER	no	ENCSR784FTX_ENCSR279HMU;HepG2;KHDRBS1;KD	0	OTHER	no
HNRNPUL1	NFIB	ENST00000380953_11_11_14081848_14088326_ENST00000380953_2:pas_1	0.181818	0	ENCSR034VBA_ENCSR164MUK;K562;HNRNPUL1;KD	-2	OTHER	no	Not available / discarded
TROVE2	NFIB	ENST00000380953_11_11_14081848_14088326_ENST00000380953_2:pas_1	0.097561	0	ENCSR060KRD_ENCSR092WKG;K562;TROVE2;KD	0.0332771	OTHER	no	Not available / discarded
EIF2S2	NFIB	ENST00000380953_11_11_14081848_14088326_ENST00000380953_2:pas_1	-0.441176	0	ENCSR076PMZ_ENCSR118EFE;K562;EIF2S2;KD	-0.170613	OTHER	no	Not available / discarded
RPS19	NFIB	ENST00000380953_11_11_14081848_14088326_ENST00000380953_2:pas_1	-0.428571	0	ENCSR098NHI_ENCSR661HEL;K562;RPS19;KD	0.112828	OTHER	no	Not available / discarded
EFTUD2	NFIB	ENST00000380953_11_11_14081848_14088326_ENST00000380953_2:pas_1	0.545455	0	ENCSR117WLY_ENCSR661HEL;K562;EFTUD2;KD	0	OTHER	no	Not available / discarded
DDX6	NFIB	ENST00000380953_11_11_14081848_14088326_ENST00000380953_2:pas_1	0.545455	0	ENCSR119QWQ_ENCSR913CAE;K562;DDX6;KD	-2	OTHER	no	ENCSR147ZBD_ENCSR237YZT;HepG2;DDX6;KD	0	OTHER	no
PRPF8	NFIB	ENST00000380953_11_11_14081848_14088326_ENST00000380953_2:pas_1	-0.380952	0	ENCSR137HKS_ENCSR661HEL;K562;PRPF8;KD	0.155375	OTHER	no	ENCSR998MZP_ENCSR856ZRV;HepG2;PRPF8;KD	0	OTHER	no
RBM25	NFIB	ENST00000380953_11_11_14081848_14088326_ENST00000380953_2:pas_1	0.571429	0	ENCSR149DMY_ENCSR344XID;K562;RBM25;KD	-0.240249	OTHER	no	ENCSR610AEI_ENCSR603TCV;HepG2;RBM25;KD	0	OTHER	no
ADAR	NFIB	ENST00000380953_11_11_14081848_14088326_ENST00000380953_2:pas_1	0.571429	0	ENCSR164TLB_ENCSR667PLJ;K562;ADAR;KD	-2	OTHER	no	ENCSR104OLN_ENCSR305XWT;HepG2;ADAR;KD	0	OTHER	no
WRN	NFIB	ENST00000380953_11_11_14081848_14088326_ENST00000380953_2:pas_1	0.415094	0	ENCSR165BCF_ENCSR718EWL;K562;WRN;KD	0.10065	OTHER	no	Not available / discarded
NELFE	NFIB	ENST00000380953_11_11_14081848_14088326_ENST00000380953_2:pas_1	-0.441176	0	ENCSR201WFU_ENCSR129RWD;K562;NELFE;KD	0	OTHER	no	ENCSR939ZRA_ENCSR603TCV;HepG2;NELFE;KD	0	OTHER	no
DDX28	NFIB	ENST00000380953_11_11_14081848_14088326_ENST00000380953_2:pas_1	-0.388889	0	ENCSR205VSQ_ENCSR661HEL;K562;DDX28;KD	0.155051	OTHER	no	ENCSR222CSF_ENCSR856ZRV;HepG2;DDX28;KD	0	OTHER	no
RRP9	NFIB	ENST00000380953_11_11_14081848_14088326_ENST00000380953_2:pas_1	-0.428571	0	ENCSR210KJB_ENCSR661HEL;K562;RRP9;KD	0	OTHER	no	ENCSR471GIS_ENCSR856ZRV;HepG2;RRP9;KD	0	OTHER	no
MBNL1	NFIB	ENST00000380953_11_11_14081848_14088326_ENST00000380953_2:pas_1	0.526316	0	ENCSR222COT_ENCSR143COQ;K562;MBNL1;KD	-0.00120824	OTHER	no	Not available / discarded
ATP5C1	NFIB	ENST00000380953_11_11_14081848_14088326_ENST00000380953_2:pas_1	-0.428571	0	ENCSR231DXJ_ENCSR143COQ;K562;ATP5C1;KD	-0.00177168	OTHER	no	Not available / discarded
G3BP2	NFIB	ENST00000380953_11_11_14081848_14088326_ENST00000380953_2:pas_1	0.571429	0	ENCSR246SOU_ENCSR344XID;K562;G3BP2;KD	0.071769	OTHER	no	ENCSR945UYL_ENCSR237YZT;HepG2;G3BP2;KD	0	OTHER	no
EIF3A	NFIB	ENST00000380953_11_11_14081848_14088326_ENST00000380953_2:pas_1	0.394366	0	ENCSR258VGD_ENCSR667PLJ;K562;EIF3A;KD	-2	OTHER	no	Not available / discarded
RECQL	NFIB	ENST00000380953_11_11_14081848_14088326_ENST00000380953_2:pas_1	0.564286	0	ENCSR310VND_ENCSR344XID;K562;RECQL;KD	-0.238684	OTHER	no	ENCSR572AMC_ENCSR603TCV;HepG2;RECQL;KD	0	OTHER	no
PHF6	NFIB	ENST00000380953_11_11_14081848_14088326_ENST00000380953_2:pas_1	0.571429	0	ENCSR322XVS_ENCSR572FFX;K562;PHF6;KD	-2	OTHER	no	Not available / discarded
WDR3	NFIB	ENST00000380953_11_11_14081848_14088326_ENST00000380953_2:pas_1	0.545455	0	ENCSR334BTA_ENCSR174OYC;K562;WDR3;KD	0.256174	OTHER	no	Not available / discarded
AKAP1	NFIB	ENST00000380953_11_11_14081848_14088326_ENST00000380953_2:pas_1	0.388889	0	ENCSR338CON_ENCSR913CAE;K562;AKAP1;KD	-2	OTHER	no	ENCSR016IDR_ENCSR237YZT;HepG2;AKAP1;KD	0.0985404	OTHER	no
WDR43	NFIB	ENST00000380953_11_11_14081848_14088326_ENST00000380953_2:pas_1	0.545455	0	ENCSR341PZW_ENCSR174OYC;K562;WDR43;KD	0.321709	OTHER	no	Not available / discarded
NPM1	NFIB	ENST00000380953_11_11_14081848_14088326_ENST00000380953_2:pas_1	-0.5	0	ENCSR346DZQ_ENCSR164MUK;K562;NPM1;KD	-2	OTHER	no	Not available / discarded
DDX21	NFIB	ENST00000380953_11_11_14081848_14088326_ENST00000380953_2:pas_1	0.615385	0	ENCSR384LKC_ENCSR163JUC;K562;DDX21;KO	-0.411771	OTHER	no	ENCSR485ZTC_ENCSR003EKR;HepG2;DDX21;KD	0	OTHER	no
NONO	NFIB	ENST00000380953_11_11_14081848_14088326_ENST00000380953_2:pas_1	0.304348	0	ENCSR398HXV_ENCSR661HEL;K562;NONO;KD	0	OTHER	no	ENCSR647NYX_ENCSR856ZRV;HepG2;NONO;KD	0.0767968	OTHER	no
BCLAF1	NFIB	ENST00000380953_11_11_14081848_14088326_ENST00000380953_2:pas_1	0.388889	0	ENCSR410ZPU_ENCSR245BNJ;K562;BCLAF1;KD	0	OTHER	no	ENCSR481AYC_ENCSR856ZRV;HepG2;BCLAF1;KD	0	OTHER	no
FAM120A	NFIB	ENST00000380953_11_11_14081848_14088326_ENST00000380953_2:pas_1	0.538462	0	ENCSR492BKM_ENCSR661HEL;K562;FAM120A;KD	0	OTHER	no	Not available / discarded
MAK16	NFIB	ENST00000380953_11_11_14081848_14088326_ENST00000380953_2:pas_1	0.388889	0	ENCSR517JHY_ENCSR143COQ;K562;MAK16;KD	-2	OTHER	no	Not available / discarded
HNRNPK	NFIB	ENST00000380953_11_11_14081848_14088326_ENST00000380953_2:pas_1	0.380952	0	ENCSR529JNJ_ENCSR129RWD;K562;HNRNPK;KD	0	OTHER	no	ENCSR853ZJS_ENCSR237YZT;HepG2;HNRNPK;KD	0	OTHER	no
SUPT6H	NFIB	ENST00000380953_11_11_14081848_14088326_ENST00000380953_2:pas_1	0.394366	0	ENCSR530BOP_ENCSR164MUK;K562;SUPT6H;KD	-2	OTHER	no	Not available / discarded
PCBP1	NFIB	ENST00000380953_11_11_14081848_14088326_ENST00000380953_2:pas_1	-0.304348	0	ENCSR545AIK_ENCSR129RWD;K562;PCBP1;KD	0	OTHER	no	ENCSR635FRH_ENCSR603TCV;HepG2;PCBP1;KD	0	OTHER	no
DDX52	NFIB	ENST00000380953_11_11_14081848_14088326_ENST00000380953_2:pas_1	0.380952	0	ENCSR560RSZ_ENCSR661HEL;K562;DDX52;KD	0.237527	OTHER	no	Not available / discarded
HNRNPL	NFIB	ENST00000380953_11_11_14081848_14088326_ENST00000380953_2:pas_1	0.171429	0	ENCSR563YIS_ENCSR031RRO;K562;HNRNPL;KD	-0.161389	OTHER	no	Not available / discarded
POLR2G	NFIB	ENST00000380953_11_11_14081848_14088326_ENST00000380953_2:pas_1	-0.441176	0	ENCSR580TGX_ENCSR341TTW;K562;POLR2G;KO	0.291018	OTHER	no	Not available / discarded
DDX27	NFIB	ENST00000380953_11_11_14081848_14088326_ENST00000380953_2:pas_1	0.171429	0	ENCSR584LDM_ENCSR245BNJ;K562;DDX27;KD	0	OTHER	no	ENCSR210RWL_ENCSR856ZRV;HepG2;DDX27;KD	0	OTHER	no
AQR	NFIB	ENST00000380953_11_11_14081848_14088326_ENST00000380953_2:pas_1	0.441176	0	ENCSR624OUI_ENCSR718EWL;K562;AQR;KD	0	OTHER	no	Not available / discarded
DROSHA	NFIB	ENST00000380953_11_11_14081848_14088326_ENST00000380953_2:pas_1	0.538462	0	ENCSR624XHG_ENCSR164MUK;K562;DROSHA;KD	-2	OTHER	no	Not available / discarded
RPS3	NFIB	ENST00000380953_11_11_14081848_14088326_ENST00000380953_2:pas_1	-0.388889	0	ENCSR642GBC_ENCSR772DUM;K562;RPS3;KO	-2	OTHER	no	Not available / discarded
FTO	NFIB	ENST00000380953_11_11_14081848_14088326_ENST00000380953_2:pas_1	0.526316	0	ENCSR688GVV_ENCSR424QCW;K562;FTO;KD	-0.261358	OTHER	no	ENCSR389HFU_ENCSR264TUE;HepG2;FTO;KD	-0.136738	OTHER	no
EIF4B	NFIB	ENST00000380953_11_11_14081848_14088326_ENST00000380953_2:pas_1	0.564286	0	ENCSR774BXV_ENCSR913CAE;K562;EIF4B;KD	-2	OTHER	no	ENCSR313CHR_ENCSR237YZT;HepG2;EIF4B;KD	0	OTHER	no
MATR3	NFIB	ENST00000380953_11_11_14081848_14088326_ENST00000380953_2:pas_1	0.441176	0	ENCSR792XFP_ENCSR129RWD;K562;MATR3;KD	0	OTHER	no	ENCSR492UFS_ENCSR237YZT;HepG2;MATR3;KD	0	OTHER	no
UPF2	NFIB	ENST00000380953_11_11_14081848_14088326_ENST00000380953_2:pas_1	0.181818	0	ENCSR810FHY_ENCSR438MDN;K562;UPF2;KD	0.0876621	OTHER	no	ENCSR318OXM_ENCSR856ZRV;HepG2;UPF2;KD	0	OTHER	no
AGGF1	NFIB	ENST00000380953_11_11_14081848_14088326_ENST00000380953_2:pas_1	0.441176	0	ENCSR812TLY_ENCSR143COQ;K562;AGGF1;KD	0.124493	OTHER	no	Not available / discarded
KIF1C	NFIB	ENST00000380953_11_11_14081848_14088326_ENST00000380953_2:pas_1	0.439024	0	ENCSR823WTA_ENCSR143COQ;K562;KIF1C;KD	-0.0188306	OTHER	no	ENCSR182GKG_ENCSR538QOG;HepG2;KIF1C;KD	0.0441781	OTHER	no
NSUN2	NFIB	ENST00000380953_11_11_14081848_14088326_ENST00000380953_2:pas_1	0.276596	0	ENCSR829EFL_ENCSR174OYC;K562;NSUN2;KD	0.1611	OTHER	no	ENCSR629RUG_ENCSR264TUE;HepG2;NSUN2;KD	-0.0542177	OTHER	no
YTHDC2	NFIB	ENST00000380953_11_11_14081848_14088326_ENST00000380953_2:pas_1	0.526316	0	ENCSR843LYF_ENCSR164MUK;K562;YTHDC2;KD	-2	OTHER	no	Not available / discarded
MAGOH	NFIB	ENST00000380953_11_11_14081848_14088326_ENST00000380953_2:pas_1	-0.526316	0	ENCSR849STR_ENCSR129RWD;K562;MAGOH;KD	0.169954	OTHER	no	ENCSR746EKS_ENCSR237YZT;HepG2;MAGOH;KD	0	OTHER	no
RCC2	NFIB	ENST00000380953_11_11_14081848_14088326_ENST00000380953_2:pas_1	0.304348	0	ENCSR921KDS_ENCSR572FFX;K562;RCC2;KD	-2	OTHER	no	Not available / discarded
SNRNP200	NFIB	ENST00000380953_11_11_14081848_14088326_ENST00000380953_2:pas_1	0.5	0	ENCSR943LIB_ENCSR164MUK;K562;SNRNP200;KD	-2	OTHER	no	Not available / discarded
NAA15	NFIB	ENST00000380953_11_11_14081848_14088326_ENST00000380953_2:pas_1	0.545455	0	ENCSR945GUR_ENCSR143COQ;K562;NAA15;KD	-2	OTHER	no	Not available / discarded
RBM22	NFIB	ENST00000380953_11_11_14081848_14088326_ENST00000380953_2:pas_1	0.415094	0	ENCSR947OIM_ENCSR129RWD;K562;RBM22;KD	0.168294	OTHER	no	ENCSR330KHN_ENCSR997HCQ;HepG2;RBM22;KD	0	OTHER	no
RPLP0	NFIB	ENST00000380953_11_11_14081848_14088326_ENST00000380953_2:pas_1	-0.428571	0	Not available / discarded				ENCSR000SKS_ENCSR105NML;HepG2;RPLP0;KO	0.167898	OTHER	no
SART3	NFIB	ENST00000380953_11_11_14081848_14088326_ENST00000380953_2:pas_1	0.571429	0	Not available / discarded				ENCSR011BBS_ENCSR279HMU;HepG2;SART3;KD	0	OTHER	no
RPS3A	NFIB	ENST00000380953_11_11_14081848_14088326_ENST00000380953_2:pas_1	-0.394366	0	Not available / discarded				ENCSR118VQR_ENCSR279HMU;HepG2;RPS3A;KD	0	OTHER	no
PRPF4	NFIB	ENST00000380953_11_11_14081848_14088326_ENST00000380953_2:pas_1	0.176471	0	Not available / discarded				ENCSR215FRI_ENCSR584UYK;HepG2;PRPF4;KD	-0.17447	OTHER	no
HNRNPLL	NFIB	ENST00000380953_11_11_14081848_14088326_ENST00000380953_2:pas_1	0.518519	0	Not available / discarded				ENCSR490DYI_ENCSR264TUE;HepG2;HNRNPLL;KD	-0.0222028	OTHER	no
ZNF622	NFIB	ENST00000380953_11_11_14081848_14088326_ENST00000380953_2:pas_1	-0.394366	0	Not available / discarded				ENCSR518JXY_ENCSR691IVR;HepG2;ZNF622;KD	-0.0997953	OTHER	no
RBM15	NFIB	ENST00000380953_11_11_14081848_14088326_ENST00000380953_2:pas_1	0.526316	0	Not available / discarded				ENCSR599PXD_ENCSR585KOJ;HepG2;RBM15;KD	0.128366	OTHER	no
FASTKD2	NFIB	ENST00000380953_11_11_14081848_14088326_ENST00000380953_2:pas_1	0.441176	0	Not available / discarded				ENCSR716WZH_ENCSR003EKR;HepG2;FASTKD2;KD	0	OTHER	no
ETF1	NFIB	ENST00000380953_11_11_14081848_14088326_ENST00000380953_2:pas_1	0.526316	0	Not available / discarded				ENCSR840QOH_ENCSR997HCQ;HepG2;ETF1;KD	0	OTHER	no
PABPC1	NFIB	ENST00000380953_11_11_14081848_14088326_ENST00000380953_2:pas_1	-0.380952	0	Not available / discarded				ENCSR910YNJ_ENCSR279HMU;HepG2;PABPC1;KD	0	OTHER	no
KHDRBS1	NTPCR	ENST00000366628_5_5_232978163_232983882_ENST00000366628_2:pas_1	0.0595238	0	ENCSR023HWI_ENCSR667PLJ;K562;KHDRBS1;KD	-2	OTHER	no	ENCSR784FTX_ENCSR279HMU;HepG2;KHDRBS1;KD	-0.034022	OTHER	no
HNRNPUL1	NTPCR	ENST00000366628_5_5_232978163_232983882_ENST00000366628_2:pas_1	0.051417	0	ENCSR034VBA_ENCSR164MUK;K562;HNRNPUL1;KD	-2	OTHER	no	Not available / discarded
HNRNPU	NTPCR	ENST00000366628_5_5_232978163_232983882_ENST00000366628_2:pas_1	0.0595238	0	ENCSR047IUS_ENCSR438MDN;K562;HNRNPU;KD	-0.00839506	OTHER	no	ENCSR308IKH_ENCSR305XWT;HepG2;HNRNPU;KD	0.0564316	OTHER	no
SF3B1	NTPCR	ENST00000366628_5_5_232978163_232983882_ENST00000366628_2:pas_1	0.0599078	0	ENCSR047QHX_ENCSR424QCW;K562;SF3B1;KD	-2	OTHER	no	ENCSR896CFV_ENCSR264TUE;HepG2;SF3B1;KD	-0.110943	OTHER	no
EIF2S2	NTPCR	ENST00000366628_5_5_232978163_232983882_ENST00000366628_2:pas_1	-0.0609601	0	ENCSR076PMZ_ENCSR118EFE;K562;EIF2S2;KD	-0.00687633	OTHER	no	Not available / discarded
RPS19	NTPCR	ENST00000366628_5_5_232978163_232983882_ENST00000366628_2:pas_1	-0.0829753	0	ENCSR098NHI_ENCSR661HEL;K562;RPS19;KD	0.0400331	OTHER	no	Not available / discarded
DDX6	NTPCR	ENST00000366628_5_5_232978163_232983882_ENST00000366628_2:pas_1	0.0844933	0	ENCSR119QWQ_ENCSR913CAE;K562;DDX6;KD	-2	OTHER	no	ENCSR147ZBD_ENCSR237YZT;HepG2;DDX6;KD	-0.0269378	OTHER	no
TARDBP	NTPCR	ENST00000366628_5_5_232978163_232983882_ENST00000366628_2:pas_1	0.0521978	0	ENCSR134JRE_ENCSR129RWD;K562;TARDBP;KD	-2	OTHER	no	ENCSR527QNC_ENCSR264TUE;HepG2;TARDBP;KD	-0.0803136	OTHER	no
RBM25	NTPCR	ENST00000366628_5_5_232978163_232983882_ENST00000366628_2:pas_1	0.0791704	0	ENCSR149DMY_ENCSR344XID;K562;RBM25;KD	-2	OTHER	no	ENCSR610AEI_ENCSR603TCV;HepG2;RBM25;KD	-0.0777154	OTHER	no
DDX47	NTPCR	ENST00000366628_5_5_232978163_232983882_ENST00000366628_2:pas_1	-0.0505051	0	ENCSR155EZL_ENCSR031RRO;K562;DDX47;KD	-0.0235741	OTHER	no	ENCSR388CNS_ENCSR968BBQ;HepG2;DDX47;KD	0.226888	OTHER	no
ADAR	NTPCR	ENST00000366628_5_5_232978163_232983882_ENST00000366628_2:pas_1	0.0844933	0	ENCSR164TLB_ENCSR667PLJ;K562;ADAR;KD	-2	OTHER	no	ENCSR104OLN_ENCSR305XWT;HepG2;ADAR;KD	-0.041827	OTHER	no
NELFE	NTPCR	ENST00000366628_5_5_232978163_232983882_ENST00000366628_2:pas_1	-0.0730065	0	ENCSR201WFU_ENCSR129RWD;K562;NELFE;KD	-0.0148445	OTHER	no	ENCSR939ZRA_ENCSR603TCV;HepG2;NELFE;KD	-0.0308254	OTHER	no
DDX28	NTPCR	ENST00000366628_5_5_232978163_232983882_ENST00000366628_2:pas_1	-0.0644499	0	ENCSR205VSQ_ENCSR661HEL;K562;DDX28;KD	0.0406967	OTHER	no	ENCSR222CSF_ENCSR856ZRV;HepG2;DDX28;KD	-0.0230797	OTHER	no
MBNL1	NTPCR	ENST00000366628_5_5_232978163_232983882_ENST00000366628_2:pas_1	0.05945	0	ENCSR222COT_ENCSR143COQ;K562;MBNL1;KD	0.0168549	OTHER	no	Not available / discarded
ATP5C1	NTPCR	ENST00000366628_5_5_232978163_232983882_ENST00000366628_2:pas_1	-0.0701154	0	ENCSR231DXJ_ENCSR143COQ;K562;ATP5C1;KD	-2	OTHER	no	Not available / discarded
G3BP2	NTPCR	ENST00000366628_5_5_232978163_232983882_ENST00000366628_2:pas_1	0.061553	0	ENCSR246SOU_ENCSR344XID;K562;G3BP2;KD	-2	OTHER	no	ENCSR945UYL_ENCSR237YZT;HepG2;G3BP2;KD	-0.0447865	OTHER	no
UPF1	NTPCR	ENST00000366628_5_5_232978163_232983882_ENST00000366628_2:pas_1	0.0753935	0	ENCSR251ABP_ENCSR174OYC;K562;UPF1;KD	-0.014754	OTHER	no	ENCSR689MIY_ENCSR691IVR;HepG2;UPF1;KD	0.0430224	OTHER	no
QKI	NTPCR	ENST00000366628_5_5_232978163_232983882_ENST00000366628_2:pas_1	0.0532967	0	ENCSR256PLH_ENCSR344XID;K562;QKI;KD	-2	OTHER	no	ENCSR330YOU_ENCSR603TCV;HepG2;QKI;KD	-0.0596217	OTHER	no
EIF3A	NTPCR	ENST00000366628_5_5_232978163_232983882_ENST00000366628_2:pas_1	0.0730065	0	ENCSR258VGD_ENCSR667PLJ;K562;EIF3A;KD	-2	OTHER	no	Not available / discarded
RECQL	NTPCR	ENST00000366628_5_5_232978163_232983882_ENST00000366628_2:pas_1	0.0521978	0	ENCSR310VND_ENCSR344XID;K562;RECQL;KD	-2	OTHER	no	ENCSR572AMC_ENCSR603TCV;HepG2;RECQL;KD	-0.0876169	OTHER	no
PHF6	NTPCR	ENST00000366628_5_5_232978163_232983882_ENST00000366628_2:pas_1	0.0576441	0	ENCSR322XVS_ENCSR572FFX;K562;PHF6;KD	-2	OTHER	no	Not available / discarded
WDR3	NTPCR	ENST00000366628_5_5_232978163_232983882_ENST00000366628_2:pas_1	0.05945	0	ENCSR334BTA_ENCSR174OYC;K562;WDR3;KD	-2	OTHER	no	Not available / discarded
AKAP1	NTPCR	ENST00000366628_5_5_232978163_232983882_ENST00000366628_2:pas_1	0.0833333	0	ENCSR338CON_ENCSR913CAE;K562;AKAP1;KD	-2	OTHER	no	ENCSR016IDR_ENCSR237YZT;HepG2;AKAP1;KD	0.117389	OTHER	no
WDR43	NTPCR	ENST00000366628_5_5_232978163_232983882_ENST00000366628_2:pas_1	0.0506885	0	ENCSR341PZW_ENCSR174OYC;K562;WDR43;KD	0.0011858	OTHER	no	Not available / discarded
NPM1	NTPCR	ENST00000366628_5_5_232978163_232983882_ENST00000366628_2:pas_1	-0.0780309	0	ENCSR346DZQ_ENCSR164MUK;K562;NPM1;KD	-2	OTHER	no	Not available / discarded
CPSF6	NTPCR	ENST00000366628_5_5_232978163_232983882_ENST00000366628_2:pas_1	0.0644499	0	ENCSR384BDV_ENCSR424QCW;K562;CPSF6;KD	-2	OTHER	no	ENCSR676EKU_ENCSR264TUE;HepG2;CPSF6;KD	0.0331197	OTHER	no
DDX21	NTPCR	ENST00000366628_5_5_232978163_232983882_ENST00000366628_2:pas_1	0.0657895	0	ENCSR384LKC_ENCSR163JUC;K562;DDX21;KO	0.00153901	OTHER	no	ENCSR485ZTC_ENCSR003EKR;HepG2;DDX21;KD	0.0511172	OTHER	no
BCLAF1	NTPCR	ENST00000366628_5_5_232978163_232983882_ENST00000366628_2:pas_1	0.061553	0	ENCSR410ZPU_ENCSR245BNJ;K562;BCLAF1;KD	0.000628933	OTHER	no	ENCSR481AYC_ENCSR856ZRV;HepG2;BCLAF1;KD	-0.00979063	OTHER	no
FAM120A	NTPCR	ENST00000366628_5_5_232978163_232983882_ENST00000366628_2:pas_1	0.076727	0	ENCSR492BKM_ENCSR661HEL;K562;FAM120A;KD	0.00927	OTHER	no	Not available / discarded
PTBP1	NTPCR	ENST00000366628_5_5_232978163_232983882_ENST00000366628_2:pas_1	0.0574975	0	ENCSR527IVX_ENCSR129RWD;K562;PTBP1;KD	-0.0139822	OTHER	no	ENCSR064DXG_ENCSR603TCV;HepG2;PTBP1;KD	-0.0588701	OTHER	no
SUPT6H	NTPCR	ENST00000366628_5_5_232978163_232983882_ENST00000366628_2:pas_1	0.0774039	0	ENCSR530BOP_ENCSR164MUK;K562;SUPT6H;KD	-2	OTHER	no	Not available / discarded
RBM34	NTPCR	ENST00000366628_5_5_232978163_232983882_ENST00000366628_2:pas_1	-0.0505051	0	ENCSR560AYQ_ENCSR129RWD;K562;RBM34;KD	0.0129565	OTHER	no	Not available / discarded
SF1	NTPCR	ENST00000366628_5_5_232978163_232983882_ENST00000366628_2:pas_1	0.0541126	0	ENCSR562CCA_ENCSR164MUK;K562;SF1;KD	-2	OTHER	no	Not available / discarded
POLR2G	NTPCR	ENST00000366628_5_5_232978163_232983882_ENST00000366628_2:pas_1	-0.0833865	0	ENCSR580TGX_ENCSR341TTW;K562;POLR2G;KO	-2	OTHER	no	Not available / discarded
DDX27	NTPCR	ENST00000366628_5_5_232978163_232983882_ENST00000366628_2:pas_1	0.0532454	0	ENCSR584LDM_ENCSR245BNJ;K562;DDX27;KD	-0.0173575	OTHER	no	ENCSR210RWL_ENCSR856ZRV;HepG2;DDX27;KD	-0.0189343	OTHER	no
AQR	NTPCR	ENST00000366628_5_5_232978163_232983882_ENST00000366628_2:pas_1	0.0675039	0	ENCSR624OUI_ENCSR718EWL;K562;AQR;KD	-0.0331021	OTHER	no	Not available / discarded
DROSHA	NTPCR	ENST00000366628_5_5_232978163_232983882_ENST00000366628_2:pas_1	0.0844933	0	ENCSR624XHG_ENCSR164MUK;K562;DROSHA;KD	-2	OTHER	no	Not available / discarded
RPS3	NTPCR	ENST00000366628_5_5_232978163_232983882_ENST00000366628_2:pas_1	-0.0834879	0	ENCSR642GBC_ENCSR772DUM;K562;RPS3;KO	-2	OTHER	no	Not available / discarded
FTO	NTPCR	ENST00000366628_5_5_232978163_232983882_ENST00000366628_2:pas_1	0.061553	0	ENCSR688GVV_ENCSR424QCW;K562;FTO;KD	-2	OTHER	no	ENCSR389HFU_ENCSR264TUE;HepG2;FTO;KD	-0.140477	OTHER	no
EIF4B	NTPCR	ENST00000366628_5_5_232978163_232983882_ENST00000366628_2:pas_1	0.0638414	0	ENCSR774BXV_ENCSR913CAE;K562;EIF4B;KD	-2	OTHER	no	ENCSR313CHR_ENCSR237YZT;HepG2;EIF4B;KD	-0.0853237	OTHER	no
UPF2	NTPCR	ENST00000366628_5_5_232978163_232983882_ENST00000366628_2:pas_1	0.0748299	0	ENCSR810FHY_ENCSR438MDN;K562;UPF2;KD	0.00319038	OTHER	no	ENCSR318OXM_ENCSR856ZRV;HepG2;UPF2;KD	-0.0250226	OTHER	no
AGGF1	NTPCR	ENST00000366628_5_5_232978163_232983882_ENST00000366628_2:pas_1	0.0505017	0	ENCSR812TLY_ENCSR143COQ;K562;AGGF1;KD	-2	OTHER	no	Not available / discarded
KIF1C	NTPCR	ENST00000366628_5_5_232978163_232983882_ENST00000366628_2:pas_1	0.062137	0	ENCSR823WTA_ENCSR143COQ;K562;KIF1C;KD	-2	OTHER	no	ENCSR182GKG_ENCSR538QOG;HepG2;KIF1C;KD	-0.00582482	OTHER	no
NSUN2	NTPCR	ENST00000366628_5_5_232978163_232983882_ENST00000366628_2:pas_1	0.0702824	0	ENCSR829EFL_ENCSR174OYC;K562;NSUN2;KD	-0.00321611	OTHER	no	ENCSR629RUG_ENCSR264TUE;HepG2;NSUN2;KD	0.0316591	OTHER	no
YTHDC2	NTPCR	ENST00000366628_5_5_232978163_232983882_ENST00000366628_2:pas_1	0.0665607	0	ENCSR843LYF_ENCSR164MUK;K562;YTHDC2;KD	-2	OTHER	no	Not available / discarded
MAGOH	NTPCR	ENST00000366628_5_5_232978163_232983882_ENST00000366628_2:pas_1	-0.0610954	0	ENCSR849STR_ENCSR129RWD;K562;MAGOH;KD	0.00934172	OTHER	no	ENCSR746EKS_ENCSR237YZT;HepG2;MAGOH;KD	0.0308312	OTHER	no
GLRX3	NTPCR	ENST00000366628_5_5_232978163_232983882_ENST00000366628_2:pas_1	-0.0745739	0	ENCSR874DVZ_ENCSR174OYC;K562;GLRX3;KD	-2	OTHER	no	Not available / discarded
RCC2	NTPCR	ENST00000366628_5_5_232978163_232983882_ENST00000366628_2:pas_1	0.0532967	0	ENCSR921KDS_ENCSR572FFX;K562;RCC2;KD	-2	OTHER	no	Not available / discarded
SNRNP200	NTPCR	ENST00000366628_5_5_232978163_232983882_ENST00000366628_2:pas_1	0.0735698	0	ENCSR943LIB_ENCSR164MUK;K562;SNRNP200;KD	-2	OTHER	no	Not available / discarded
NAA15	NTPCR	ENST00000366628_5_5_232978163_232983882_ENST00000366628_2:pas_1	0.0599078	0	ENCSR945GUR_ENCSR143COQ;K562;NAA15;KD	-2	OTHER	no	Not available / discarded
EIF4A3	NTPCR	ENST00000366628_5_5_232978163_232983882_ENST00000366628_2:pas_1	-0.0774039	0	ENCSR961YAG_ENCSR913CAE;K562;EIF4A3;KD	-2	OTHER	no	ENCSR957EEG_ENCSR237YZT;HepG2;EIF4A3;KD	-0.143146	OTHER	no
RPLP0	NTPCR	ENST00000366628_5_5_232978163_232983882_ENST00000366628_2:pas_1	-0.0795816	0	Not available / discarded				ENCSR000SKS_ENCSR105NML;HepG2;RPLP0;KO	-0.0457606	OTHER	no
SART3	NTPCR	ENST00000366628_5_5_232978163_232983882_ENST00000366628_2:pas_1	0.0735698	0	Not available / discarded				ENCSR011BBS_ENCSR279HMU;HepG2;SART3;KD	-0.270086	OTHER	no
RPS3A	NTPCR	ENST00000366628_5_5_232978163_232983882_ENST00000366628_2:pas_1	-0.0834879	0	Not available / discarded				ENCSR118VQR_ENCSR279HMU;HepG2;RPS3A;KD	-0.0623745	OTHER	no
ACO1	NTPCR	ENST00000366628_5_5_232978163_232983882_ENST00000366628_2:pas_1	0.0589713	0	Not available / discarded				ENCSR511SYK_ENCSR538QOG;HepG2;ACO1;KD	0.00637407	OTHER	no
ZNF622	NTPCR	ENST00000366628_5_5_232978163_232983882_ENST00000366628_2:pas_1	-0.0644499	0	Not available / discarded				ENCSR518JXY_ENCSR691IVR;HepG2;ZNF622;KD	0.0714226	OTHER	no
RBM15	NTPCR	ENST00000366628_5_5_232978163_232983882_ENST00000366628_2:pas_1	0.0538302	0	Not available / discarded				ENCSR599PXD_ENCSR585KOJ;HepG2;RBM15;KD	0.00666112	OTHER	no
SNRNP70	NTPCR	ENST00000366628_5_5_232978163_232983882_ENST00000366628_2:pas_1	0.0511156	0	Not available / discarded				ENCSR635BOO_ENCSR264TUE;HepG2;SNRNP70;KD	0.033938	OTHER	no
TAF15	NTPCR	ENST00000366628_5_5_232978163_232983882_ENST00000366628_2:pas_1	0.063991	0	Not available / discarded				ENCSR998RZI_ENCSR603TCV;HepG2;TAF15;KD	-0.129842	OTHER	no
SF3B1	NUDCD1	ENST00000239690_10_10_109240919_109243301_ENST00000239690_2:pas_1	0.120448	1	ENCSR047QHX_ENCSR424QCW;K562;SF3B1;KD	0.148315	CLIP	no	ENCSR896CFV_ENCSR264TUE;HepG2;SF3B1;KD	0.390015	CLIP	no
DDX6	NUDCD1	ENST00000239690_10_10_109240919_109243301_ENST00000239690_2:pas_1	0.0801282	0	ENCSR119QWQ_ENCSR913CAE;K562;DDX6;KD	-0.0291796	OTHER	no	ENCSR147ZBD_ENCSR237YZT;HepG2;DDX6;KD	-0.0232041	OTHER	no
ADAR	NUDCD1	ENST00000239690_10_10_109240919_109243301_ENST00000239690_2:pas_1	0.0823529	0	ENCSR164TLB_ENCSR667PLJ;K562;ADAR;KD	-0.103096	OTHER	no	ENCSR104OLN_ENCSR305XWT;HepG2;ADAR;KD	-0.0662078	OTHER	no
NELFE	NUDCD1	ENST00000239690_10_10_109240919_109243301_ENST00000239690_2:pas_1	-0.0746606	0	ENCSR201WFU_ENCSR129RWD;K562;NELFE;KD	0.0275381	OTHER	no	ENCSR939ZRA_ENCSR603TCV;HepG2;NELFE;KD	0.0760507	OTHER	no
G3BP2	NUDCD1	ENST00000239690_10_10_109240919_109243301_ENST00000239690_2:pas_1	0.124183	0	ENCSR246SOU_ENCSR344XID;K562;G3BP2;KD	-0.0579418	OTHER	no	ENCSR945UYL_ENCSR237YZT;HepG2;G3BP2;KD	-0.0838749	OTHER	no
WDR43	NUDCD1	ENST00000239690_10_10_109240919_109243301_ENST00000239690_2:pas_1	0.0698529	0	ENCSR341PZW_ENCSR174OYC;K562;WDR43;KD	0.0167797	OTHER	no	Not available / discarded
DDX21	NUDCD1	ENST00000239690_10_10_109240919_109243301_ENST00000239690_2:pas_1	0.0801282	0	ENCSR384LKC_ENCSR163JUC;K562;DDX21;KO	0.236475	OTHER	no	ENCSR485ZTC_ENCSR003EKR;HepG2;DDX21;KD	0.00655512	OTHER	no
DROSHA	NUDCD1	ENST00000239690_10_10_109240919_109243301_ENST00000239690_2:pas_1	0.134615	0	ENCSR624XHG_ENCSR164MUK;K562;DROSHA;KD	0.0355131	OTHER	no	Not available / discarded
FTO	NUDCD1	ENST00000239690_10_10_109240919_109243301_ENST00000239690_2:pas_1	0.107089	0	ENCSR688GVV_ENCSR424QCW;K562;FTO;KD	0.215593	OTHER	no	ENCSR389HFU_ENCSR264TUE;HepG2;FTO;KD	0.0922348	OTHER	no
EIF4B	NUDCD1	ENST00000239690_10_10_109240919_109243301_ENST00000239690_2:pas_1	0.0905263	0	ENCSR774BXV_ENCSR913CAE;K562;EIF4B;KD	0.0626815	OTHER	no	ENCSR313CHR_ENCSR237YZT;HepG2;EIF4B;KD	0.0499917	OTHER	no
MAGOH	NUDCD1	ENST00000239690_10_10_109240919_109243301_ENST00000239690_2:pas_1	-0.0717949	0	ENCSR849STR_ENCSR129RWD;K562;MAGOH;KD	0.0634406	OTHER	no	ENCSR746EKS_ENCSR237YZT;HepG2;MAGOH;KD	-0.060434	OTHER	no
TIA1	PACRGL	ENST00000503585_9_9_20727285_20732557_ENST00000503585_2:pas_1	0.5	1	ENCSR694LKY_ENCSR129RWD;K562;TIA1;KD	0.236953	CLIP	no	ENCSR057GCF_ENCSR603TCV;HepG2;TIA1;KD	0.061064	CLIP	no
SF3B4	PACRGL	ENST00000503585_9_9_20727285_20732557_ENST00000503585_2:pas_1	-0.364833	0	ENCSR081XRA_ENCSR344XID;K562;SF3B4;KD	0.252774	OTHER	no	ENCSR148MQK_ENCSR603TCV;HepG2;SF3B4;KD	0.202854	OTHER	no
PRPF8	PACRGL	ENST00000503585_9_9_20727285_20732557_ENST00000503585_2:pas_1	-0.365909	0	ENCSR137HKS_ENCSR661HEL;K562;PRPF8;KD	0.0415198	OTHER	no	ENCSR998MZP_ENCSR856ZRV;HepG2;PRPF8;KD	-0.153935	OTHER	no
POLR2G	PACRGL	ENST00000503585_9_9_20727285_20732557_ENST00000503585_2:pas_1	-0.383174	0	ENCSR580TGX_ENCSR341TTW;K562;POLR2G;KO	0	OTHER	no	Not available / discarded
MATR3	PACRGL	ENST00000503585_9_9_20727285_20732557_ENST00000503585_2:pas_1	0.356858	0	ENCSR792XFP_ENCSR129RWD;K562;MATR3;KD	0.00223435	OTHER	no	ENCSR492UFS_ENCSR237YZT;HepG2;MATR3;KD	0.0866752	OTHER	no
SRSF9	PACRGL	ENST00000503585_9_9_20727285_20732557_ENST00000503585_2:pas_1	-0.545455	0	ENCSR972AZD_ENCSR341TTW;K562;SRSF9;KO	0	OTHER	no	ENCSR597XHH_ENCSR603TCV;HepG2;SRSF9;KD	0.184948	OTHER	no
HNRNPUL1	PACS2	ENST00000447393_25_25_105394554_105398147_ENST00000447393_2:pas_1	0.0776053	0	ENCSR034VBA_ENCSR164MUK;K562;HNRNPUL1;KD	-2	OTHER	no	Not available / discarded
SF3B1	PACS2	ENST00000447393_25_25_105394554_105398147_ENST00000447393_2:pas_1	0.0717757	0	ENCSR047QHX_ENCSR424QCW;K562;SF3B1;KD	-2	OTHER	no	ENCSR896CFV_ENCSR264TUE;HepG2;SF3B1;KD	0.155838	OTHER	no
DDX6	PACS2	ENST00000447393_25_25_105394554_105398147_ENST00000447393_2:pas_1	0.0995618	0	ENCSR119QWQ_ENCSR913CAE;K562;DDX6;KD	-2	OTHER	no	ENCSR147ZBD_ENCSR237YZT;HepG2;DDX6;KD	0.080543	OTHER	no
ADAR	PACS2	ENST00000447393_25_25_105394554_105398147_ENST00000447393_2:pas_1	0.0887085	0	ENCSR164TLB_ENCSR667PLJ;K562;ADAR;KD	-2	OTHER	no	ENCSR104OLN_ENCSR305XWT;HepG2;ADAR;KD	-0.295718	OTHER	no
NELFE	PACS2	ENST00000447393_25_25_105394554_105398147_ENST00000447393_2:pas_1	-0.0882918	0	ENCSR201WFU_ENCSR129RWD;K562;NELFE;KD	-2	OTHER	no	ENCSR939ZRA_ENCSR603TCV;HepG2;NELFE;KD	-0.0315178	OTHER	no
RRP9	PACS2	ENST00000447393_25_25_105394554_105398147_ENST00000447393_2:pas_1	-0.0801833	0	ENCSR210KJB_ENCSR661HEL;K562;RRP9;KD	-2	OTHER	no	ENCSR471GIS_ENCSR856ZRV;HepG2;RRP9;KD	0.112451	OTHER	no
G3BP2	PACS2	ENST00000447393_25_25_105394554_105398147_ENST00000447393_2:pas_1	0.0681548	0	ENCSR246SOU_ENCSR344XID;K562;G3BP2;KD	-2	OTHER	no	ENCSR945UYL_ENCSR237YZT;HepG2;G3BP2;KD	-0.0878764	OTHER	no
UPF1	PACS2	ENST00000447393_25_25_105394554_105398147_ENST00000447393_2:pas_1	0.0893132	0	ENCSR251ABP_ENCSR174OYC;K562;UPF1;KD	-0.0760825	OTHER	no	ENCSR689MIY_ENCSR691IVR;HepG2;UPF1;KD	0.00843371	OTHER	no
RECQL	PACS2	ENST00000447393_25_25_105394554_105398147_ENST00000447393_2:pas_1	0.0503796	0	ENCSR310VND_ENCSR344XID;K562;RECQL;KD	-2	OTHER	no	ENCSR572AMC_ENCSR603TCV;HepG2;RECQL;KD	-0.0377	OTHER	no
PHF6	PACS2	ENST00000447393_25_25_105394554_105398147_ENST00000447393_2:pas_1	0.0720158	0	ENCSR322XVS_ENCSR572FFX;K562;PHF6;KD	-2	OTHER	no	Not available / discarded
WDR43	PACS2	ENST00000447393_25_25_105394554_105398147_ENST00000447393_2:pas_1	0.0528958	0	ENCSR341PZW_ENCSR174OYC;K562;WDR43;KD	-0.0324545	OTHER	no	Not available / discarded
DDX21	PACS2	ENST00000447393_25_25_105394554_105398147_ENST00000447393_2:pas_1	0.0807546	0	ENCSR384LKC_ENCSR163JUC;K562;DDX21;KO	-2	OTHER	no	ENCSR485ZTC_ENCSR003EKR;HepG2;DDX21;KD	-0.0361452	OTHER	no
BCLAF1	PACS2	ENST00000447393_25_25_105394554_105398147_ENST00000447393_2:pas_1	0.0905992	0	ENCSR410ZPU_ENCSR245BNJ;K562;BCLAF1;KD	-2	OTHER	no	ENCSR481AYC_ENCSR856ZRV;HepG2;BCLAF1;KD	0.0229028	OTHER	no
FAM120A	PACS2	ENST00000447393_25_25_105394554_105398147_ENST00000447393_2:pas_1	0.105465	0	ENCSR492BKM_ENCSR661HEL;K562;FAM120A;KD	-2	OTHER	no	Not available / discarded
SUPT6H	PACS2	ENST00000447393_25_25_105394554_105398147_ENST00000447393_2:pas_1	0.0879847	0	ENCSR530BOP_ENCSR164MUK;K562;SUPT6H;KD	-2	OTHER	no	Not available / discarded
PCBP1	PACS2	ENST00000447393_25_25_105394554_105398147_ENST00000447393_2:pas_1	-0.0643243	0	ENCSR545AIK_ENCSR129RWD;K562;PCBP1;KD	-2	OTHER	no	ENCSR635FRH_ENCSR603TCV;HepG2;PCBP1;KD	-0.160351	OTHER	no
DROSHA	PACS2	ENST00000447393_25_25_105394554_105398147_ENST00000447393_2:pas_1	0.100929	0	ENCSR624XHG_ENCSR164MUK;K562;DROSHA;KD	-2	OTHER	no	Not available / discarded
FTO	PACS2	ENST00000447393_25_25_105394554_105398147_ENST00000447393_2:pas_1	0.0987085	0	ENCSR688GVV_ENCSR424QCW;K562;FTO;KD	-2	OTHER	no	ENCSR389HFU_ENCSR264TUE;HepG2;FTO;KD	-2	OTHER	no
UPF2	PACS2	ENST00000447393_25_25_105394554_105398147_ENST00000447393_2:pas_1	0.0831479	0	ENCSR810FHY_ENCSR438MDN;K562;UPF2;KD	-2	OTHER	no	ENCSR318OXM_ENCSR856ZRV;HepG2;UPF2;KD	0.195752	OTHER	no
GLRX3	PACS2	ENST00000447393_25_25_105394554_105398147_ENST00000447393_2:pas_1	-0.107604	0	ENCSR874DVZ_ENCSR174OYC;K562;GLRX3;KD	-2	OTHER	no	Not available / discarded
SNRNP200	PACS2	ENST00000447393_25_25_105394554_105398147_ENST00000447393_2:pas_1	0.0821053	0	ENCSR943LIB_ENCSR164MUK;K562;SNRNP200;KD	-2	OTHER	no	Not available / discarded
NAA15	PACS2	ENST00000447393_25_25_105394554_105398147_ENST00000447393_2:pas_1	0.0768936	0	ENCSR945GUR_ENCSR143COQ;K562;NAA15;KD	-2	OTHER	no	Not available / discarded
EIF4A3	PACS2	ENST00000447393_25_25_105394554_105398147_ENST00000447393_2:pas_1	-0.0833762	0	ENCSR961YAG_ENCSR913CAE;K562;EIF4A3;KD	-2	OTHER	no	ENCSR957EEG_ENCSR237YZT;HepG2;EIF4A3;KD	-0.0856451	OTHER	no
SART3	PACS2	ENST00000447393_25_25_105394554_105398147_ENST00000447393_2:pas_1	0.0816886	0	Not available / discarded				ENCSR011BBS_ENCSR279HMU;HepG2;SART3;KD	0.0508508	OTHER	no
ETF1	PACS2	ENST00000447393_25_25_105394554_105398147_ENST00000447393_2:pas_1	0.0720158	0	Not available / discarded				ENCSR840QOH_ENCSR997HCQ;HepG2;ETF1;KD	-0.169621	OTHER	no
TAF15	PACS2	ENST00000447393_25_25_105394554_105398147_ENST00000447393_2:pas_1	0.0744946	0	Not available / discarded				ENCSR998RZI_ENCSR603TCV;HepG2;TAF15;KD	-0.0834838	OTHER	no
HNRNPUL1	PANK2	ENST00000316562_7_7_3923244_3929887_ENST00000316562_4:pas_1	0.190476	0	ENCSR034VBA_ENCSR164MUK;K562;HNRNPUL1;KD	0.0287726	OTHER	no	Not available / discarded
SRSF1	PANK2	ENST00000316562_7_7_3923244_3929887_ENST00000316562_4:pas_1	0.0909091	0	ENCSR066VOO_ENCSR129RWD;K562;SRSF1;KD	-0.208718	OTHER	no	ENCSR094KBY_ENCSR603TCV;HepG2;SRSF1;KD	-0.272199	OTHER	no
DDX6	PANK2	ENST00000316562_7_7_3923244_3929887_ENST00000316562_4:pas_1	0.178571	0	ENCSR119QWQ_ENCSR913CAE;K562;DDX6;KD	-0.00275536	OTHER	no	ENCSR147ZBD_ENCSR237YZT;HepG2;DDX6;KD	-0.196358	OTHER	no
ATP5C1	PANK2	ENST00000316562_7_7_3923244_3929887_ENST00000316562_4:pas_1	-0.2	0	ENCSR231DXJ_ENCSR143COQ;K562;ATP5C1;KD	0.0463177	OTHER	no	Not available / discarded
SAFB	PANK2	ENST00000316562_7_7_3923244_3929887_ENST00000316562_4:pas_1	0.0909091	0	ENCSR336TYW_ENCSR341TTW;K562;SAFB;KO	0.0688601	OTHER	no	Not available / discarded
AKAP1	PANK2	ENST00000316562_7_7_3923244_3929887_ENST00000316562_4:pas_1	0.181818	0	ENCSR338CON_ENCSR913CAE;K562;AKAP1;KD	-0.0231018	OTHER	no	ENCSR016IDR_ENCSR237YZT;HepG2;AKAP1;KD	0.0144572	OTHER	no
CPSF6	PANK2	ENST00000316562_7_7_3923244_3929887_ENST00000316562_4:pas_1	0.181818	0	ENCSR384BDV_ENCSR424QCW;K562;CPSF6;KD	-0.0348287	OTHER	no	ENCSR676EKU_ENCSR264TUE;HepG2;CPSF6;KD	-0.0105138	OTHER	no
PTBP1	PANK2	ENST00000316562_7_7_3923244_3929887_ENST00000316562_4:pas_1	0.2	0	ENCSR527IVX_ENCSR129RWD;K562;PTBP1;KD	-0.272719	OTHER	no	ENCSR064DXG_ENCSR603TCV;HepG2;PTBP1;KD	-0.150904	OTHER	no
SF1	PANK2	ENST00000316562_7_7_3923244_3929887_ENST00000316562_4:pas_1	0.2	0	ENCSR562CCA_ENCSR164MUK;K562;SF1;KD	-0.192425	OTHER	no	Not available / discarded
DROSHA	PANK2	ENST00000316562_7_7_3923244_3929887_ENST00000316562_4:pas_1	0.130435	0	ENCSR624XHG_ENCSR164MUK;K562;DROSHA;KD	0.0270699	OTHER	no	Not available / discarded
RPS3	PANK2	ENST00000316562_7_7_3923244_3929887_ENST00000316562_4:pas_1	-0.181818	0	ENCSR642GBC_ENCSR772DUM;K562;RPS3;KO	-0.00977352	OTHER	no	Not available / discarded
NSUN2	PANK2	ENST00000316562_7_7_3923244_3929887_ENST00000316562_4:pas_1	0.181818	0	ENCSR829EFL_ENCSR174OYC;K562;NSUN2;KD	-0.0124187	OTHER	no	ENCSR629RUG_ENCSR264TUE;HepG2;NSUN2;KD	-0.158928	OTHER	no
EWSR1	PANK2	ENST00000316562_7_7_3923244_3929887_ENST00000316562_4:pas_1	0.178571	0	ENCSR831YGP_ENCSR913CAE;K562;EWSR1;KD	-0.0491124	OTHER	no	ENCSR532ZPP_ENCSR538QOG;HepG2;EWSR1;KD	-0.212775	OTHER	no
SNRNP200	PANK2	ENST00000316562_7_7_3923244_3929887_ENST00000316562_4:pas_1	0.190476	0	ENCSR943LIB_ENCSR164MUK;K562;SNRNP200;KD	-0.0827464	OTHER	no	Not available / discarded
SART3	PANK2	ENST00000316562_7_7_3923244_3929887_ENST00000316562_4:pas_1	0.181818	0	Not available / discarded				ENCSR011BBS_ENCSR279HMU;HepG2;SART3;KD	-0.0805292	OTHER	no
HNRNPUL1	PCGF5	ENST00000336126_10_10_91278269_91284337_ENST00000336126_2:pas_1	-0.1875	0	ENCSR034VBA_ENCSR164MUK;K562;HNRNPUL1;KD	-0.0630009	OTHER	no	Not available / discarded
EEF2	PCGF5	ENST00000336126_10_10_91278269_91284337_ENST00000336126_2:pas_1	-0.105195	0	ENCSR181RLB_ENCSR661HEL;K562;EEF2;KD	0.0655394	OTHER	no	Not available / discarded
NELFE	PCGF5	ENST00000336126_10_10_91278269_91284337_ENST00000336126_2:pas_1	-0.142857	0	ENCSR201WFU_ENCSR129RWD;K562;NELFE;KD	0.114396	OTHER	no	ENCSR939ZRA_ENCSR603TCV;HepG2;NELFE;KD	-0.0633801	OTHER	no
KHSRP	PCGF5	ENST00000336126_10_10_91278269_91284337_ENST00000336126_2:pas_1	-0.139632	0	ENCSR561CBC_ENCSR129RWD;K562;KHSRP;KD	0.0590847	OTHER	no	ENCSR850CKU_ENCSR237YZT;HepG2;KHSRP;KD	-0.166151	OTHER	no
NUSAP1	PCGF5	ENST00000336126_10_10_91278269_91284337_ENST00000336126_2:pas_1	-0.186343	0	ENCSR927XBT_ENCSR572FFX;K562;NUSAP1;KD	0.0780995	OTHER	no	Not available / discarded
RPLP0	PCGF5	ENST00000336126_10_10_91278269_91284337_ENST00000336126_2:pas_1	-0.0654099	0	Not available / discarded				ENCSR000SKS_ENCSR105NML;HepG2;RPLP0;KO	0.048353	OTHER	no
SNRNP70	PCGF5	ENST00000336126_10_10_91278269_91284337_ENST00000336126_2:pas_1	-0.186343	0	Not available / discarded				ENCSR635BOO_ENCSR264TUE;HepG2;SNRNP70;KD	0.0637964	OTHER	no
EFTUD2	PEX26	ENST00000329627_6_6_18087972_18105396_ENST00000329627_4:pas_1	-0.0530303	0	ENCSR117WLY_ENCSR661HEL;K562;EFTUD2;KD	-0.115678	OTHER	no	Not available / discarded
RPS19	PKNOX1	ENST00000291547_11_11_43029890_43033931_ENST00000291547_2:pas_1	-0.181818	0	ENCSR098NHI_ENCSR661HEL;K562;RPS19;KD	-0.147359	OTHER	no	Not available / discarded
DDX6	PKNOX1	ENST00000291547_11_11_43029890_43033931_ENST00000291547_2:pas_1	0.2	0	ENCSR119QWQ_ENCSR913CAE;K562;DDX6;KD	0.0504211	OTHER	no	ENCSR147ZBD_ENCSR237YZT;HepG2;DDX6;KD	0.106518	OTHER	no
TARDBP	PKNOX1	ENST00000291547_11_11_43029890_43033931_ENST00000291547_2:pas_1	0.25	0	ENCSR134JRE_ENCSR129RWD;K562;TARDBP;KD	0.25958	OTHER	no	ENCSR527QNC_ENCSR264TUE;HepG2;TARDBP;KD	0	OTHER	no
NELFE	PKNOX1	ENST00000291547_11_11_43029890_43033931_ENST00000291547_2:pas_1	-0.1875	0	ENCSR201WFU_ENCSR129RWD;K562;NELFE;KD	0	OTHER	no	ENCSR939ZRA_ENCSR603TCV;HepG2;NELFE;KD	0.0707575	OTHER	no
ATP5C1	PKNOX1	ENST00000291547_11_11_43029890_43033931_ENST00000291547_2:pas_1	-0.206897	0	ENCSR231DXJ_ENCSR143COQ;K562;ATP5C1;KD	0	OTHER	no	Not available / discarded
UPF1	PKNOX1	ENST00000291547_11_11_43029890_43033931_ENST00000291547_2:pas_1	0.166667	0	ENCSR251ABP_ENCSR174OYC;K562;UPF1;KD	0	OTHER	no	ENCSR689MIY_ENCSR691IVR;HepG2;UPF1;KD	0	OTHER	no
BCLAF1	PKNOX1	ENST00000291547_11_11_43029890_43033931_ENST00000291547_2:pas_1	0.181818	0	ENCSR410ZPU_ENCSR245BNJ;K562;BCLAF1;KD	0.137862	OTHER	no	ENCSR481AYC_ENCSR856ZRV;HepG2;BCLAF1;KD	-0.0673232	OTHER	no
HNRNPK	PKNOX1	ENST00000291547_11_11_43029890_43033931_ENST00000291547_2:pas_1	0.181818	0	ENCSR529JNJ_ENCSR129RWD;K562;HNRNPK;KD	0	OTHER	no	ENCSR853ZJS_ENCSR237YZT;HepG2;HNRNPK;KD	0	OTHER	no
PSIP1	PKNOX1	ENST00000291547_11_11_43029890_43033931_ENST00000291547_2:pas_1	0.230769	0	ENCSR611LQB_ENCSR572FFX;K562;PSIP1;KD	0	OTHER	no	Not available / discarded
DROSHA	PKNOX1	ENST00000291547_11_11_43029890_43033931_ENST00000291547_2:pas_1	0.166667	0	ENCSR624XHG_ENCSR164MUK;K562;DROSHA;KD	-0.209288	OTHER	no	Not available / discarded
RPS3	PKNOX1	ENST00000291547_11_11_43029890_43033931_ENST00000291547_2:pas_1	-0.206897	0	ENCSR642GBC_ENCSR772DUM;K562;RPS3;KO	0	OTHER	no	Not available / discarded
FTO	PKNOX1	ENST00000291547_11_11_43029890_43033931_ENST00000291547_2:pas_1	0.222222	0	ENCSR688GVV_ENCSR424QCW;K562;FTO;KD	0	OTHER	no	ENCSR389HFU_ENCSR264TUE;HepG2;FTO;KD	0.206899	OTHER	no
MATR3	PKNOX1	ENST00000291547_11_11_43029890_43033931_ENST00000291547_2:pas_1	0.28	0	ENCSR792XFP_ENCSR129RWD;K562;MATR3;KD	0.077381	OTHER	no	ENCSR492UFS_ENCSR237YZT;HepG2;MATR3;KD	0.124891	OTHER	no
UPF2	PKNOX1	ENST00000291547_11_11_43029890_43033931_ENST00000291547_2:pas_1	0.266667	0	ENCSR810FHY_ENCSR438MDN;K562;UPF2;KD	-0.219239	OTHER	no	ENCSR318OXM_ENCSR856ZRV;HepG2;UPF2;KD	-0.119985	OTHER	no
GLRX3	PKNOX1	ENST00000291547_11_11_43029890_43033931_ENST00000291547_2:pas_1	-0.277778	0	ENCSR874DVZ_ENCSR174OYC;K562;GLRX3;KD	0	OTHER	no	Not available / discarded
SNRNP200	PKNOX1	ENST00000291547_11_11_43029890_43033931_ENST00000291547_2:pas_1	0.222222	0	ENCSR943LIB_ENCSR164MUK;K562;SNRNP200;KD	-0.205366	OTHER	no	Not available / discarded
PKM	PKNOX1	ENST00000291547_11_11_43029890_43033931_ENST00000291547_2:pas_1	-0.25	0	ENCSR978CSQ_ENCSR438MDN;K562;PKM;KD	-0.117361	OTHER	no	Not available / discarded
RPLP0	PKNOX1	ENST00000291547_11_11_43029890_43033931_ENST00000291547_2:pas_1	-0.181818	0	Not available / discarded				ENCSR000SKS_ENCSR105NML;HepG2;RPLP0;KO	0	OTHER	no
SART3	PKNOX1	ENST00000291547_11_11_43029890_43033931_ENST00000291547_2:pas_1	0.166667	0	Not available / discarded				ENCSR011BBS_ENCSR279HMU;HepG2;SART3;KD	0.16412	OTHER	no
RPS3A	PKNOX1	ENST00000291547_11_11_43029890_43033931_ENST00000291547_2:pas_1	-0.206897	0	Not available / discarded				ENCSR118VQR_ENCSR279HMU;HepG2;RPS3A;KD	0	OTHER	no
ZNF622	PKNOX1	ENST00000291547_11_11_43029890_43033931_ENST00000291547_2:pas_1	-0.206897	0	Not available / discarded				ENCSR518JXY_ENCSR691IVR;HepG2;ZNF622;KD	0.0623469	OTHER	no
TAF15	PKNOX1	ENST00000291547_11_11_43029890_43033931_ENST00000291547_2:pas_1	0.294118	0	Not available / discarded				ENCSR998RZI_ENCSR603TCV;HepG2;TAF15;KD	0	OTHER	no
EIF2S2	POLI	ENST00000579534_10_10_54293649_54298234_ENST00000579534_2:pas_1	-0.0695652	0	ENCSR076PMZ_ENCSR118EFE;K562;EIF2S2;KD	0.133584	OTHER	no	Not available / discarded
DDX6	POLI	ENST00000579534_10_10_54293649_54298234_ENST00000579534_2:pas_1	0.0935484	0	ENCSR119QWQ_ENCSR913CAE;K562;DDX6;KD	-0.0642268	OTHER	no	ENCSR147ZBD_ENCSR237YZT;HepG2;DDX6;KD	-0.03141	OTHER	no
DDX47	POLI	ENST00000579534_10_10_54293649_54298234_ENST00000579534_2:pas_1	-0.0571429	0	ENCSR155EZL_ENCSR031RRO;K562;DDX47;KD	0.106694	OTHER	no	ENCSR388CNS_ENCSR968BBQ;HepG2;DDX47;KD	-0.0212801	OTHER	no
ADAR	POLI	ENST00000579534_10_10_54293649_54298234_ENST00000579534_2:pas_1	0.0965517	0	ENCSR164TLB_ENCSR667PLJ;K562;ADAR;KD	-0.267712	OTHER	no	ENCSR104OLN_ENCSR305XWT;HepG2;ADAR;KD	0.0163105	OTHER	no
NELFE	POLI	ENST00000579534_10_10_54293649_54298234_ENST00000579534_2:pas_1	-0.0848527	0	ENCSR201WFU_ENCSR129RWD;K562;NELFE;KD	-0.081939	OTHER	no	ENCSR939ZRA_ENCSR603TCV;HepG2;NELFE;KD	-0.116685	OTHER	no
MBNL1	POLI	ENST00000579534_10_10_54293649_54298234_ENST00000579534_2:pas_1	0.0793651	0	ENCSR222COT_ENCSR143COQ;K562;MBNL1;KD	0.0154001	OTHER	no	Not available / discarded
G3BP2	POLI	ENST00000579534_10_10_54293649_54298234_ENST00000579534_2:pas_1	0.0707071	0	ENCSR246SOU_ENCSR344XID;K562;G3BP2;KD	-0.046292	OTHER	no	ENCSR945UYL_ENCSR237YZT;HepG2;G3BP2;KD	0.0102416	OTHER	no
UPF1	POLI	ENST00000579534_10_10_54293649_54298234_ENST00000579534_2:pas_1	0.0854403	0	ENCSR251ABP_ENCSR174OYC;K562;UPF1;KD	-0.0172568	OTHER	no	ENCSR689MIY_ENCSR691IVR;HepG2;UPF1;KD	0.00744201	OTHER	no
EIF3A	POLI	ENST00000579534_10_10_54293649_54298234_ENST00000579534_2:pas_1	0.0817805	0	ENCSR258VGD_ENCSR667PLJ;K562;EIF3A;KD	-2	OTHER	no	Not available / discarded
WDR3	POLI	ENST00000579534_10_10_54293649_54298234_ENST00000579534_2:pas_1	0.0888889	0	ENCSR334BTA_ENCSR174OYC;K562;WDR3;KD	-0.017814	OTHER	no	Not available / discarded
SUPT6H	POLI	ENST00000579534_10_10_54293649_54298234_ENST00000579534_2:pas_1	0.0965517	0	ENCSR530BOP_ENCSR164MUK;K562;SUPT6H;KD	0.174767	OTHER	no	Not available / discarded
POLR2G	POLI	ENST00000579534_10_10_54293649_54298234_ENST00000579534_2:pas_1	-0.0913043	0	ENCSR580TGX_ENCSR341TTW;K562;POLR2G;KO	-0.0016938	OTHER	no	Not available / discarded
DROSHA	POLI	ENST00000579534_10_10_54293649_54298234_ENST00000579534_2:pas_1	0.0913043	0	ENCSR624XHG_ENCSR164MUK;K562;DROSHA;KD	0.148423	OTHER	no	Not available / discarded
FTO	POLI	ENST00000579534_10_10_54293649_54298234_ENST00000579534_2:pas_1	0.0913043	0	ENCSR688GVV_ENCSR424QCW;K562;FTO;KD	0.0482352	OTHER	no	ENCSR389HFU_ENCSR264TUE;HepG2;FTO;KD	-0.087928	OTHER	no
EIF4B	POLI	ENST00000579534_10_10_54293649_54298234_ENST00000579534_2:pas_1	0.0880257	0	ENCSR774BXV_ENCSR913CAE;K562;EIF4B;KD	0.0548551	OTHER	no	ENCSR313CHR_ENCSR237YZT;HepG2;EIF4B;KD	-0.0200863	OTHER	no
EWSR1	POLI	ENST00000579534_10_10_54293649_54298234_ENST00000579534_2:pas_1	0.0809524	0	ENCSR831YGP_ENCSR913CAE;K562;EWSR1;KD	-0.0230586	OTHER	no	ENCSR532ZPP_ENCSR538QOG;HepG2;EWSR1;KD	0.00851982	OTHER	no
MAGOH	POLI	ENST00000579534_10_10_54293649_54298234_ENST00000579534_2:pas_1	-0.104762	0	ENCSR849STR_ENCSR129RWD;K562;MAGOH;KD	0.0411971	OTHER	no	ENCSR746EKS_ENCSR237YZT;HepG2;MAGOH;KD	-0.0839005	OTHER	no
RCC2	POLI	ENST00000579534_10_10_54293649_54298234_ENST00000579534_2:pas_1	0.0824373	0	ENCSR921KDS_ENCSR572FFX;K562;RCC2;KD	0.0944053	OTHER	no	Not available / discarded
SNRNP200	POLI	ENST00000579534_10_10_54293649_54298234_ENST00000579534_2:pas_1	0.0901001	0	ENCSR943LIB_ENCSR164MUK;K562;SNRNP200;KD	-0.00508133	OTHER	no	Not available / discarded
SART3	POLI	ENST00000579534_10_10_54293649_54298234_ENST00000579534_2:pas_1	0.0848527	0	Not available / discarded				ENCSR011BBS_ENCSR279HMU;HepG2;SART3;KD	0.0247942	OTHER	no
UPF1	PPM1K	ENST00000608933_7_7_88257620_88262726_ENST00000608933_2:pas_1	0.294118	1	ENCSR251ABP_ENCSR174OYC;K562;UPF1;KD	-0.025995	CLIP	no	ENCSR689MIY_ENCSR691IVR;HepG2;UPF1;KD	-0.135521	CLIP	no
QKI	PPM1K	ENST00000608933_7_7_88257620_88262726_ENST00000608933_2:pas_1	0.142857	1	ENCSR256PLH_ENCSR344XID;K562;QKI;KD	0.170423	CLIP	no	ENCSR330YOU_ENCSR603TCV;HepG2;QKI;KD	-0.107443	CLIP	no
HNRNPC	PPM1K	ENST00000608933_7_7_88257620_88262726_ENST00000608933_2:pas_1	-0.155152	1	ENCSR634KBO_ENCSR572FFX;K562;HNRNPC;KD	-0.308205	CLIP	no	ENCSR052IYH_ENCSR305XWT;HepG2;HNRNPC;KD	-0.286276	CLIP	no
RPS3	PPM1K	ENST00000608933_7_7_88257620_88262726_ENST00000608933_2:pas_1	-0.258065	1	ENCSR642GBC_ENCSR772DUM;K562;RPS3;KO	-0.205439	CLIP	no	Not available / discarded
CSTF2	PPM1K	ENST00000608933_7_7_88257620_88262726_ENST00000608933_2:pas_1	0.275862	1	ENCSR885YOI_ENCSR245BNJ;K562;CSTF2;KD	0.0295348	CLIP	no	ENCSR815JDY_ENCSR856ZRV;HepG2;CSTF2;KD	0.0619318	CLIP	no
KHDRBS1	PPM1K	ENST00000608933_7_7_88257620_88262726_ENST00000608933_2:pas_1	0.285714	0	ENCSR023HWI_ENCSR667PLJ;K562;KHDRBS1;KD	0.17725	OTHER	no	ENCSR784FTX_ENCSR279HMU;HepG2;KHDRBS1;KD	0.109369	OTHER	no
HNRNPUL1	PPM1K	ENST00000608933_7_7_88257620_88262726_ENST00000608933_2:pas_1	0.3125	0	ENCSR034VBA_ENCSR164MUK;K562;HNRNPUL1;KD	-0.247102	OTHER	no	Not available / discarded
HNRNPU	PPM1K	ENST00000608933_7_7_88257620_88262726_ENST00000608933_2:pas_1	0.3125	0	ENCSR047IUS_ENCSR438MDN;K562;HNRNPU;KD	0.0906786	OTHER	no	ENCSR308IKH_ENCSR305XWT;HepG2;HNRNPU;KD	0.0608922	OTHER	no
SF3B1	PPM1K	ENST00000608933_7_7_88257620_88262726_ENST00000608933_2:pas_1	0.3	0	ENCSR047QHX_ENCSR424QCW;K562;SF3B1;KD	0.0362704	OTHER	no	ENCSR896CFV_ENCSR264TUE;HepG2;SF3B1;KD	-0.394715	OTHER	no
EIF2S2	PPM1K	ENST00000608933_7_7_88257620_88262726_ENST00000608933_2:pas_1	-0.166667	0	ENCSR076PMZ_ENCSR118EFE;K562;EIF2S2;KD	0.0144269	OTHER	no	Not available / discarded
RPS19	PPM1K	ENST00000608933_7_7_88257620_88262726_ENST00000608933_2:pas_1	-0.258065	0	ENCSR098NHI_ENCSR661HEL;K562;RPS19;KD	-0.0246522	OTHER	no	Not available / discarded
EFTUD2	PPM1K	ENST00000608933_7_7_88257620_88262726_ENST00000608933_2:pas_1	0.258065	0	ENCSR117WLY_ENCSR661HEL;K562;EFTUD2;KD	-0.179061	OTHER	no	Not available / discarded
DDX6	PPM1K	ENST00000608933_7_7_88257620_88262726_ENST00000608933_2:pas_1	0.275862	0	ENCSR119QWQ_ENCSR913CAE;K562;DDX6;KD	-0.0432305	OTHER	no	ENCSR147ZBD_ENCSR237YZT;HepG2;DDX6;KD	-0.310754	OTHER	no
RBM25	PPM1K	ENST00000608933_7_7_88257620_88262726_ENST00000608933_2:pas_1	0.3	0	ENCSR149DMY_ENCSR344XID;K562;RBM25;KD	0.195566	OTHER	no	ENCSR610AEI_ENCSR603TCV;HepG2;RBM25;KD	-0.146046	OTHER	no
DDX47	PPM1K	ENST00000608933_7_7_88257620_88262726_ENST00000608933_2:pas_1	-0.210526	0	ENCSR155EZL_ENCSR031RRO;K562;DDX47;KD	-0.10314	OTHER	no	ENCSR388CNS_ENCSR968BBQ;HepG2;DDX47;KD	0.022171	OTHER	no
ADAR	PPM1K	ENST00000608933_7_7_88257620_88262726_ENST00000608933_2:pas_1	0.285714	0	ENCSR164TLB_ENCSR667PLJ;K562;ADAR;KD	0.0946913	OTHER	no	ENCSR104OLN_ENCSR305XWT;HepG2;ADAR;KD	-0.116468	OTHER	no
NELFE	PPM1K	ENST00000608933_7_7_88257620_88262726_ENST00000608933_2:pas_1	-0.294118	0	ENCSR201WFU_ENCSR129RWD;K562;NELFE;KD	-0.0574206	OTHER	no	ENCSR939ZRA_ENCSR603TCV;HepG2;NELFE;KD	0.0636521	OTHER	no
DDX28	PPM1K	ENST00000608933_7_7_88257620_88262726_ENST00000608933_2:pas_1	-0.25	0	ENCSR205VSQ_ENCSR661HEL;K562;DDX28;KD	0.0860025	OTHER	no	ENCSR222CSF_ENCSR856ZRV;HepG2;DDX28;KD	-0.0456732	OTHER	no
MBNL1	PPM1K	ENST00000608933_7_7_88257620_88262726_ENST00000608933_2:pas_1	0.2	0	ENCSR222COT_ENCSR143COQ;K562;MBNL1;KD	-0.253646	OTHER	no	Not available / discarded
ATP5C1	PPM1K	ENST00000608933_7_7_88257620_88262726_ENST00000608933_2:pas_1	-0.285714	0	ENCSR231DXJ_ENCSR143COQ;K562;ATP5C1;KD	0.00667549	OTHER	no	Not available / discarded
G3BP2	PPM1K	ENST00000608933_7_7_88257620_88262726_ENST00000608933_2:pas_1	0.275862	0	ENCSR246SOU_ENCSR344XID;K562;G3BP2;KD	0.195976	OTHER	no	ENCSR945UYL_ENCSR237YZT;HepG2;G3BP2;KD	-0.0432179	OTHER	no
RECQL	PPM1K	ENST00000608933_7_7_88257620_88262726_ENST00000608933_2:pas_1	0.285714	0	ENCSR310VND_ENCSR344XID;K562;RECQL;KD	0.0254377	OTHER	no	ENCSR572AMC_ENCSR603TCV;HepG2;RECQL;KD	-0.0640068	OTHER	no
PHF6	PPM1K	ENST00000608933_7_7_88257620_88262726_ENST00000608933_2:pas_1	0.3125	0	ENCSR322XVS_ENCSR572FFX;K562;PHF6;KD	-0.408511	OTHER	no	Not available / discarded
WDR3	PPM1K	ENST00000608933_7_7_88257620_88262726_ENST00000608933_2:pas_1	0.275862	0	ENCSR334BTA_ENCSR174OYC;K562;WDR3;KD	0.0366276	OTHER	no	Not available / discarded
AKAP1	PPM1K	ENST00000608933_7_7_88257620_88262726_ENST00000608933_2:pas_1	0.210526	0	ENCSR338CON_ENCSR913CAE;K562;AKAP1;KD	0.130339	OTHER	no	ENCSR016IDR_ENCSR237YZT;HepG2;AKAP1;KD	0.0187343	OTHER	no
NPM1	PPM1K	ENST00000608933_7_7_88257620_88262726_ENST00000608933_2:pas_1	-0.275862	0	ENCSR346DZQ_ENCSR164MUK;K562;NPM1;KD	-0.219529	OTHER	no	Not available / discarded
CPSF6	PPM1K	ENST00000608933_7_7_88257620_88262726_ENST00000608933_2:pas_1	0.285714	0	ENCSR384BDV_ENCSR424QCW;K562;CPSF6;KD	0.0268583	OTHER	no	ENCSR676EKU_ENCSR264TUE;HepG2;CPSF6;KD	-0.0133001	OTHER	no
DDX21	PPM1K	ENST00000608933_7_7_88257620_88262726_ENST00000608933_2:pas_1	0.285714	0	ENCSR384LKC_ENCSR163JUC;K562;DDX21;KO	-0.0290731	OTHER	no	ENCSR485ZTC_ENCSR003EKR;HepG2;DDX21;KD	-0.0123078	OTHER	no
FAM120A	PPM1K	ENST00000608933_7_7_88257620_88262726_ENST00000608933_2:pas_1	0.3125	0	ENCSR492BKM_ENCSR661HEL;K562;FAM120A;KD	0.186449	OTHER	no	Not available / discarded
HNRNPK	PPM1K	ENST00000608933_7_7_88257620_88262726_ENST00000608933_2:pas_1	0.210526	0	ENCSR529JNJ_ENCSR129RWD;K562;HNRNPK;KD	-0.0729353	OTHER	no	ENCSR853ZJS_ENCSR237YZT;HepG2;HNRNPK;KD	-0.382579	OTHER	no
SUPT6H	PPM1K	ENST00000608933_7_7_88257620_88262726_ENST00000608933_2:pas_1	0.25	0	ENCSR530BOP_ENCSR164MUK;K562;SUPT6H;KD	-0.316678	OTHER	no	Not available / discarded
PCBP1	PPM1K	ENST00000608933_7_7_88257620_88262726_ENST00000608933_2:pas_1	-0.105263	0	ENCSR545AIK_ENCSR129RWD;K562;PCBP1;KD	-0.0302956	OTHER	no	ENCSR635FRH_ENCSR603TCV;HepG2;PCBP1;KD	0.0208454	OTHER	no
DDX52	PPM1K	ENST00000608933_7_7_88257620_88262726_ENST00000608933_2:pas_1	0.1	0	ENCSR560RSZ_ENCSR661HEL;K562;DDX52;KD	0.0984806	OTHER	no	Not available / discarded
POLR2G	PPM1K	ENST00000608933_7_7_88257620_88262726_ENST00000608933_2:pas_1	-0.285714	0	ENCSR580TGX_ENCSR341TTW;K562;POLR2G;KO	-0.0529268	OTHER	no	Not available / discarded
DDX27	PPM1K	ENST00000608933_7_7_88257620_88262726_ENST00000608933_2:pas_1	0.189655	0	ENCSR584LDM_ENCSR245BNJ;K562;DDX27;KD	-0.16822	OTHER	no	ENCSR210RWL_ENCSR856ZRV;HepG2;DDX27;KD	0.0101142	OTHER	no
AQR	PPM1K	ENST00000608933_7_7_88257620_88262726_ENST00000608933_2:pas_1	0.179487	0	ENCSR624OUI_ENCSR718EWL;K562;AQR;KD	0.00585316	OTHER	no	Not available / discarded
DROSHA	PPM1K	ENST00000608933_7_7_88257620_88262726_ENST00000608933_2:pas_1	0.3	0	ENCSR624XHG_ENCSR164MUK;K562;DROSHA;KD	-0.271432	OTHER	no	Not available / discarded
FTO	PPM1K	ENST00000608933_7_7_88257620_88262726_ENST00000608933_2:pas_1	0.25	0	ENCSR688GVV_ENCSR424QCW;K562;FTO;KD	0.00154867	OTHER	no	ENCSR389HFU_ENCSR264TUE;HepG2;FTO;KD	0.0532844	OTHER	no
EIF4B	PPM1K	ENST00000608933_7_7_88257620_88262726_ENST00000608933_2:pas_1	0.25	0	ENCSR774BXV_ENCSR913CAE;K562;EIF4B;KD	-0.0125706	OTHER	no	ENCSR313CHR_ENCSR237YZT;HepG2;EIF4B;KD	-0.273442	OTHER	no
MATR3	PPM1K	ENST00000608933_7_7_88257620_88262726_ENST00000608933_2:pas_1	0.166667	0	ENCSR792XFP_ENCSR129RWD;K562;MATR3;KD	-0.0408599	OTHER	no	ENCSR492UFS_ENCSR237YZT;HepG2;MATR3;KD	-0.10726	OTHER	no
UPF2	PPM1K	ENST00000608933_7_7_88257620_88262726_ENST00000608933_2:pas_1	0.179487	0	ENCSR810FHY_ENCSR438MDN;K562;UPF2;KD	0.0897429	OTHER	no	ENCSR318OXM_ENCSR856ZRV;HepG2;UPF2;KD	-0.0315707	OTHER	no
AGGF1	PPM1K	ENST00000608933_7_7_88257620_88262726_ENST00000608933_2:pas_1	0.179487	0	ENCSR812TLY_ENCSR143COQ;K562;AGGF1;KD	-0.237502	OTHER	no	Not available / discarded
KIF1C	PPM1K	ENST00000608933_7_7_88257620_88262726_ENST00000608933_2:pas_1	0.166667	0	ENCSR823WTA_ENCSR143COQ;K562;KIF1C;KD	-0.139955	OTHER	no	ENCSR182GKG_ENCSR538QOG;HepG2;KIF1C;KD	0.023879	OTHER	no
NSUN2	PPM1K	ENST00000608933_7_7_88257620_88262726_ENST00000608933_2:pas_1	0.25	0	ENCSR829EFL_ENCSR174OYC;K562;NSUN2;KD	-0.0996697	OTHER	no	ENCSR629RUG_ENCSR264TUE;HepG2;NSUN2;KD	-0.0339632	OTHER	no
EWSR1	PPM1K	ENST00000608933_7_7_88257620_88262726_ENST00000608933_2:pas_1	0.210526	0	ENCSR831YGP_ENCSR913CAE;K562;EWSR1;KD	-0.0259635	OTHER	no	ENCSR532ZPP_ENCSR538QOG;HepG2;EWSR1;KD	-0.0449276	OTHER	no
YTHDC2	PPM1K	ENST00000608933_7_7_88257620_88262726_ENST00000608933_2:pas_1	0.294118	0	ENCSR843LYF_ENCSR164MUK;K562;YTHDC2;KD	-0.0959834	OTHER	no	Not available / discarded
MAGOH	PPM1K	ENST00000608933_7_7_88257620_88262726_ENST00000608933_2:pas_1	-0.258065	0	ENCSR849STR_ENCSR129RWD;K562;MAGOH;KD	-0.116162	OTHER	no	ENCSR746EKS_ENCSR237YZT;HepG2;MAGOH;KD	-0.318984	OTHER	no
GLRX3	PPM1K	ENST00000608933_7_7_88257620_88262726_ENST00000608933_2:pas_1	-0.179487	0	ENCSR874DVZ_ENCSR174OYC;K562;GLRX3;KD	-0.00773655	OTHER	no	Not available / discarded
SNRNP200	PPM1K	ENST00000608933_7_7_88257620_88262726_ENST00000608933_2:pas_1	0.25	0	ENCSR943LIB_ENCSR164MUK;K562;SNRNP200;KD	-0.134521	OTHER	no	Not available / discarded
NAA15	PPM1K	ENST00000608933_7_7_88257620_88262726_ENST00000608933_2:pas_1	0.258065	0	ENCSR945GUR_ENCSR143COQ;K562;NAA15;KD	-0.0498984	OTHER	no	Not available / discarded
EIF4A3	PPM1K	ENST00000608933_7_7_88257620_88262726_ENST00000608933_2:pas_1	-0.2	0	ENCSR961YAG_ENCSR913CAE;K562;EIF4A3;KD	0.0804231	OTHER	no	ENCSR957EEG_ENCSR237YZT;HepG2;EIF4A3;KD	-0.226456	OTHER	no
SRSF9	PPM1K	ENST00000608933_7_7_88257620_88262726_ENST00000608933_2:pas_1	-0.130435	0	ENCSR972AZD_ENCSR341TTW;K562;SRSF9;KO	0.158238	OTHER	no	ENCSR597XHH_ENCSR603TCV;HepG2;SRSF9;KD	-0.234809	OTHER	no
PKM	PPM1K	ENST00000608933_7_7_88257620_88262726_ENST00000608933_2:pas_1	-0.15	0	ENCSR978CSQ_ENCSR438MDN;K562;PKM;KD	0.0327115	OTHER	no	Not available / discarded
RPLP0	PPM1K	ENST00000608933_7_7_88257620_88262726_ENST00000608933_2:pas_1	-0.25	0	Not available / discarded				ENCSR000SKS_ENCSR105NML;HepG2;RPLP0;KO	-0.038713	OTHER	no
SART3	PPM1K	ENST00000608933_7_7_88257620_88262726_ENST00000608933_2:pas_1	0.3125	0	Not available / discarded				ENCSR011BBS_ENCSR279HMU;HepG2;SART3;KD	0.294104	OTHER	no
CALR	PPM1K	ENST00000608933_7_7_88257620_88262726_ENST00000608933_2:pas_1	-0.2	0	Not available / discarded				ENCSR040WAK_ENCSR364GRM;HepG2;CALR;KD	0.032661	OTHER	no
RPS3A	PPM1K	ENST00000608933_7_7_88257620_88262726_ENST00000608933_2:pas_1	-0.285714	0	Not available / discarded				ENCSR118VQR_ENCSR279HMU;HepG2;RPS3A;KD	0.168349	OTHER	no
PES1	PPM1K	ENST00000608933_7_7_88257620_88262726_ENST00000608933_2:pas_1	-0.153846	0	Not available / discarded				ENCSR496ETJ_ENCSR538QOG;HepG2;PES1;KD	0.116735	OTHER	no
ZNF622	PPM1K	ENST00000608933_7_7_88257620_88262726_ENST00000608933_2:pas_1	-0.285714	0	Not available / discarded				ENCSR518JXY_ENCSR691IVR;HepG2;ZNF622;KD	0.00144212	OTHER	no
PABPC1	PPM1K	ENST00000608933_7_7_88257620_88262726_ENST00000608933_2:pas_1	-0.179487	0	Not available / discarded				ENCSR910YNJ_ENCSR279HMU;HepG2;PABPC1;KD	0.124428	OTHER	no
TAF15	PPM1K	ENST00000608933_7_7_88257620_88262726_ENST00000608933_2:pas_1	0.14	0	Not available / discarded				ENCSR998RZI_ENCSR603TCV;HepG2;TAF15;KD	-0.0667169	OTHER	no
UPF1	PRORP	ENST00000534898_8_8_35273435_35277622_ENST00000534898_3:pas_1	0.0514259	0	ENCSR251ABP_ENCSR174OYC;K562;UPF1;KD	0.0455861	OTHER	no	ENCSR689MIY_ENCSR691IVR;HepG2;UPF1;KD	-0.20078	OTHER	no
PTBP1	PRRC2B	ENST00000682501_31_31_131495740_131500197_ENST00000682501_3:pas_2	0.0545216	1	ENCSR527IVX_ENCSR129RWD;K562;PTBP1;KD	0.350496	PERT + CLIP	yes	ENCSR064DXG_ENCSR603TCV;HepG2;PTBP1;KD	0.305382	PERT + CLIP	yes
NELFE	PRRC2B	ENST00000682501_31_31_131495740_131500197_ENST00000682501_3:pas_2	-0.0790514	0	ENCSR201WFU_ENCSR129RWD;K562;NELFE;KD	0.0495414	OTHER	no	ENCSR939ZRA_ENCSR603TCV;HepG2;NELFE;KD	0.223844	PERT	no
HNRNPA2B1	PRRC2B	ENST00000682501_31_31_131495740_131500197_ENST00000682501_3:pas_2	0.05562	0	ENCSR794NUE_ENCSR164MUK;K562;HNRNPA2B1;KD	0.189651	CO	yes	Not available / discarded
UPF2	PRRC2B	ENST00000682501_31_31_131495740_131500197_ENST00000682501_3:pas_2	0.05436	0	ENCSR810FHY_ENCSR438MDN;K562;UPF2;KD	0.0470882	OTHER	no	ENCSR318OXM_ENCSR856ZRV;HepG2;UPF2;KD	-0.0724296	CO	yes
RBM17	PRRC2B	ENST00000682501_31_31_131495740_131500197_ENST00000682501_3:pas_2	0.083871	0	ENCSR898OPN_ENCSR118EFE;K562;RBM17;KD	0.0516109	CO	yes	Not available / discarded
CIRBP	PRRC2B	ENST00000682501_31_31_131495740_131500197_ENST00000682501_3:pas_2	0.110714	0	Not available / discarded				ENCSR230ORC_ENCSR237YZT;HepG2;CIRBP;KD	-0.0386466	CO	no
SAFB	PRRC2B	ENST00000682501_31_31_131495740_131500197_ENST00000682501_3:pas_2	0.0927835	0	ENCSR336TYW_ENCSR341TTW;K562;SAFB;KO	0.0132407	OTHER	no	Not available / discarded
SFPQ	PRRC2B	ENST00000682501_31_31_131495740_131500197_ENST00000682501_3:pas_2	0.0727273	0	ENCSR535YPK_ENCSR164MUK;K562;SFPQ;KD	-0.192042	OTHER	no	Not available / discarded
KHSRP	PRRC2B	ENST00000682501_31_31_131495740_131500197_ENST00000682501_3:pas_2	0.0927835	0	ENCSR561CBC_ENCSR129RWD;K562;KHSRP;KD	0.0397729	OTHER	no	ENCSR850CKU_ENCSR237YZT;HepG2;KHSRP;KD	-0.0556014	OTHER	no
SF1	PRRC2B	ENST00000682501_31_31_131495740_131500197_ENST00000682501_3:pas_2	0.0652606	0	ENCSR562CCA_ENCSR164MUK;K562;SF1;KD	-0.300743	OTHER	no	Not available / discarded
NSUN2	PRRC2B	ENST00000682501_31_31_131495740_131500197_ENST00000682501_3:pas_2	0.0523704	0	ENCSR829EFL_ENCSR174OYC;K562;NSUN2;KD	-0.033006	OTHER	no	ENCSR629RUG_ENCSR264TUE;HepG2;NSUN2;KD	-0.00700172	OTHER	no
EWSR1	PRRC2B	ENST00000682501_31_31_131495740_131500197_ENST00000682501_3:pas_2	0.0833333	0	ENCSR831YGP_ENCSR913CAE;K562;EWSR1;KD	0.035527	OTHER	no	ENCSR532ZPP_ENCSR538QOG;HepG2;EWSR1;KD	0.106814	OTHER	no
DNAJC2	PRRC2B	ENST00000682501_31_31_131495740_131500197_ENST00000682501_3:pas_2	0.0729167	0	Not available / discarded				ENCSR004OSI_ENCSR305XWT;HepG2;DNAJC2;KD	0.00737311	OTHER	no
SRSF3	PRRC2B	ENST00000682501_31_31_131495740_131500197_ENST00000682501_3:pas_2	-0.060415	0	Not available / discarded				ENCSR376FGR_ENCSR264TUE;HepG2;SRSF3;KD	-0.0584186	OTHER	no
AATF	PRRC2B	ENST00000682501_31_31_131495740_131500197_ENST00000682501_3:pas_2	0.0727273	0	Not available / discarded				ENCSR424YSV_ENCSR003EKR;HepG2;AATF;KD	0.0995137	OTHER	no
SNRNP70	PRRC2B	ENST00000682501_31_31_131495740_131500197_ENST00000682501_3:pas_2	0.0851064	0	Not available / discarded				ENCSR635BOO_ENCSR264TUE;HepG2;SNRNP70;KD	-0.0112874	OTHER	no
HNRNPD	PRRC2B	ENST00000682501_31_31_131495740_131500197_ENST00000682501_3:pas_2	0.0727273	0	Not available / discarded				ENCSR660MZN_ENCSR279HMU;HepG2;HNRNPD;KD	0	OTHER	no
HNRNPA0	PRRC2B	ENST00000682501_31_31_131495740_131500197_ENST00000682501_3:pas_2	0.0558104	0	Not available / discarded				ENCSR720BPO_ENCSR279HMU;HepG2;HNRNPA0;KD	0	OTHER	no
AKAP1	PSEN1	ENST00000324501_12_12_73219134_73223691_ENST00000324501_2:pas_1	0.0983103	0	ENCSR338CON_ENCSR913CAE;K562;AKAP1;KD	0.0585297	OTHER	no	ENCSR016IDR_ENCSR237YZT;HepG2;AKAP1;KD	0.251844	PERT	yes
KHDRBS1	PSEN1	ENST00000324501_12_12_73219134_73223691_ENST00000324501_2:pas_1	0.065503	0	ENCSR023HWI_ENCSR667PLJ;K562;KHDRBS1;KD	-0.0157005	OTHER	no	ENCSR784FTX_ENCSR279HMU;HepG2;KHDRBS1;KD	-0.0020684	OTHER	no
HNRNPUL1	PSEN1	ENST00000324501_12_12_73219134_73223691_ENST00000324501_2:pas_1	0.0641711	0	ENCSR034VBA_ENCSR164MUK;K562;HNRNPUL1;KD	0.0649219	OTHER	no	Not available / discarded
HNRNPU	PSEN1	ENST00000324501_12_12_73219134_73223691_ENST00000324501_2:pas_1	0.104595	0	ENCSR047IUS_ENCSR438MDN;K562;HNRNPU;KD	0.0650815	OTHER	no	ENCSR308IKH_ENCSR305XWT;HepG2;HNRNPU;KD	0.0256116	OTHER	no
SF3B1	PSEN1	ENST00000324501_12_12_73219134_73223691_ENST00000324501_2:pas_1	0.0893326	0	ENCSR047QHX_ENCSR424QCW;K562;SF3B1;KD	0.0380024	OTHER	no	ENCSR896CFV_ENCSR264TUE;HepG2;SF3B1;KD	-0.0353171	OTHER	no
EIF2S2	PSEN1	ENST00000324501_12_12_73219134_73223691_ENST00000324501_2:pas_1	-0.0656863	0	ENCSR076PMZ_ENCSR118EFE;K562;EIF2S2;KD	0.0423858	OTHER	no	Not available / discarded
RPS19	PSEN1	ENST00000324501_12_12_73219134_73223691_ENST00000324501_2:pas_1	-0.0814801	0	ENCSR098NHI_ENCSR661HEL;K562;RPS19;KD	0.091543	OTHER	no	Not available / discarded
EFTUD2	PSEN1	ENST00000324501_12_12_73219134_73223691_ENST00000324501_2:pas_1	0.0693806	0	ENCSR117WLY_ENCSR661HEL;K562;EFTUD2;KD	0.0492523	OTHER	no	Not available / discarded
DDX6	PSEN1	ENST00000324501_12_12_73219134_73223691_ENST00000324501_2:pas_1	0.102639	0	ENCSR119QWQ_ENCSR913CAE;K562;DDX6;KD	-0.00846234	OTHER	no	ENCSR147ZBD_ENCSR237YZT;HepG2;DDX6;KD	0.0961781	OTHER	no
TARDBP	PSEN1	ENST00000324501_12_12_73219134_73223691_ENST00000324501_2:pas_1	0.071558	0	ENCSR134JRE_ENCSR129RWD;K562;TARDBP;KD	0.0378998	OTHER	no	ENCSR527QNC_ENCSR264TUE;HepG2;TARDBP;KD	-0.0280393	OTHER	no
RBM25	PSEN1	ENST00000324501_12_12_73219134_73223691_ENST00000324501_2:pas_1	0.0874086	0	ENCSR149DMY_ENCSR344XID;K562;RBM25;KD	-0.0480595	OTHER	no	ENCSR610AEI_ENCSR603TCV;HepG2;RBM25;KD	-0.00408324	OTHER	no
ADAR	PSEN1	ENST00000324501_12_12_73219134_73223691_ENST00000324501_2:pas_1	0.0924242	0	ENCSR164TLB_ENCSR667PLJ;K562;ADAR;KD	-0.063959	OTHER	no	ENCSR104OLN_ENCSR305XWT;HepG2;ADAR;KD	0.0185479	OTHER	no
NELFE	PSEN1	ENST00000324501_12_12_73219134_73223691_ENST00000324501_2:pas_1	-0.0752252	0	ENCSR201WFU_ENCSR129RWD;K562;NELFE;KD	0.0284328	OTHER	no	ENCSR939ZRA_ENCSR603TCV;HepG2;NELFE;KD	0.0685472	OTHER	no
DDX28	PSEN1	ENST00000324501_12_12_73219134_73223691_ENST00000324501_2:pas_1	-0.0809512	0	ENCSR205VSQ_ENCSR661HEL;K562;DDX28;KD	-0.0129604	OTHER	no	ENCSR222CSF_ENCSR856ZRV;HepG2;DDX28;KD	0.0110015	OTHER	no
MBNL1	PSEN1	ENST00000324501_12_12_73219134_73223691_ENST00000324501_2:pas_1	0.0672125	0	ENCSR222COT_ENCSR143COQ;K562;MBNL1;KD	0.0244152	OTHER	no	Not available / discarded
ATP5C1	PSEN1	ENST00000324501_12_12_73219134_73223691_ENST00000324501_2:pas_1	-0.0898349	0	ENCSR231DXJ_ENCSR143COQ;K562;ATP5C1;KD	0.00659701	OTHER	no	Not available / discarded
G3BP2	PSEN1	ENST00000324501_12_12_73219134_73223691_ENST00000324501_2:pas_1	0.0751776	0	ENCSR246SOU_ENCSR344XID;K562;G3BP2;KD	-0.043692	OTHER	no	ENCSR945UYL_ENCSR237YZT;HepG2;G3BP2;KD	0.0492331	OTHER	no
UPF1	PSEN1	ENST00000324501_12_12_73219134_73223691_ENST00000324501_2:pas_1	0.0864055	0	ENCSR251ABP_ENCSR174OYC;K562;UPF1;KD	0.00563276	OTHER	no	ENCSR689MIY_ENCSR691IVR;HepG2;UPF1;KD	0.0507724	OTHER	no
QKI	PSEN1	ENST00000324501_12_12_73219134_73223691_ENST00000324501_2:pas_1	0.0785024	0	ENCSR256PLH_ENCSR344XID;K562;QKI;KD	0.0498519	OTHER	no	ENCSR330YOU_ENCSR603TCV;HepG2;QKI;KD	0.0838131	OTHER	no
EIF3A	PSEN1	ENST00000324501_12_12_73219134_73223691_ENST00000324501_2:pas_1	0.0752252	0	ENCSR258VGD_ENCSR667PLJ;K562;EIF3A;KD	-0.0476143	OTHER	no	Not available / discarded
PHF6	PSEN1	ENST00000324501_12_12_73219134_73223691_ENST00000324501_2:pas_1	0.0848033	0	ENCSR322XVS_ENCSR572FFX;K562;PHF6;KD	0.0796061	OTHER	no	Not available / discarded
WDR3	PSEN1	ENST00000324501_12_12_73219134_73223691_ENST00000324501_2:pas_1	0.0746753	0	ENCSR334BTA_ENCSR174OYC;K562;WDR3;KD	-0.0115912	OTHER	no	Not available / discarded
WDR43	PSEN1	ENST00000324501_12_12_73219134_73223691_ENST00000324501_2:pas_1	0.0622031	0	ENCSR341PZW_ENCSR174OYC;K562;WDR43;KD	0.0498133	OTHER	no	Not available / discarded
NPM1	PSEN1	ENST00000324501_12_12_73219134_73223691_ENST00000324501_2:pas_1	-0.0880952	0	ENCSR346DZQ_ENCSR164MUK;K562;NPM1;KD	0.0257739	OTHER	no	Not available / discarded
CPSF6	PSEN1	ENST00000324501_12_12_73219134_73223691_ENST00000324501_2:pas_1	0.0625	0	ENCSR384BDV_ENCSR424QCW;K562;CPSF6;KD	0.109701	OTHER	no	ENCSR676EKU_ENCSR264TUE;HepG2;CPSF6;KD	0.101773	OTHER	no
DDX21	PSEN1	ENST00000324501_12_12_73219134_73223691_ENST00000324501_2:pas_1	0.0943276	0	ENCSR384LKC_ENCSR163JUC;K562;DDX21;KO	-0.100718	OTHER	no	ENCSR485ZTC_ENCSR003EKR;HepG2;DDX21;KD	0.0958883	OTHER	no
BCLAF1	PSEN1	ENST00000324501_12_12_73219134_73223691_ENST00000324501_2:pas_1	0.0663784	0	ENCSR410ZPU_ENCSR245BNJ;K562;BCLAF1;KD	0.0431404	OTHER	no	ENCSR481AYC_ENCSR856ZRV;HepG2;BCLAF1;KD	0.034756	OTHER	no
FAM120A	PSEN1	ENST00000324501_12_12_73219134_73223691_ENST00000324501_2:pas_1	0.0927961	0	ENCSR492BKM_ENCSR661HEL;K562;FAM120A;KD	-0.0363767	OTHER	no	Not available / discarded
PTBP1	PSEN1	ENST00000324501_12_12_73219134_73223691_ENST00000324501_2:pas_1	0.0716487	0	ENCSR527IVX_ENCSR129RWD;K562;PTBP1;KD	0.0962449	OTHER	no	ENCSR064DXG_ENCSR603TCV;HepG2;PTBP1;KD	0.161099	OTHER	no
SUPT6H	PSEN1	ENST00000324501_12_12_73219134_73223691_ENST00000324501_2:pas_1	0.0913586	0	ENCSR530BOP_ENCSR164MUK;K562;SUPT6H;KD	0.014915	OTHER	no	Not available / discarded
POLR2G	PSEN1	ENST00000324501_12_12_73219134_73223691_ENST00000324501_2:pas_1	-0.0903801	0	ENCSR580TGX_ENCSR341TTW;K562;POLR2G;KO	0.0617762	OTHER	no	Not available / discarded
AQR	PSEN1	ENST00000324501_12_12_73219134_73223691_ENST00000324501_2:pas_1	0.0663784	0	ENCSR624OUI_ENCSR718EWL;K562;AQR;KD	0.0578728	OTHER	no	Not available / discarded
DROSHA	PSEN1	ENST00000324501_12_12_73219134_73223691_ENST00000324501_2:pas_1	0.0879791	0	ENCSR624XHG_ENCSR164MUK;K562;DROSHA;KD	0.0425924	OTHER	no	Not available / discarded
RPS3	PSEN1	ENST00000324501_12_12_73219134_73223691_ENST00000324501_2:pas_1	-0.0889426	0	ENCSR642GBC_ENCSR772DUM;K562;RPS3;KO	0.0209055	OTHER	no	Not available / discarded
FTO	PSEN1	ENST00000324501_12_12_73219134_73223691_ENST00000324501_2:pas_1	0.0859729	0	ENCSR688GVV_ENCSR424QCW;K562;FTO;KD	0.00697017	OTHER	no	ENCSR389HFU_ENCSR264TUE;HepG2;FTO;KD	-0.0789795	OTHER	no
EIF4B	PSEN1	ENST00000324501_12_12_73219134_73223691_ENST00000324501_2:pas_1	0.0936508	0	ENCSR774BXV_ENCSR913CAE;K562;EIF4B;KD	0.0305928	OTHER	no	ENCSR313CHR_ENCSR237YZT;HepG2;EIF4B;KD	0.0715831	OTHER	no
UPF2	PSEN1	ENST00000324501_12_12_73219134_73223691_ENST00000324501_2:pas_1	0.0776064	0	ENCSR810FHY_ENCSR438MDN;K562;UPF2;KD	0.0190463	OTHER	no	ENCSR318OXM_ENCSR856ZRV;HepG2;UPF2;KD	0.0787076	OTHER	no
MAGOH	PSEN1	ENST00000324501_12_12_73219134_73223691_ENST00000324501_2:pas_1	-0.0903801	0	ENCSR849STR_ENCSR129RWD;K562;MAGOH;KD	0.0356485	OTHER	no	ENCSR746EKS_ENCSR237YZT;HepG2;MAGOH;KD	0.168212	OTHER	no
GLRX3	PSEN1	ENST00000324501_12_12_73219134_73223691_ENST00000324501_2:pas_1	-0.0697247	0	ENCSR874DVZ_ENCSR174OYC;K562;GLRX3;KD	0.00586714	OTHER	no	Not available / discarded
RCC2	PSEN1	ENST00000324501_12_12_73219134_73223691_ENST00000324501_2:pas_1	0.0763889	0	ENCSR921KDS_ENCSR572FFX;K562;RCC2;KD	0.0373535	OTHER	no	Not available / discarded
SNRNP200	PSEN1	ENST00000324501_12_12_73219134_73223691_ENST00000324501_2:pas_1	0.0835568	0	ENCSR943LIB_ENCSR164MUK;K562;SNRNP200;KD	0.0824693	OTHER	no	Not available / discarded
NAA15	PSEN1	ENST00000324501_12_12_73219134_73223691_ENST00000324501_2:pas_1	0.0893326	0	ENCSR945GUR_ENCSR143COQ;K562;NAA15;KD	0.00951358	OTHER	no	Not available / discarded
RPLP0	PSEN1	ENST00000324501_12_12_73219134_73223691_ENST00000324501_2:pas_1	-0.0880952	0	Not available / discarded				ENCSR000SKS_ENCSR105NML;HepG2;RPLP0;KO	0.0509871	OTHER	no
SART3	PSEN1	ENST00000324501_12_12_73219134_73223691_ENST00000324501_2:pas_1	0.101544	0	Not available / discarded				ENCSR011BBS_ENCSR279HMU;HepG2;SART3;KD	-0.0224292	OTHER	no
RPS3A	PSEN1	ENST00000324501_12_12_73219134_73223691_ENST00000324501_2:pas_1	-0.0868659	0	Not available / discarded				ENCSR118VQR_ENCSR279HMU;HepG2;RPS3A;KD	0.0129286	OTHER	no
ZNF622	PSEN1	ENST00000324501_12_12_73219134_73223691_ENST00000324501_2:pas_1	-0.0766437	0	Not available / discarded				ENCSR518JXY_ENCSR691IVR;HepG2;ZNF622;KD	0.0867591	OTHER	no
RBM15	PSEN1	ENST00000324501_12_12_73219134_73223691_ENST00000324501_2:pas_1	0.0737101	0	Not available / discarded				ENCSR599PXD_ENCSR585KOJ;HepG2;RBM15;KD	-0.0284492	OTHER	no
TAF15	PSEN1	ENST00000324501_12_12_73219134_73223691_ENST00000324501_2:pas_1	0.0659311	0	Not available / discarded				ENCSR998RZI_ENCSR603TCV;HepG2;TAF15;KD	-0.029746	OTHER	no
NPM1	RAB30	ENST00000527633_5_5_82973133_82982415_ENST00000527633_2:pas_1	-0.333333	0	ENCSR346DZQ_ENCSR164MUK;K562;NPM1;KD	-2	OTHER	no	Not available / discarded
NCBP2	RAB30	ENST00000527633_5_5_82973133_82982415_ENST00000527633_2:pas_1	0.333333	0	ENCSR361LBE_ENCSR913CAE;K562;NCBP2;KD	-2	OTHER	no	ENCSR030ARO_ENCSR237YZT;HepG2;NCBP2;KD	-0.00507798	OTHER	no
AQR	RAB30	ENST00000527633_5_5_82973133_82982415_ENST00000527633_2:pas_1	0.249123	0	ENCSR624OUI_ENCSR718EWL;K562;AQR;KD	-2	OTHER	no	Not available / discarded
DROSHA	RAB30	ENST00000527633_5_5_82973133_82982415_ENST00000527633_2:pas_1	0.333333	0	ENCSR624XHG_ENCSR164MUK;K562;DROSHA;KD	-2	OTHER	no	Not available / discarded
RPS3	RAB30	ENST00000527633_5_5_82973133_82982415_ENST00000527633_2:pas_1	-0.371711	0	ENCSR642GBC_ENCSR772DUM;K562;RPS3;KO	-2	OTHER	no	Not available / discarded
FTO	RAB30	ENST00000527633_5_5_82973133_82982415_ENST00000527633_2:pas_1	0.368421	0	ENCSR688GVV_ENCSR424QCW;K562;FTO;KD	-2	OTHER	no	ENCSR389HFU_ENCSR264TUE;HepG2;FTO;KD	0.114931	OTHER	no
UPF2	RAB30	ENST00000527633_5_5_82973133_82982415_ENST00000527633_2:pas_1	0.368421	0	ENCSR810FHY_ENCSR438MDN;K562;UPF2;KD	-2	OTHER	no	ENCSR318OXM_ENCSR856ZRV;HepG2;UPF2;KD	-0.0791625	OTHER	no
SRSF9	RAB30	ENST00000527633_5_5_82973133_82982415_ENST00000527633_2:pas_1	-0.333333	0	ENCSR972AZD_ENCSR341TTW;K562;SRSF9;KO	-2	OTHER	no	ENCSR597XHH_ENCSR603TCV;HepG2;SRSF9;KD	-0.128393	OTHER	no
RPLP0	RAB30	ENST00000527633_5_5_82973133_82982415_ENST00000527633_2:pas_1	-0.392308	0	Not available / discarded				ENCSR000SKS_ENCSR105NML;HepG2;RPLP0;KO	0.0842062	OTHER	no
ZNF622	RAB30	ENST00000527633_5_5_82973133_82982415_ENST00000527633_2:pas_1	-0.371711	0	Not available / discarded				ENCSR518JXY_ENCSR691IVR;HepG2;ZNF622;KD	0.0743913	OTHER	no
HNRNPU	RAB3IP	ENST00000247833_11_11_69815364_69823199_ENST00000247833_2:pas_1	0.5	0	ENCSR047IUS_ENCSR438MDN;K562;HNRNPU;KD	-2	OTHER	no	ENCSR308IKH_ENCSR305XWT;HepG2;HNRNPU;KD	0.108388	OTHER	no
SF3B1	RAB3IP	ENST00000247833_11_11_69815364_69823199_ENST00000247833_2:pas_1	0.225131	0	ENCSR047QHX_ENCSR424QCW;K562;SF3B1;KD	-2	OTHER	no	ENCSR896CFV_ENCSR264TUE;HepG2;SF3B1;KD	0.0551363	OTHER	no
RPS19	RAB3IP	ENST00000247833_11_11_69815364_69823199_ENST00000247833_2:pas_1	-0.436083	0	ENCSR098NHI_ENCSR661HEL;K562;RPS19;KD	-2	OTHER	no	Not available / discarded
SLBP	RAB3IP	ENST00000247833_11_11_69815364_69823199_ENST00000247833_2:pas_1	-0.454545	0	ENCSR112YTD_ENCSR667PLJ;K562;SLBP;KD	-2	OTHER	no	Not available / discarded
EFTUD2	RAB3IP	ENST00000247833_11_11_69815364_69823199_ENST00000247833_2:pas_1	0.309524	0	ENCSR117WLY_ENCSR661HEL;K562;EFTUD2;KD	-2	OTHER	no	Not available / discarded
DDX6	RAB3IP	ENST00000247833_11_11_69815364_69823199_ENST00000247833_2:pas_1	0.444444	0	ENCSR119QWQ_ENCSR913CAE;K562;DDX6;KD	-2	OTHER	no	ENCSR147ZBD_ENCSR237YZT;HepG2;DDX6;KD	-0.000463932	OTHER	no
RBM25	RAB3IP	ENST00000247833_11_11_69815364_69823199_ENST00000247833_2:pas_1	0.5	0	ENCSR149DMY_ENCSR344XID;K562;RBM25;KD	-2	OTHER	no	ENCSR610AEI_ENCSR603TCV;HepG2;RBM25;KD	-0.231646	OTHER	no
ADAR	RAB3IP	ENST00000247833_11_11_69815364_69823199_ENST00000247833_2:pas_1	0.5	0	ENCSR164TLB_ENCSR667PLJ;K562;ADAR;KD	-2	OTHER	no	ENCSR104OLN_ENCSR305XWT;HepG2;ADAR;KD	-0.248364	OTHER	no
NELFE	RAB3IP	ENST00000247833_11_11_69815364_69823199_ENST00000247833_2:pas_1	-0.545455	0	ENCSR201WFU_ENCSR129RWD;K562;NELFE;KD	-2	OTHER	no	ENCSR939ZRA_ENCSR603TCV;HepG2;NELFE;KD	-0.0618089	OTHER	no
DDX28	RAB3IP	ENST00000247833_11_11_69815364_69823199_ENST00000247833_2:pas_1	-0.5	0	ENCSR205VSQ_ENCSR661HEL;K562;DDX28;KD	-2	OTHER	no	ENCSR222CSF_ENCSR856ZRV;HepG2;DDX28;KD	-0.175263	OTHER	no
MBNL1	RAB3IP	ENST00000247833_11_11_69815364_69823199_ENST00000247833_2:pas_1	0.366667	0	ENCSR222COT_ENCSR143COQ;K562;MBNL1;KD	-2	OTHER	no	Not available / discarded
ATP5C1	RAB3IP	ENST00000247833_11_11_69815364_69823199_ENST00000247833_2:pas_1	-0.3583	0	ENCSR231DXJ_ENCSR143COQ;K562;ATP5C1;KD	-2	OTHER	no	Not available / discarded
G3BP2	RAB3IP	ENST00000247833_11_11_69815364_69823199_ENST00000247833_2:pas_1	0.075	0	ENCSR246SOU_ENCSR344XID;K562;G3BP2;KD	-2	OTHER	no	ENCSR945UYL_ENCSR237YZT;HepG2;G3BP2;KD	-0.0874401	OTHER	no
UPF1	RAB3IP	ENST00000247833_11_11_69815364_69823199_ENST00000247833_2:pas_1	0.473684	0	ENCSR251ABP_ENCSR174OYC;K562;UPF1;KD	-2	OTHER	no	ENCSR689MIY_ENCSR691IVR;HepG2;UPF1;KD	0.0734769	OTHER	no
EIF3A	RAB3IP	ENST00000247833_11_11_69815364_69823199_ENST00000247833_2:pas_1	0.516129	0	ENCSR258VGD_ENCSR667PLJ;K562;EIF3A;KD	-2	OTHER	no	Not available / discarded
WDR3	RAB3IP	ENST00000247833_11_11_69815364_69823199_ENST00000247833_2:pas_1	0.4	0	ENCSR334BTA_ENCSR174OYC;K562;WDR3;KD	-2	OTHER	no	Not available / discarded
SAFB	RAB3IP	ENST00000247833_11_11_69815364_69823199_ENST00000247833_2:pas_1	0.4	0	ENCSR336TYW_ENCSR341TTW;K562;SAFB;KO	-2	OTHER	no	Not available / discarded
AKAP1	RAB3IP	ENST00000247833_11_11_69815364_69823199_ENST00000247833_2:pas_1	0.464286	0	ENCSR338CON_ENCSR913CAE;K562;AKAP1;KD	-2	OTHER	no	ENCSR016IDR_ENCSR237YZT;HepG2;AKAP1;KD	0.212361	OTHER	no
NPM1	RAB3IP	ENST00000247833_11_11_69815364_69823199_ENST00000247833_2:pas_1	-0.378571	0	ENCSR346DZQ_ENCSR164MUK;K562;NPM1;KD	-2	OTHER	no	Not available / discarded
CPSF6	RAB3IP	ENST00000247833_11_11_69815364_69823199_ENST00000247833_2:pas_1	0.444444	0	ENCSR384BDV_ENCSR424QCW;K562;CPSF6;KD	-2	OTHER	no	ENCSR676EKU_ENCSR264TUE;HepG2;CPSF6;KD	-0.323572	OTHER	no
DDX21	RAB3IP	ENST00000247833_11_11_69815364_69823199_ENST00000247833_2:pas_1	0.473684	0	ENCSR384LKC_ENCSR163JUC;K562;DDX21;KO	0.00788109	OTHER	no	ENCSR485ZTC_ENCSR003EKR;HepG2;DDX21;KD	0.216311	OTHER	no
FAM120A	RAB3IP	ENST00000247833_11_11_69815364_69823199_ENST00000247833_2:pas_1	0.508065	0	ENCSR492BKM_ENCSR661HEL;K562;FAM120A;KD	-2	OTHER	no	Not available / discarded
HNRNPK	RAB3IP	ENST00000247833_11_11_69815364_69823199_ENST00000247833_2:pas_1	0.283636	0	ENCSR529JNJ_ENCSR129RWD;K562;HNRNPK;KD	-2	OTHER	no	ENCSR853ZJS_ENCSR237YZT;HepG2;HNRNPK;KD	-0.240222	OTHER	no
SUPT6H	RAB3IP	ENST00000247833_11_11_69815364_69823199_ENST00000247833_2:pas_1	0.516129	0	ENCSR530BOP_ENCSR164MUK;K562;SUPT6H;KD	-2	OTHER	no	Not available / discarded
SF1	RAB3IP	ENST00000247833_11_11_69815364_69823199_ENST00000247833_2:pas_1	0.327922	0	ENCSR562CCA_ENCSR164MUK;K562;SF1;KD	-2	OTHER	no	Not available / discarded
POLR2G	RAB3IP	ENST00000247833_11_11_69815364_69823199_ENST00000247833_2:pas_1	-0.516129	0	ENCSR580TGX_ENCSR341TTW;K562;POLR2G;KO	-2	OTHER	no	Not available / discarded
AQR	RAB3IP	ENST00000247833_11_11_69815364_69823199_ENST00000247833_2:pas_1	0.333333	0	ENCSR624OUI_ENCSR718EWL;K562;AQR;KD	0.0947259	OTHER	no	Not available / discarded
DROSHA	RAB3IP	ENST00000247833_11_11_69815364_69823199_ENST00000247833_2:pas_1	0.473684	0	ENCSR624XHG_ENCSR164MUK;K562;DROSHA;KD	-2	OTHER	no	Not available / discarded
RPS3	RAB3IP	ENST00000247833_11_11_69815364_69823199_ENST00000247833_2:pas_1	-0.530792	0	ENCSR642GBC_ENCSR772DUM;K562;RPS3;KO	-2	OTHER	no	Not available / discarded
FTO	RAB3IP	ENST00000247833_11_11_69815364_69823199_ENST00000247833_2:pas_1	0.2	0	ENCSR688GVV_ENCSR424QCW;K562;FTO;KD	-2	OTHER	no	ENCSR389HFU_ENCSR264TUE;HepG2;FTO;KD	-0.325908	OTHER	no
EIF4B	RAB3IP	ENST00000247833_11_11_69815364_69823199_ENST00000247833_2:pas_1	0.333333	0	ENCSR774BXV_ENCSR913CAE;K562;EIF4B;KD	-2	OTHER	no	ENCSR313CHR_ENCSR237YZT;HepG2;EIF4B;KD	0.06279	OTHER	no
MATR3	RAB3IP	ENST00000247833_11_11_69815364_69823199_ENST00000247833_2:pas_1	0.0874386	0	ENCSR792XFP_ENCSR129RWD;K562;MATR3;KD	-2	OTHER	no	ENCSR492UFS_ENCSR237YZT;HepG2;MATR3;KD	-0.11647	OTHER	no
HNRNPA2B1	RAB3IP	ENST00000247833_11_11_69815364_69823199_ENST00000247833_2:pas_1	0.333333	0	ENCSR794NUE_ENCSR164MUK;K562;HNRNPA2B1;KD	-2	OTHER	no	Not available / discarded
UPF2	RAB3IP	ENST00000247833_11_11_69815364_69823199_ENST00000247833_2:pas_1	0.5	0	ENCSR810FHY_ENCSR438MDN;K562;UPF2;KD	-2	OTHER	no	ENCSR318OXM_ENCSR856ZRV;HepG2;UPF2;KD	0.0779058	OTHER	no
KIF1C	RAB3IP	ENST00000247833_11_11_69815364_69823199_ENST00000247833_2:pas_1	0.472222	0	ENCSR823WTA_ENCSR143COQ;K562;KIF1C;KD	-2	OTHER	no	ENCSR182GKG_ENCSR538QOG;HepG2;KIF1C;KD	-0.160435	OTHER	no
EWSR1	RAB3IP	ENST00000247833_11_11_69815364_69823199_ENST00000247833_2:pas_1	0.27451	0	ENCSR831YGP_ENCSR913CAE;K562;EWSR1;KD	-2	OTHER	no	ENCSR532ZPP_ENCSR538QOG;HepG2;EWSR1;KD	-0.336807	OTHER	no
YTHDC2	RAB3IP	ENST00000247833_11_11_69815364_69823199_ENST00000247833_2:pas_1	0.27381	0	ENCSR843LYF_ENCSR164MUK;K562;YTHDC2;KD	-2	OTHER	no	Not available / discarded
MAGOH	RAB3IP	ENST00000247833_11_11_69815364_69823199_ENST00000247833_2:pas_1	-0.5	0	ENCSR849STR_ENCSR129RWD;K562;MAGOH;KD	-2	OTHER	no	ENCSR746EKS_ENCSR237YZT;HepG2;MAGOH;KD	-0.25353	OTHER	no
GLRX3	RAB3IP	ENST00000247833_11_11_69815364_69823199_ENST00000247833_2:pas_1	-0.322995	0	ENCSR874DVZ_ENCSR174OYC;K562;GLRX3;KD	-2	OTHER	no	Not available / discarded
SNRNP200	RAB3IP	ENST00000247833_11_11_69815364_69823199_ENST00000247833_2:pas_1	0.473684	0	ENCSR943LIB_ENCSR164MUK;K562;SNRNP200;KD	-2	OTHER	no	Not available / discarded
NAA15	RAB3IP	ENST00000247833_11_11_69815364_69823199_ENST00000247833_2:pas_1	0.185714	0	ENCSR945GUR_ENCSR143COQ;K562;NAA15;KD	-2	OTHER	no	Not available / discarded
EIF4A3	RAB3IP	ENST00000247833_11_11_69815364_69823199_ENST00000247833_2:pas_1	-0.333333	0	ENCSR961YAG_ENCSR913CAE;K562;EIF4A3;KD	-2	OTHER	no	ENCSR957EEG_ENCSR237YZT;HepG2;EIF4A3;KD	-0.261918	OTHER	no
SRSF9	RAB3IP	ENST00000247833_11_11_69815364_69823199_ENST00000247833_2:pas_1	-0.388889	0	ENCSR972AZD_ENCSR341TTW;K562;SRSF9;KO	-2	OTHER	no	ENCSR597XHH_ENCSR603TCV;HepG2;SRSF9;KD	0.0771627	OTHER	no
RPLP0	RAB3IP	ENST00000247833_11_11_69815364_69823199_ENST00000247833_2:pas_1	-0.486842	0	Not available / discarded				ENCSR000SKS_ENCSR105NML;HepG2;RPLP0;KO	0.0166386	OTHER	no
SART3	RAB3IP	ENST00000247833_11_11_69815364_69823199_ENST00000247833_2:pas_1	0.473684	0	Not available / discarded				ENCSR011BBS_ENCSR279HMU;HepG2;SART3;KD	0.146517	OTHER	no
CALR	RAB3IP	ENST00000247833_11_11_69815364_69823199_ENST00000247833_2:pas_1	-0.232143	0	Not available / discarded				ENCSR040WAK_ENCSR364GRM;HepG2;CALR;KD	-0.350221	OTHER	no
RPS3A	RAB3IP	ENST00000247833_11_11_69815364_69823199_ENST00000247833_2:pas_1	-0.530792	0	Not available / discarded				ENCSR118VQR_ENCSR279HMU;HepG2;RPS3A;KD	0.106195	OTHER	no
SRSF3	RAB3IP	ENST00000247833_11_11_69815364_69823199_ENST00000247833_2:pas_1	-0.5	0	Not available / discarded				ENCSR376FGR_ENCSR264TUE;HepG2;SRSF3;KD	0.137994	OTHER	no
ZNF622	RAB3IP	ENST00000247833_11_11_69815364_69823199_ENST00000247833_2:pas_1	-0.291667	0	Not available / discarded				ENCSR518JXY_ENCSR691IVR;HepG2;ZNF622;KD	0.154304	OTHER	no
RBM15	RAB3IP	ENST00000247833_11_11_69815364_69823199_ENST00000247833_2:pas_1	0.386752	0	Not available / discarded				ENCSR599PXD_ENCSR585KOJ;HepG2;RBM15;KD	0.146106	OTHER	no
TAF15	RAB3IP	ENST00000247833_11_11_69815364_69823199_ENST00000247833_2:pas_1	0.363636	0	Not available / discarded				ENCSR998RZI_ENCSR603TCV;HepG2;TAF15;KD	-0.0666371	OTHER	no
ILF2	RAP1GDS1	ENST00000408927_15_15_98441990_98443858_ENST00000408927_2:pas_1	-0.0727094	0	Not available / discarded				ENCSR366FFV_ENCSR305XWT;HepG2;ILF2;KD	0.135689	CO	yes
DNAJC21	RAP1GDS1	ENST00000408927_15_15_98441990_98443858_ENST00000408927_2:pas_1	0.0717925	0	ENCSR079LMZ_ENCSR667PLJ;K562;DNAJC21;KD	-0.210064	OTHER	no	ENCSR385KOY_ENCSR305XWT;HepG2;DNAJC21;KD	0.050024	OTHER	no
ADAR	RAP1GDS1	ENST00000408927_15_15_98441990_98443858_ENST00000408927_2:pas_1	0.0542373	0	ENCSR164TLB_ENCSR667PLJ;K562;ADAR;KD	-0.234492	OTHER	no	ENCSR104OLN_ENCSR305XWT;HepG2;ADAR;KD	0.0503236	OTHER	no
NELFE	RAP1GDS1	ENST00000408927_15_15_98441990_98443858_ENST00000408927_2:pas_1	-0.0744398	0	ENCSR201WFU_ENCSR129RWD;K562;NELFE;KD	0.0716716	OTHER	no	ENCSR939ZRA_ENCSR603TCV;HepG2;NELFE;KD	-0.00260258	OTHER	no
ATP5C1	RAP1GDS1	ENST00000408927_15_15_98441990_98443858_ENST00000408927_2:pas_1	-0.0647059	0	ENCSR231DXJ_ENCSR143COQ;K562;ATP5C1;KD	0.0122379	OTHER	no	Not available / discarded
EIF3A	RAP1GDS1	ENST00000408927_15_15_98441990_98443858_ENST00000408927_2:pas_1	0.0766323	0	ENCSR258VGD_ENCSR667PLJ;K562;EIF3A;KD	-0.0285111	OTHER	no	Not available / discarded
SUPT6H	RAP1GDS1	ENST00000408927_15_15_98441990_98443858_ENST00000408927_2:pas_1	0.0528302	0	ENCSR530BOP_ENCSR164MUK;K562;SUPT6H;KD	0.0643114	OTHER	no	Not available / discarded
POLR2G	RAP1GDS1	ENST00000408927_15_15_98441990_98443858_ENST00000408927_2:pas_1	-0.0761813	0	ENCSR580TGX_ENCSR341TTW;K562;POLR2G;KO	0.12224	OTHER	no	Not available / discarded
TIA1	RAP1GDS1	ENST00000408927_15_15_98441990_98443858_ENST00000408927_2:pas_1	-0.0554773	0	ENCSR694LKY_ENCSR129RWD;K562;TIA1;KD	0.0638171	OTHER	no	ENCSR057GCF_ENCSR603TCV;HepG2;TIA1;KD	-0.0184597	OTHER	no
UPF2	RAP1GDS1	ENST00000408927_15_15_98441990_98443858_ENST00000408927_2:pas_1	0.0790412	0	ENCSR810FHY_ENCSR438MDN;K562;UPF2;KD	-0.076072	OTHER	no	ENCSR318OXM_ENCSR856ZRV;HepG2;UPF2;KD	-0.374969	OTHER	no
UTP3	RAP1GDS1	ENST00000408927_15_15_98441990_98443858_ENST00000408927_2:pas_1	0.0602707	0	ENCSR818TZM_ENCSR024FOF;K562;UTP3;KD	-0.10286	OTHER	no	Not available / discarded
NSUN2	RAP1GDS1	ENST00000408927_15_15_98441990_98443858_ENST00000408927_2:pas_1	0.0717925	0	ENCSR829EFL_ENCSR174OYC;K562;NSUN2;KD	-0.380762	OTHER	no	ENCSR629RUG_ENCSR264TUE;HepG2;NSUN2;KD	-0.44664	OTHER	no
GLRX3	RAP1GDS1	ENST00000408927_15_15_98441990_98443858_ENST00000408927_2:pas_1	-0.0509434	0	ENCSR874DVZ_ENCSR174OYC;K562;GLRX3;KD	-0.319121	OTHER	no	Not available / discarded
RBM17	RAP1GDS1	ENST00000408927_15_15_98441990_98443858_ENST00000408927_2:pas_1	0.0828704	0	ENCSR898OPN_ENCSR118EFE;K562;RBM17;KD	0.0204602	OTHER	no	Not available / discarded
CSTF2T	RAP1GDS1	ENST00000408927_15_15_98441990_98443858_ENST00000408927_2:pas_1	0.0761813	0	Not available / discarded				ENCSR914WQV_ENCSR003EKR;HepG2;CSTF2T;KD	-0.0476085	OTHER	no
TAF15	RAP1GDS1	ENST00000408927_15_15_98441990_98443858_ENST00000408927_2:pas_1	0.0624188	0	Not available / discarded				ENCSR998RZI_ENCSR603TCV;HepG2;TAF15;KD	-0.080002	OTHER	no
UPF2	RASAL2	ENST00000462775_16_16_178473075_178484147_ENST00000462775_4:pas_1	0.207143	0	ENCSR810FHY_ENCSR438MDN;K562;UPF2;KD	-2	OTHER	no	ENCSR318OXM_ENCSR856ZRV;HepG2;UPF2;KD	-0.080272	OTHER	no
GLRX3	RASAL2	ENST00000462775_16_16_178473075_178484147_ENST00000462775_4:pas_1	-0.125	0	ENCSR874DVZ_ENCSR174OYC;K562;GLRX3;KD	-2	OTHER	no	Not available / discarded
KHDRBS1	RCHY1	ENST00000324439_9_9_75479033_75482666_ENST00000324439_2:pas_1	0.0508309	0	ENCSR023HWI_ENCSR667PLJ;K562;KHDRBS1;KD	-0.119409	OTHER	no	ENCSR784FTX_ENCSR279HMU;HepG2;KHDRBS1;KD	-0.00297184	OTHER	no
HNRNPU	RCHY1	ENST00000324439_9_9_75479033_75482666_ENST00000324439_2:pas_1	0.0542763	0	ENCSR047IUS_ENCSR438MDN;K562;HNRNPU;KD	0.0094765	OTHER	no	ENCSR308IKH_ENCSR305XWT;HepG2;HNRNPU;KD	0.171048	OTHER	no
RPS19	RCHY1	ENST00000324439_9_9_75479033_75482666_ENST00000324439_2:pas_1	-0.0558712	0	ENCSR098NHI_ENCSR661HEL;K562;RPS19;KD	0.128932	OTHER	no	Not available / discarded
DDX6	RCHY1	ENST00000324439_9_9_75479033_75482666_ENST00000324439_2:pas_1	0.0700344	0	ENCSR119QWQ_ENCSR913CAE;K562;DDX6;KD	-0.015617	OTHER	no	ENCSR147ZBD_ENCSR237YZT;HepG2;DDX6;KD	0.101691	OTHER	no
RBM25	RCHY1	ENST00000324439_9_9_75479033_75482666_ENST00000324439_2:pas_1	0.08223	0	ENCSR149DMY_ENCSR344XID;K562;RBM25;KD	-0.0268777	OTHER	no	ENCSR610AEI_ENCSR603TCV;HepG2;RBM25;KD	-0.0309939	OTHER	no
NELFE	RCHY1	ENST00000324439_9_9_75479033_75482666_ENST00000324439_2:pas_1	-0.0542265	0	ENCSR201WFU_ENCSR129RWD;K562;NELFE;KD	-0.0450066	OTHER	no	ENCSR939ZRA_ENCSR603TCV;HepG2;NELFE;KD	0.0820686	OTHER	no
ATP5C1	RCHY1	ENST00000324439_9_9_75479033_75482666_ENST00000324439_2:pas_1	-0.054396	0	ENCSR231DXJ_ENCSR143COQ;K562;ATP5C1;KD	0.110224	OTHER	no	Not available / discarded
QKI	RCHY1	ENST00000324439_9_9_75479033_75482666_ENST00000324439_2:pas_1	0.0522464	0	ENCSR256PLH_ENCSR344XID;K562;QKI;KD	-0.0844714	OTHER	no	ENCSR330YOU_ENCSR603TCV;HepG2;QKI;KD	0.0309984	OTHER	no
AKAP1	RCHY1	ENST00000324439_9_9_75479033_75482666_ENST00000324439_2:pas_1	0.0801964	0	ENCSR338CON_ENCSR913CAE;K562;AKAP1;KD	-0.0334833	OTHER	no	ENCSR016IDR_ENCSR237YZT;HepG2;AKAP1;KD	0.18306	OTHER	no
CPSF6	RCHY1	ENST00000324439_9_9_75479033_75482666_ENST00000324439_2:pas_1	0.0542265	0	ENCSR384BDV_ENCSR424QCW;K562;CPSF6;KD	0.473586	OTHER	no	ENCSR676EKU_ENCSR264TUE;HepG2;CPSF6;KD	0.231033	OTHER	no
DDX21	RCHY1	ENST00000324439_9_9_75479033_75482666_ENST00000324439_2:pas_1	0.0595788	0	ENCSR384LKC_ENCSR163JUC;K562;DDX21;KO	0.0305623	OTHER	no	ENCSR485ZTC_ENCSR003EKR;HepG2;DDX21;KD	0.074331	OTHER	no
BCLAF1	RCHY1	ENST00000324439_9_9_75479033_75482666_ENST00000324439_2:pas_1	0.0680491	0	ENCSR410ZPU_ENCSR245BNJ;K562;BCLAF1;KD	0.00503642	OTHER	no	ENCSR481AYC_ENCSR856ZRV;HepG2;BCLAF1;KD	0.000559781	OTHER	no
PTBP1	RCHY1	ENST00000324439_9_9_75479033_75482666_ENST00000324439_2:pas_1	0.0553413	0	ENCSR527IVX_ENCSR129RWD;K562;PTBP1;KD	0.0558418	OTHER	no	ENCSR064DXG_ENCSR603TCV;HepG2;PTBP1;KD	0.197988	OTHER	no
HNRNPK	RCHY1	ENST00000324439_9_9_75479033_75482666_ENST00000324439_2:pas_1	0.0601293	0	ENCSR529JNJ_ENCSR129RWD;K562;HNRNPK;KD	0.033571	OTHER	no	ENCSR853ZJS_ENCSR237YZT;HepG2;HNRNPK;KD	0.103192	OTHER	no
SUPT6H	RCHY1	ENST00000324439_9_9_75479033_75482666_ENST00000324439_2:pas_1	0.0567814	0	ENCSR530BOP_ENCSR164MUK;K562;SUPT6H;KD	0.0411156	OTHER	no	Not available / discarded
POLR2G	RCHY1	ENST00000324439_9_9_75479033_75482666_ENST00000324439_2:pas_1	-0.0760291	0	ENCSR580TGX_ENCSR341TTW;K562;POLR2G;KO	0.168207	OTHER	no	Not available / discarded
DDX27	RCHY1	ENST00000324439_9_9_75479033_75482666_ENST00000324439_2:pas_1	0.0572139	0	ENCSR584LDM_ENCSR245BNJ;K562;DDX27;KD	0.0359767	OTHER	no	ENCSR210RWL_ENCSR856ZRV;HepG2;DDX27;KD	0.0669911	OTHER	no
DROSHA	RCHY1	ENST00000324439_9_9_75479033_75482666_ENST00000324439_2:pas_1	0.0732316	0	ENCSR624XHG_ENCSR164MUK;K562;DROSHA;KD	0.0818854	OTHER	no	Not available / discarded
RPS3	RCHY1	ENST00000324439_9_9_75479033_75482666_ENST00000324439_2:pas_1	-0.0558712	0	ENCSR642GBC_ENCSR772DUM;K562;RPS3;KO	0.342857	OTHER	no	Not available / discarded
EIF4B	RCHY1	ENST00000324439_9_9_75479033_75482666_ENST00000324439_2:pas_1	0.0706019	0	ENCSR774BXV_ENCSR913CAE;K562;EIF4B;KD	0.0110809	OTHER	no	ENCSR313CHR_ENCSR237YZT;HepG2;EIF4B;KD	0.0196977	OTHER	no
UPF2	RCHY1	ENST00000324439_9_9_75479033_75482666_ENST00000324439_2:pas_1	0.0542265	0	ENCSR810FHY_ENCSR438MDN;K562;UPF2;KD	-0.0701457	OTHER	no	ENCSR318OXM_ENCSR856ZRV;HepG2;UPF2;KD	0.011951	OTHER	no
MAGOH	RCHY1	ENST00000324439_9_9_75479033_75482666_ENST00000324439_2:pas_1	-0.0505845	0	ENCSR849STR_ENCSR129RWD;K562;MAGOH;KD	0.021369	OTHER	no	ENCSR746EKS_ENCSR237YZT;HepG2;MAGOH;KD	0.0786905	OTHER	no
SART3	RCHY1	ENST00000324439_9_9_75479033_75482666_ENST00000324439_2:pas_1	0.0551865	0	Not available / discarded				ENCSR011BBS_ENCSR279HMU;HepG2;SART3;KD	-0.0777012	OTHER	no
RPS3A	RCHY1	ENST00000324439_9_9_75479033_75482666_ENST00000324439_2:pas_1	-0.0589459	0	Not available / discarded				ENCSR118VQR_ENCSR279HMU;HepG2;RPS3A;KD	0.0833795	OTHER	no
CIRBP	RCHY1	ENST00000324439_9_9_75479033_75482666_ENST00000324439_2:pas_1	0.0539867	0	Not available / discarded				ENCSR230ORC_ENCSR237YZT;HepG2;CIRBP;KD	0.0487779	OTHER	no
CSTF2T	RCHY1	ENST00000324439_9_9_75479033_75482666_ENST00000324439_2:pas_1	0.0604167	0	Not available / discarded				ENCSR914WQV_ENCSR003EKR;HepG2;CSTF2T;KD	-0.123769	OTHER	no
G3BP2	RILPL1	ENST00000376874_7_7_123470054_123472682_ENST00000376874_2:pas_1	0.0657895	0	ENCSR246SOU_ENCSR344XID;K562;G3BP2;KD	-0.20087	OTHER	no	ENCSR945UYL_ENCSR237YZT;HepG2;G3BP2;KD	-0.177777	OTHER	no
PHF6	RILPL1	ENST00000376874_7_7_123470054_123472682_ENST00000376874_2:pas_1	0.0649267	0	ENCSR322XVS_ENCSR572FFX;K562;PHF6;KD	-0.15417	OTHER	no	Not available / discarded
NONO	RILPL1	ENST00000376874_7_7_123470054_123472682_ENST00000376874_2:pas_1	0.0687831	0	ENCSR398HXV_ENCSR661HEL;K562;NONO;KD	0.0546622	OTHER	no	ENCSR647NYX_ENCSR856ZRV;HepG2;NONO;KD	-0.139091	OTHER	no
HNRNPL	RILPL1	ENST00000376874_7_7_123470054_123472682_ENST00000376874_2:pas_1	0.0595238	0	ENCSR563YIS_ENCSR031RRO;K562;HNRNPL;KD	0.00923243	OTHER	no	Not available / discarded
KHDRBS1	RNF115	ENST00000582693_9_9_145738868_145746997_ENST00000582693_4:pas_1	0.0901961	0	ENCSR023HWI_ENCSR667PLJ;K562;KHDRBS1;KD	-0.106861	OTHER	no	ENCSR784FTX_ENCSR279HMU;HepG2;KHDRBS1;KD	0.135781	OTHER	no
KHDRBS1	RNF115	ENST00000582693_9_9_145738868_145746997_ENST00000582693_4:pas_2	-0.0631313	0	ENCSR023HWI_ENCSR667PLJ;K562;KHDRBS1;KD	-0.0508084	OTHER	no	ENCSR784FTX_ENCSR279HMU;HepG2;KHDRBS1;KD	0.132571	OTHER	no
HNRNPUL1	RNF115	ENST00000582693_9_9_145738868_145746997_ENST00000582693_4:pas_2	-0.0762032	0	ENCSR034VBA_ENCSR164MUK;K562;HNRNPUL1;KD	0.189609	OTHER	no	Not available / discarded
HNRNPU	RNF115	ENST00000582693_9_9_145738868_145746997_ENST00000582693_4:pas_1	0.126087	0	ENCSR047IUS_ENCSR438MDN;K562;HNRNPU;KD	0.0631954	OTHER	no	ENCSR308IKH_ENCSR305XWT;HepG2;HNRNPU;KD	0.0812194	OTHER	no
HNRNPU	RNF115	ENST00000582693_9_9_145738868_145746997_ENST00000582693_4:pas_2	-0.0964052	0	ENCSR047IUS_ENCSR438MDN;K562;HNRNPU;KD	0.0723962	OTHER	no	ENCSR308IKH_ENCSR305XWT;HepG2;HNRNPU;KD	0.0916847	OTHER	no
SRSF1	RNF115	ENST00000582693_9_9_145738868_145746997_ENST00000582693_4:pas_1	0.119792	0	ENCSR066VOO_ENCSR129RWD;K562;SRSF1;KD	-0.198946	OTHER	no	ENCSR094KBY_ENCSR603TCV;HepG2;SRSF1;KD	-0.0775288	OTHER	no
SRSF1	RNF115	ENST00000582693_9_9_145738868_145746997_ENST00000582693_4:pas_2	-0.101961	0	ENCSR066VOO_ENCSR129RWD;K562;SRSF1;KD	-0.118014	OTHER	no	ENCSR094KBY_ENCSR603TCV;HepG2;SRSF1;KD	-0.0889448	OTHER	no
EIF2S2	RNF115	ENST00000582693_9_9_145738868_145746997_ENST00000582693_4:pas_2	0.0686275	0	ENCSR076PMZ_ENCSR118EFE;K562;EIF2S2;KD	0.0029878	OTHER	no	Not available / discarded
RPS19	RNF115	ENST00000582693_9_9_145738868_145746997_ENST00000582693_4:pas_2	0.0879121	0	ENCSR098NHI_ENCSR661HEL;K562;RPS19;KD	0.0441379	OTHER	no	Not available / discarded
SLBP	RNF115	ENST00000582693_9_9_145738868_145746997_ENST00000582693_4:pas_1	-0.0681818	0	ENCSR112YTD_ENCSR667PLJ;K562;SLBP;KD	-0.194255	OTHER	no	Not available / discarded
DDX6	RNF115	ENST00000582693_9_9_145738868_145746997_ENST00000582693_4:pas_1	0.0947917	0	ENCSR119QWQ_ENCSR913CAE;K562;DDX6;KD	-0.113105	OTHER	no	ENCSR147ZBD_ENCSR237YZT;HepG2;DDX6;KD	-0.0249032	OTHER	no
DDX6	RNF115	ENST00000582693_9_9_145738868_145746997_ENST00000582693_4:pas_2	-0.0901442	0	ENCSR119QWQ_ENCSR913CAE;K562;DDX6;KD	-0.105111	OTHER	no	ENCSR147ZBD_ENCSR237YZT;HepG2;DDX6;KD	-0.0329169	OTHER	no
TARDBP	RNF115	ENST00000582693_9_9_145738868_145746997_ENST00000582693_4:pas_2	-0.0602941	0	ENCSR134JRE_ENCSR129RWD;K562;TARDBP;KD	-0.00347974	OTHER	no	ENCSR527QNC_ENCSR264TUE;HepG2;TARDBP;KD	0.0142467	OTHER	no
RBM25	RNF115	ENST00000582693_9_9_145738868_145746997_ENST00000582693_4:pas_2	-0.0901442	0	ENCSR149DMY_ENCSR344XID;K562;RBM25;KD	-0.0176054	OTHER	no	ENCSR610AEI_ENCSR603TCV;HepG2;RBM25;KD	-0.140773	OTHER	no
ADAR	RNF115	ENST00000582693_9_9_145738868_145746997_ENST00000582693_4:pas_2	-0.0974359	0	ENCSR164TLB_ENCSR667PLJ;K562;ADAR;KD	-0.0845811	OTHER	no	ENCSR104OLN_ENCSR305XWT;HepG2;ADAR;KD	-0.0743171	OTHER	no
EEF2	RNF115	ENST00000582693_9_9_145738868_145746997_ENST00000582693_4:pas_2	-0.0797872	0	ENCSR181RLB_ENCSR661HEL;K562;EEF2;KD	0.0389027	OTHER	no	Not available / discarded
DDX28	RNF115	ENST00000582693_9_9_145738868_145746997_ENST00000582693_4:pas_2	0.0557692	0	ENCSR205VSQ_ENCSR661HEL;K562;DDX28;KD	-0.0802429	OTHER	no	ENCSR222CSF_ENCSR856ZRV;HepG2;DDX28;KD	-0.0489748	OTHER	no
ATP5C1	RNF115	ENST00000582693_9_9_145738868_145746997_ENST00000582693_4:pas_2	0.0793651	0	ENCSR231DXJ_ENCSR143COQ;K562;ATP5C1;KD	0.0348106	OTHER	no	Not available / discarded
UPF1	RNF115	ENST00000582693_9_9_145738868_145746997_ENST00000582693_4:pas_2	-0.0901442	0	ENCSR251ABP_ENCSR174OYC;K562;UPF1;KD	-0.0186713	OTHER	no	ENCSR689MIY_ENCSR691IVR;HepG2;UPF1;KD	-0.00181506	OTHER	no
EIF3A	RNF115	ENST00000582693_9_9_145738868_145746997_ENST00000582693_4:pas_2	-0.0911854	0	ENCSR258VGD_ENCSR667PLJ;K562;EIF3A;KD	0.00157827	OTHER	no	Not available / discarded
PHF6	RNF115	ENST00000582693_9_9_145738868_145746997_ENST00000582693_4:pas_2	-0.0861111	0	ENCSR322XVS_ENCSR572FFX;K562;PHF6;KD	-0.0971251	OTHER	no	Not available / discarded
WDR3	RNF115	ENST00000582693_9_9_145738868_145746997_ENST00000582693_4:pas_2	-0.0811111	0	ENCSR334BTA_ENCSR174OYC;K562;WDR3;KD	0.0386034	OTHER	no	Not available / discarded
SAFB	RNF115	ENST00000582693_9_9_145738868_145746997_ENST00000582693_4:pas_1	0.166667	0	ENCSR336TYW_ENCSR341TTW;K562;SAFB;KO	0.0572524	OTHER	no	Not available / discarded
SAFB	RNF115	ENST00000582693_9_9_145738868_145746997_ENST00000582693_4:pas_2	-0.111111	0	ENCSR336TYW_ENCSR341TTW;K562;SAFB;KO	0.0721584	OTHER	no	Not available / discarded
AKAP1	RNF115	ENST00000582693_9_9_145738868_145746997_ENST00000582693_4:pas_1	0.103125	0	ENCSR338CON_ENCSR913CAE;K562;AKAP1;KD	0.0121766	OTHER	no	ENCSR016IDR_ENCSR237YZT;HepG2;AKAP1;KD	0.0901066	OTHER	no
AKAP1	RNF115	ENST00000582693_9_9_145738868_145746997_ENST00000582693_4:pas_2	-0.0974702	0	ENCSR338CON_ENCSR913CAE;K562;AKAP1;KD	0.0166066	OTHER	no	ENCSR016IDR_ENCSR237YZT;HepG2;AKAP1;KD	0.0526274	OTHER	no
NPM1	RNF115	ENST00000582693_9_9_145738868_145746997_ENST00000582693_4:pas_1	-0.0942029	0	ENCSR346DZQ_ENCSR164MUK;K562;NPM1;KD	-0.0263497	OTHER	no	Not available / discarded
NPM1	RNF115	ENST00000582693_9_9_145738868_145746997_ENST00000582693_4:pas_2	0.0861789	0	ENCSR346DZQ_ENCSR164MUK;K562;NPM1;KD	-0.11751	OTHER	no	Not available / discarded
CPSF6	RNF115	ENST00000582693_9_9_145738868_145746997_ENST00000582693_4:pas_2	-0.101967	0	ENCSR384BDV_ENCSR424QCW;K562;CPSF6;KD	0.0149538	OTHER	no	ENCSR676EKU_ENCSR264TUE;HepG2;CPSF6;KD	-0.10902	OTHER	no
NONO	RNF115	ENST00000582693_9_9_145738868_145746997_ENST00000582693_4:pas_2	-0.0557692	0	ENCSR398HXV_ENCSR661HEL;K562;NONO;KD	-0.0833595	OTHER	no	ENCSR647NYX_ENCSR856ZRV;HepG2;NONO;KD	-0.0465936	OTHER	no
BCLAF1	RNF115	ENST00000582693_9_9_145738868_145746997_ENST00000582693_4:pas_2	-0.0557692	0	ENCSR410ZPU_ENCSR245BNJ;K562;BCLAF1;KD	0.123027	OTHER	no	ENCSR481AYC_ENCSR856ZRV;HepG2;BCLAF1;KD	-0.0573133	OTHER	no
FAM120A	RNF115	ENST00000582693_9_9_145738868_145746997_ENST00000582693_4:pas_2	-0.059375	0	ENCSR492BKM_ENCSR661HEL;K562;FAM120A;KD	0.0504968	OTHER	no	Not available / discarded
PTBP1	RNF115	ENST00000582693_9_9_145738868_145746997_ENST00000582693_4:pas_1	0.076087	0	ENCSR527IVX_ENCSR129RWD;K562;PTBP1;KD	-0.0576612	OTHER	no	ENCSR064DXG_ENCSR603TCV;HepG2;PTBP1;KD	-0.0434165	OTHER	no
PTBP1	RNF115	ENST00000582693_9_9_145738868_145746997_ENST00000582693_4:pas_2	-0.0888889	0	ENCSR527IVX_ENCSR129RWD;K562;PTBP1;KD	-0.00396698	OTHER	no	ENCSR064DXG_ENCSR603TCV;HepG2;PTBP1;KD	-0.0415139	OTHER	no
SUPT6H	RNF115	ENST00000582693_9_9_145738868_145746997_ENST00000582693_4:pas_1	0.0901961	0	ENCSR530BOP_ENCSR164MUK;K562;SUPT6H;KD	0.16489	OTHER	no	Not available / discarded
SUPT6H	RNF115	ENST00000582693_9_9_145738868_145746997_ENST00000582693_4:pas_2	-0.116667	0	ENCSR530BOP_ENCSR164MUK;K562;SUPT6H;KD	0.198741	OTHER	no	Not available / discarded
KHSRP	RNF115	ENST00000582693_9_9_145738868_145746997_ENST00000582693_4:pas_1	0.151515	0	ENCSR561CBC_ENCSR129RWD;K562;KHSRP;KD	-0.0609656	OTHER	no	ENCSR850CKU_ENCSR237YZT;HepG2;KHSRP;KD	-0.129852	OTHER	no
KHSRP	RNF115	ENST00000582693_9_9_145738868_145746997_ENST00000582693_4:pas_2	-0.0909091	0	ENCSR561CBC_ENCSR129RWD;K562;KHSRP;KD	-0.014509	OTHER	no	ENCSR850CKU_ENCSR237YZT;HepG2;KHSRP;KD	-0.0713941	OTHER	no
SF1	RNF115	ENST00000582693_9_9_145738868_145746997_ENST00000582693_4:pas_1	0.146465	0	ENCSR562CCA_ENCSR164MUK;K562;SF1;KD	-0.015788	OTHER	no	Not available / discarded
SF1	RNF115	ENST00000582693_9_9_145738868_145746997_ENST00000582693_4:pas_2	-0.092437	0	ENCSR562CCA_ENCSR164MUK;K562;SF1;KD	-0.025173	OTHER	no	Not available / discarded
POLR2G	RNF115	ENST00000582693_9_9_145738868_145746997_ENST00000582693_4:pas_2	0.0984848	0	ENCSR580TGX_ENCSR341TTW;K562;POLR2G;KO	-0.00387032	OTHER	no	Not available / discarded
DROSHA	RNF115	ENST00000582693_9_9_145738868_145746997_ENST00000582693_4:pas_2	-0.0622222	0	ENCSR624XHG_ENCSR164MUK;K562;DROSHA;KD	0.168286	OTHER	no	Not available / discarded
RPS3	RNF115	ENST00000582693_9_9_145738868_145746997_ENST00000582693_4:pas_2	0.105014	0	ENCSR642GBC_ENCSR772DUM;K562;RPS3;KO	-0.0739658	OTHER	no	Not available / discarded
EIF4B	RNF115	ENST00000582693_9_9_145738868_145746997_ENST00000582693_4:pas_2	-0.107143	0	ENCSR774BXV_ENCSR913CAE;K562;EIF4B;KD	-0.0596079	OTHER	no	ENCSR313CHR_ENCSR237YZT;HepG2;EIF4B;KD	-0.0315223	OTHER	no
BOP1	RNF115	ENST00000582693_9_9_145738868_145746997_ENST00000582693_4:pas_1	0.148148	0	ENCSR775TMW_ENCSR424QCW;K562;BOP1;KD	-0.0033603	OTHER	no	ENCSR925SYZ_ENCSR264TUE;HepG2;BOP1;KD	-0.0232122	OTHER	no
BOP1	RNF115	ENST00000582693_9_9_145738868_145746997_ENST00000582693_4:pas_2	-0.0748299	0	ENCSR775TMW_ENCSR424QCW;K562;BOP1;KD	-0.0254096	OTHER	no	ENCSR925SYZ_ENCSR264TUE;HepG2;BOP1;KD	-0.0225164	OTHER	no
MAGOH	RNF115	ENST00000582693_9_9_145738868_145746997_ENST00000582693_4:pas_2	0.0716374	0	ENCSR849STR_ENCSR129RWD;K562;MAGOH;KD	0.0770732	OTHER	no	ENCSR746EKS_ENCSR237YZT;HepG2;MAGOH;KD	0.0136705	OTHER	no
GLRX3	RNF115	ENST00000582693_9_9_145738868_145746997_ENST00000582693_4:pas_1	-0.0813397	0	ENCSR874DVZ_ENCSR174OYC;K562;GLRX3;KD	-0.0876916	OTHER	no	Not available / discarded
GLRX3	RNF115	ENST00000582693_9_9_145738868_145746997_ENST00000582693_4:pas_2	0.0707071	0	ENCSR874DVZ_ENCSR174OYC;K562;GLRX3;KD	-0.0495362	OTHER	no	Not available / discarded
RCC2	RNF115	ENST00000582693_9_9_145738868_145746997_ENST00000582693_4:pas_2	-0.0984848	0	ENCSR921KDS_ENCSR572FFX;K562;RCC2;KD	0.161743	OTHER	no	Not available / discarded
SNRNP200	RNF115	ENST00000582693_9_9_145738868_145746997_ENST00000582693_4:pas_2	-0.0901442	0	ENCSR943LIB_ENCSR164MUK;K562;SNRNP200;KD	-0.195802	OTHER	no	Not available / discarded
PKM	RNF115	ENST00000582693_9_9_145738868_145746997_ENST00000582693_4:pas_1	-0.109848	0	ENCSR978CSQ_ENCSR438MDN;K562;PKM;KD	-0.104868	OTHER	no	Not available / discarded
SART3	RNF115	ENST00000582693_9_9_145738868_145746997_ENST00000582693_4:pas_2	-0.0861111	0	Not available / discarded				ENCSR011BBS_ENCSR279HMU;HepG2;SART3;KD	-0.0575539	OTHER	no
RPS3A	RNF115	ENST00000582693_9_9_145738868_145746997_ENST00000582693_4:pas_2	0.0788872	0	Not available / discarded				ENCSR118VQR_ENCSR279HMU;HepG2;RPS3A;KD	0.112381	OTHER	no
CIRBP	RNF115	ENST00000582693_9_9_145738868_145746997_ENST00000582693_4:pas_1	0.112299	0	Not available / discarded				ENCSR230ORC_ENCSR237YZT;HepG2;CIRBP;KD	0.0667612	OTHER	no
CIRBP	RNF115	ENST00000582693_9_9_145738868_145746997_ENST00000582693_4:pas_2	-0.0745798	0	Not available / discarded				ENCSR230ORC_ENCSR237YZT;HepG2;CIRBP;KD	0.0668773	OTHER	no
RBM15	RNF115	ENST00000582693_9_9_145738868_145746997_ENST00000582693_4:pas_1	0.0848485	0	Not available / discarded				ENCSR599PXD_ENCSR585KOJ;HepG2;RBM15;KD	-0.0411404	OTHER	no
RBM15	RNF115	ENST00000582693_9_9_145738868_145746997_ENST00000582693_4:pas_2	-0.0974359	0	Not available / discarded				ENCSR599PXD_ENCSR585KOJ;HepG2;RBM15;KD	-0.050382	OTHER	no
SNRNP70	RNF115	ENST00000582693_9_9_145738868_145746997_ENST00000582693_4:pas_1	0.120205	0	Not available / discarded				ENCSR635BOO_ENCSR264TUE;HepG2;SNRNP70;KD	0.0146395	OTHER	no
SNRNP70	RNF115	ENST00000582693_9_9_145738868_145746997_ENST00000582693_4:pas_2	-0.0745798	0	Not available / discarded				ENCSR635BOO_ENCSR264TUE;HepG2;SNRNP70;KD	0.0607591	OTHER	no
HNRNPD	RNF115	ENST00000582693_9_9_145738868_145746997_ENST00000582693_4:pas_1	0.0774411	0	Not available / discarded				ENCSR660MZN_ENCSR279HMU;HepG2;HNRNPD;KD	0.0695895	OTHER	no
FASTKD2	RNF115	ENST00000582693_9_9_145738868_145746997_ENST00000582693_4:pas_1	-0.0733333	0	Not available / discarded				ENCSR716WZH_ENCSR003EKR;HepG2;FASTKD2;KD	0.0510415	OTHER	no
HNRNPA0	RNF115	ENST00000582693_9_9_145738868_145746997_ENST00000582693_4:pas_2	-0.0707071	0	Not available / discarded				ENCSR720BPO_ENCSR279HMU;HepG2;HNRNPA0;KD	-0.00644006	OTHER	no
TAF15	RNF115	ENST00000582693_9_9_145738868_145746997_ENST00000582693_4:pas_1	0.0824972	0	Not available / discarded				ENCSR998RZI_ENCSR603TCV;HepG2;TAF15;KD	-0.217762	OTHER	no
TAF15	RNF115	ENST00000582693_9_9_145738868_145746997_ENST00000582693_4:pas_2	-0.0734848	0	Not available / discarded				ENCSR998RZI_ENCSR603TCV;HepG2;TAF15;KD	-0.170911	OTHER	no
DNAJC21	RNF41	ENST00000345093_7_7_56202179_56206798_ENST00000345093_2:pas_1	0.0512821	0	ENCSR079LMZ_ENCSR667PLJ;K562;DNAJC21;KD	-0.0505878	OTHER	no	ENCSR385KOY_ENCSR305XWT;HepG2;DNAJC21;KD	0.00790673	OTHER	no
EIF3A	RNF41	ENST00000345093_7_7_56202179_56206798_ENST00000345093_2:pas_1	0.0566928	0	ENCSR258VGD_ENCSR667PLJ;K562;EIF3A;KD	-0.0544679	OTHER	no	Not available / discarded
UPF2	RNF41	ENST00000345093_7_7_56202179_56206798_ENST00000345093_2:pas_1	0.0526596	0	ENCSR810FHY_ENCSR438MDN;K562;UPF2;KD	-0.0223801	OTHER	no	ENCSR318OXM_ENCSR856ZRV;HepG2;UPF2;KD	0.00625797	OTHER	no
RBM17	RNF41	ENST00000345093_7_7_56202179_56206798_ENST00000345093_2:pas_1	0.0509259	0	ENCSR898OPN_ENCSR118EFE;K562;RBM17;KD	-0.00365848	OTHER	no	Not available / discarded
TAF15	RNF41	ENST00000345093_7_7_56202179_56206798_ENST00000345093_2:pas_1	0.0507372	0	Not available / discarded				ENCSR998RZI_ENCSR603TCV;HepG2;TAF15;KD	-0.0251114	OTHER	no
HNRNPU	RRP15	ENST00000366932_5_5_218330948_218337983_ENST00000366932_2:pas_1	0.1	0	ENCSR047IUS_ENCSR438MDN;K562;HNRNPU;KD	0.176934	OTHER	no	ENCSR308IKH_ENCSR305XWT;HepG2;HNRNPU;KD	0.101783	OTHER	no
SF3B1	RRP15	ENST00000366932_5_5_218330948_218337983_ENST00000366932_2:pas_1	0.123077	0	ENCSR047QHX_ENCSR424QCW;K562;SF3B1;KD	-0.0940438	OTHER	no	ENCSR896CFV_ENCSR264TUE;HepG2;SF3B1;KD	0	OTHER	no
EIF2S2	RRP15	ENST00000366932_5_5_218330948_218337983_ENST00000366932_2:pas_1	-0.0818182	0	ENCSR076PMZ_ENCSR118EFE;K562;EIF2S2;KD	0.0624034	OTHER	no	Not available / discarded
DDX6	RRP15	ENST00000366932_5_5_218330948_218337983_ENST00000366932_2:pas_1	0.123077	0	ENCSR119QWQ_ENCSR913CAE;K562;DDX6;KD	-0.220529	OTHER	no	ENCSR147ZBD_ENCSR237YZT;HepG2;DDX6;KD	-0.220894	OTHER	no
RBM25	RRP15	ENST00000366932_5_5_218330948_218337983_ENST00000366932_2:pas_1	0.112266	0	ENCSR149DMY_ENCSR344XID;K562;RBM25;KD	-0.282458	OTHER	no	ENCSR610AEI_ENCSR603TCV;HepG2;RBM25;KD	-0.0844415	OTHER	no
ADAR	RRP15	ENST00000366932_5_5_218330948_218337983_ENST00000366932_2:pas_1	0.115385	0	ENCSR164TLB_ENCSR667PLJ;K562;ADAR;KD	-0.311785	OTHER	no	ENCSR104OLN_ENCSR305XWT;HepG2;ADAR;KD	-0.0228152	OTHER	no
G3BP2	RRP15	ENST00000366932_5_5_218330948_218337983_ENST00000366932_2:pas_1	0.109189	0	ENCSR246SOU_ENCSR344XID;K562;G3BP2;KD	-0.0953545	OTHER	no	ENCSR945UYL_ENCSR237YZT;HepG2;G3BP2;KD	-0.0896604	OTHER	no
DDX21	RRP15	ENST00000366932_5_5_218330948_218337983_ENST00000366932_2:pas_1	0.134259	0	ENCSR384LKC_ENCSR163JUC;K562;DDX21;KO	-0.262497	OTHER	no	ENCSR485ZTC_ENCSR003EKR;HepG2;DDX21;KD	0.325164	OTHER	no
POLR2G	RRP15	ENST00000366932_5_5_218330948_218337983_ENST00000366932_2:pas_1	-0.118661	0	ENCSR580TGX_ENCSR341TTW;K562;POLR2G;KO	0	OTHER	no	Not available / discarded
EIF4B	RRP15	ENST00000366932_5_5_218330948_218337983_ENST00000366932_2:pas_1	0.112266	0	ENCSR774BXV_ENCSR913CAE;K562;EIF4B;KD	-0.158602	OTHER	no	ENCSR313CHR_ENCSR237YZT;HepG2;EIF4B;KD	-0.0797423	OTHER	no
MAGOH	RRP15	ENST00000366932_5_5_218330948_218337983_ENST00000366932_2:pas_1	-0.1075	0	ENCSR849STR_ENCSR129RWD;K562;MAGOH;KD	0.130697	OTHER	no	ENCSR746EKS_ENCSR237YZT;HepG2;MAGOH;KD	-0.025474	OTHER	no
NAA15	RRP15	ENST00000366932_5_5_218330948_218337983_ENST00000366932_2:pas_1	0.106592	0	ENCSR945GUR_ENCSR143COQ;K562;NAA15;KD	-0.0668034	OTHER	no	Not available / discarded
EIF4A3	RRP15	ENST00000366932_5_5_218330948_218337983_ENST00000366932_2:pas_1	-0.0760073	0	ENCSR961YAG_ENCSR913CAE;K562;EIF4A3;KD	0.0837201	OTHER	no	ENCSR957EEG_ENCSR237YZT;HepG2;EIF4A3;KD	-0.00549482	OTHER	no
SART3	RRP15	ENST00000366932_5_5_218330948_218337983_ENST00000366932_2:pas_1	0.123077	0	Not available / discarded				ENCSR011BBS_ENCSR279HMU;HepG2;SART3;KD	-0.137542	OTHER	no
TARDBP	RSF1	ENST00000308488_16_16_77660009_77667491_ENST00000308488_4:pas_1	0.117647	1	ENCSR134JRE_ENCSR129RWD;K562;TARDBP;KD	-0.127151	CLIP	no	ENCSR527QNC_ENCSR264TUE;HepG2;TARDBP;KD	0.0312496	CLIP	no
BCLAF1	RSF1	ENST00000308488_16_16_77660009_77667491_ENST00000308488_4:pas_1	0.117647	1	ENCSR410ZPU_ENCSR245BNJ;K562;BCLAF1;KD	-0.027918	CLIP	no	ENCSR481AYC_ENCSR856ZRV;HepG2;BCLAF1;KD	-0.284028	CLIP	no
PTBP1	RSF1	ENST00000308488_16_16_77660009_77667491_ENST00000308488_4:pas_1	0.16	1	ENCSR527IVX_ENCSR129RWD;K562;PTBP1;KD	-0.0348098	CLIP	no	ENCSR064DXG_ENCSR603TCV;HepG2;PTBP1;KD	-0.0651446	CLIP	no
KHDRBS1	RSF1	ENST00000308488_16_16_77660009_77667491_ENST00000308488_4:pas_1	0.0933333	0	ENCSR023HWI_ENCSR667PLJ;K562;KHDRBS1;KD	-0.0123891	OTHER	no	ENCSR784FTX_ENCSR279HMU;HepG2;KHDRBS1;KD	0.0510733	OTHER	no
HNRNPUL1	RSF1	ENST00000308488_16_16_77660009_77667491_ENST00000308488_4:pas_1	0.117647	0	ENCSR034VBA_ENCSR164MUK;K562;HNRNPUL1;KD	0.000305291	OTHER	no	Not available / discarded
DDX6	RSF1	ENST00000308488_16_16_77660009_77667491_ENST00000308488_4:pas_1	0.130435	0	ENCSR119QWQ_ENCSR913CAE;K562;DDX6;KD	0.0810729	OTHER	no	ENCSR147ZBD_ENCSR237YZT;HepG2;DDX6;KD	0.016457	OTHER	no
SAFB	RSF1	ENST00000308488_16_16_77660009_77667491_ENST00000308488_4:pas_1	0.16	0	ENCSR336TYW_ENCSR341TTW;K562;SAFB;KO	-0.123475	OTHER	no	Not available / discarded
AKAP1	RSF1	ENST00000308488_16_16_77660009_77667491_ENST00000308488_4:pas_1	0.117647	0	ENCSR338CON_ENCSR913CAE;K562;AKAP1;KD	0.0542707	OTHER	no	ENCSR016IDR_ENCSR237YZT;HepG2;AKAP1;KD	0.107636	OTHER	no
CPSF6	RSF1	ENST00000308488_16_16_77660009_77667491_ENST00000308488_4:pas_1	0.115385	0	ENCSR384BDV_ENCSR424QCW;K562;CPSF6;KD	0.0222644	OTHER	no	ENCSR676EKU_ENCSR264TUE;HepG2;CPSF6;KD	0.0545641	OTHER	no
HNRNPK	RSF1	ENST00000308488_16_16_77660009_77667491_ENST00000308488_4:pas_1	0.111111	0	ENCSR529JNJ_ENCSR129RWD;K562;HNRNPK;KD	-0.00219689	OTHER	no	ENCSR853ZJS_ENCSR237YZT;HepG2;HNRNPK;KD	-0.0220508	OTHER	no
SFPQ	RSF1	ENST00000308488_16_16_77660009_77667491_ENST00000308488_4:pas_1	0.181818	0	ENCSR535YPK_ENCSR164MUK;K562;SFPQ;KD	-0.0396382	OTHER	no	Not available / discarded
KHSRP	RSF1	ENST00000308488_16_16_77660009_77667491_ENST00000308488_4:pas_1	0.16	0	ENCSR561CBC_ENCSR129RWD;K562;KHSRP;KD	0.00934015	OTHER	no	ENCSR850CKU_ENCSR237YZT;HepG2;KHSRP;KD	-0.0674992	OTHER	no
DDX27	RSF1	ENST00000308488_16_16_77660009_77667491_ENST00000308488_4:pas_1	0.111111	0	ENCSR584LDM_ENCSR245BNJ;K562;DDX27;KD	0.00168658	OTHER	no	ENCSR210RWL_ENCSR856ZRV;HepG2;DDX27;KD	-0.0289131	OTHER	no
RPS3	RSF1	ENST00000308488_16_16_77660009_77667491_ENST00000308488_4:pas_1	-0.117647	0	ENCSR642GBC_ENCSR772DUM;K562;RPS3;KO	-0.0824492	OTHER	no	Not available / discarded
MATR3	RSF1	ENST00000308488_16_16_77660009_77667491_ENST00000308488_4:pas_1	0.0509804	0	ENCSR792XFP_ENCSR129RWD;K562;MATR3;KD	-0.0587484	OTHER	no	ENCSR492UFS_ENCSR237YZT;HepG2;MATR3;KD	-0.052566	OTHER	no
HNRNPA2B1	RSF1	ENST00000308488_16_16_77660009_77667491_ENST00000308488_4:pas_1	0.117647	0	ENCSR794NUE_ENCSR164MUK;K562;HNRNPA2B1;KD	0.0229971	OTHER	no	Not available / discarded
NSUN2	RSF1	ENST00000308488_16_16_77660009_77667491_ENST00000308488_4:pas_1	0.08	0	ENCSR829EFL_ENCSR174OYC;K562;NSUN2;KD	0.0267096	OTHER	no	ENCSR629RUG_ENCSR264TUE;HepG2;NSUN2;KD	-0.241579	OTHER	no
EWSR1	RSF1	ENST00000308488_16_16_77660009_77667491_ENST00000308488_4:pas_1	0.166667	0	ENCSR831YGP_ENCSR913CAE;K562;EWSR1;KD	0.0503546	OTHER	no	ENCSR532ZPP_ENCSR538QOG;HepG2;EWSR1;KD	0.0409567	OTHER	no
SNRNP200	RSF1	ENST00000308488_16_16_77660009_77667491_ENST00000308488_4:pas_1	0.08	0	ENCSR943LIB_ENCSR164MUK;K562;SNRNP200;KD	0.0248954	OTHER	no	Not available / discarded
SRSF9	RSF1	ENST00000308488_16_16_77660009_77667491_ENST00000308488_4:pas_1	-0.0855856	0	ENCSR972AZD_ENCSR341TTW;K562;SRSF9;KO	-0.118504	OTHER	no	ENCSR597XHH_ENCSR603TCV;HepG2;SRSF9;KD	0.0147884	OTHER	no
PKM	RSF1	ENST00000308488_16_16_77660009_77667491_ENST00000308488_4:pas_1	-0.0504348	0	ENCSR978CSQ_ENCSR438MDN;K562;PKM;KD	-0.0663179	OTHER	no	Not available / discarded
RPLP0	RSF1	ENST00000308488_16_16_77660009_77667491_ENST00000308488_4:pas_1	-0.0797101	0	Not available / discarded				ENCSR000SKS_ENCSR105NML;HepG2;RPLP0;KO	-0.152912	OTHER	no
CIRBP	RSF1	ENST00000308488_16_16_77660009_77667491_ENST00000308488_4:pas_1	0.214286	0	Not available / discarded				ENCSR230ORC_ENCSR237YZT;HepG2;CIRBP;KD	-0.0502593	OTHER	no
ZNF622	RSF1	ENST00000308488_16_16_77660009_77667491_ENST00000308488_4:pas_1	-0.112308	0	Not available / discarded				ENCSR518JXY_ENCSR691IVR;HepG2;ZNF622;KD	0.0562063	OTHER	no
SNRNP70	RSF1	ENST00000308488_16_16_77660009_77667491_ENST00000308488_4:pas_1	0.2	0	Not available / discarded				ENCSR635BOO_ENCSR264TUE;HepG2;SNRNP70;KD	0.0178807	OTHER	no
HNRNPD	RSF1	ENST00000308488_16_16_77660009_77667491_ENST00000308488_4:pas_1	0.210526	0	Not available / discarded				ENCSR660MZN_ENCSR279HMU;HepG2;HNRNPD;KD	0.0158031	OTHER	no
TAF15	RSF1	ENST00000308488_16_16_77660009_77667491_ENST00000308488_4:pas_1	0.1	0	Not available / discarded				ENCSR998RZI_ENCSR603TCV;HepG2;TAF15;KD	0.0794958	OTHER	no
PTBP1	RTRAF	ENST00000261700_8_8_52004362_52010694_ENST00000261700_3:pas_1	0.166667	1	ENCSR527IVX_ENCSR129RWD;K562;PTBP1;KD	-2	OTHER	no	ENCSR064DXG_ENCSR603TCV;HepG2;PTBP1;KD	-0.0103744	CLIP	no
HNRNPUL1	RTRAF	ENST00000261700_8_8_52004362_52010694_ENST00000261700_3:pas_1	0.166667	0	ENCSR034VBA_ENCSR164MUK;K562;HNRNPUL1;KD	-2	OTHER	no	Not available / discarded
HNRNPU	RTRAF	ENST00000261700_8_8_52004362_52010694_ENST00000261700_3:pas_1	0.235294	0	ENCSR047IUS_ENCSR438MDN;K562;HNRNPU;KD	-2	OTHER	no	ENCSR308IKH_ENCSR305XWT;HepG2;HNRNPU;KD	-2	OTHER	no
SF3B1	RTRAF	ENST00000261700_8_8_52004362_52010694_ENST00000261700_3:pas_1	0.15625	0	ENCSR047QHX_ENCSR424QCW;K562;SF3B1;KD	-2	OTHER	no	ENCSR896CFV_ENCSR264TUE;HepG2;SF3B1;KD	-2	OTHER	no
SRSF1	RTRAF	ENST00000261700_8_8_52004362_52010694_ENST00000261700_3:pas_1	0.235294	0	ENCSR066VOO_ENCSR129RWD;K562;SRSF1;KD	-2	OTHER	no	ENCSR094KBY_ENCSR603TCV;HepG2;SRSF1;KD	-0.0237414	OTHER	no
RPS19	RTRAF	ENST00000261700_8_8_52004362_52010694_ENST00000261700_3:pas_1	-0.25	0	ENCSR098NHI_ENCSR661HEL;K562;RPS19;KD	-2	OTHER	no	Not available / discarded
EFTUD2	RTRAF	ENST00000261700_8_8_52004362_52010694_ENST00000261700_3:pas_1	0.153846	0	ENCSR117WLY_ENCSR661HEL;K562;EFTUD2;KD	-2	OTHER	no	Not available / discarded
DDX6	RTRAF	ENST00000261700_8_8_52004362_52010694_ENST00000261700_3:pas_1	0.15625	0	ENCSR119QWQ_ENCSR913CAE;K562;DDX6;KD	-2	OTHER	no	ENCSR147ZBD_ENCSR237YZT;HepG2;DDX6;KD	-2	OTHER	no
RBM25	RTRAF	ENST00000261700_8_8_52004362_52010694_ENST00000261700_3:pas_1	0.230769	0	ENCSR149DMY_ENCSR344XID;K562;RBM25;KD	-2	OTHER	no	ENCSR610AEI_ENCSR603TCV;HepG2;RBM25;KD	-0.0159779	OTHER	no
DDX47	RTRAF	ENST00000261700_8_8_52004362_52010694_ENST00000261700_3:pas_1	-0.153846	0	ENCSR155EZL_ENCSR031RRO;K562;DDX47;KD	-2	OTHER	no	ENCSR388CNS_ENCSR968BBQ;HepG2;DDX47;KD	0.172408	OTHER	no
ADAR	RTRAF	ENST00000261700_8_8_52004362_52010694_ENST00000261700_3:pas_1	0.235294	0	ENCSR164TLB_ENCSR667PLJ;K562;ADAR;KD	-2	OTHER	no	ENCSR104OLN_ENCSR305XWT;HepG2;ADAR;KD	-2	OTHER	no
NELFE	RTRAF	ENST00000261700_8_8_52004362_52010694_ENST00000261700_3:pas_1	-0.136364	0	ENCSR201WFU_ENCSR129RWD;K562;NELFE;KD	-2	OTHER	no	ENCSR939ZRA_ENCSR603TCV;HepG2;NELFE;KD	-0.0912982	OTHER	no
DDX28	RTRAF	ENST00000261700_8_8_52004362_52010694_ENST00000261700_3:pas_1	-0.142857	0	ENCSR205VSQ_ENCSR661HEL;K562;DDX28;KD	-2	OTHER	no	ENCSR222CSF_ENCSR856ZRV;HepG2;DDX28;KD	0.169921	OTHER	no
ATP5C1	RTRAF	ENST00000261700_8_8_52004362_52010694_ENST00000261700_3:pas_1	-0.153846	0	ENCSR231DXJ_ENCSR143COQ;K562;ATP5C1;KD	-2	OTHER	no	Not available / discarded
G3BP2	RTRAF	ENST00000261700_8_8_52004362_52010694_ENST00000261700_3:pas_1	0.142857	0	ENCSR246SOU_ENCSR344XID;K562;G3BP2;KD	-2	OTHER	no	ENCSR945UYL_ENCSR237YZT;HepG2;G3BP2;KD	-2	OTHER	no
UPF1	RTRAF	ENST00000261700_8_8_52004362_52010694_ENST00000261700_3:pas_1	0.166667	0	ENCSR251ABP_ENCSR174OYC;K562;UPF1;KD	-2	OTHER	no	ENCSR689MIY_ENCSR691IVR;HepG2;UPF1;KD	-0.141958	OTHER	no
EIF3A	RTRAF	ENST00000261700_8_8_52004362_52010694_ENST00000261700_3:pas_1	0.148148	0	ENCSR258VGD_ENCSR667PLJ;K562;EIF3A;KD	-2	OTHER	no	Not available / discarded
RECQL	RTRAF	ENST00000261700_8_8_52004362_52010694_ENST00000261700_3:pas_1	0.142857	0	ENCSR310VND_ENCSR344XID;K562;RECQL;KD	-2	OTHER	no	ENCSR572AMC_ENCSR603TCV;HepG2;RECQL;KD	-0.087071	OTHER	no
WDR3	RTRAF	ENST00000261700_8_8_52004362_52010694_ENST00000261700_3:pas_1	0.0961538	0	ENCSR334BTA_ENCSR174OYC;K562;WDR3;KD	-2	OTHER	no	Not available / discarded
SAFB	RTRAF	ENST00000261700_8_8_52004362_52010694_ENST00000261700_3:pas_1	0.153846	0	ENCSR336TYW_ENCSR341TTW;K562;SAFB;KO	-2	OTHER	no	Not available / discarded
AKAP1	RTRAF	ENST00000261700_8_8_52004362_52010694_ENST00000261700_3:pas_1	0.235294	0	ENCSR338CON_ENCSR913CAE;K562;AKAP1;KD	-2	OTHER	no	ENCSR016IDR_ENCSR237YZT;HepG2;AKAP1;KD	-2	OTHER	no
WDR43	RTRAF	ENST00000261700_8_8_52004362_52010694_ENST00000261700_3:pas_1	0.142857	0	ENCSR341PZW_ENCSR174OYC;K562;WDR43;KD	-2	OTHER	no	Not available / discarded
NPM1	RTRAF	ENST00000261700_8_8_52004362_52010694_ENST00000261700_3:pas_1	-0.235294	0	ENCSR346DZQ_ENCSR164MUK;K562;NPM1;KD	-2	OTHER	no	Not available / discarded
CPSF6	RTRAF	ENST00000261700_8_8_52004362_52010694_ENST00000261700_3:pas_1	0.235294	0	ENCSR384BDV_ENCSR424QCW;K562;CPSF6;KD	-2	OTHER	no	ENCSR676EKU_ENCSR264TUE;HepG2;CPSF6;KD	-2	OTHER	no
DDX21	RTRAF	ENST00000261700_8_8_52004362_52010694_ENST00000261700_3:pas_1	0.148148	0	ENCSR384LKC_ENCSR163JUC;K562;DDX21;KO	-2	OTHER	no	ENCSR485ZTC_ENCSR003EKR;HepG2;DDX21;KD	-2	OTHER	no
NONO	RTRAF	ENST00000261700_8_8_52004362_52010694_ENST00000261700_3:pas_1	0.117647	0	ENCSR398HXV_ENCSR661HEL;K562;NONO;KD	-2	OTHER	no	ENCSR647NYX_ENCSR856ZRV;HepG2;NONO;KD	0.122712	OTHER	no
BCLAF1	RTRAF	ENST00000261700_8_8_52004362_52010694_ENST00000261700_3:pas_1	0.136364	0	ENCSR410ZPU_ENCSR245BNJ;K562;BCLAF1;KD	-2	OTHER	no	ENCSR481AYC_ENCSR856ZRV;HepG2;BCLAF1;KD	0.122707	OTHER	no
FAM120A	RTRAF	ENST00000261700_8_8_52004362_52010694_ENST00000261700_3:pas_1	0.25	0	ENCSR492BKM_ENCSR661HEL;K562;FAM120A;KD	-2	OTHER	no	Not available / discarded
HNRNPK	RTRAF	ENST00000261700_8_8_52004362_52010694_ENST00000261700_3:pas_1	0.117647	0	ENCSR529JNJ_ENCSR129RWD;K562;HNRNPK;KD	-2	OTHER	no	ENCSR853ZJS_ENCSR237YZT;HepG2;HNRNPK;KD	-2	OTHER	no
SUPT6H	RTRAF	ENST00000261700_8_8_52004362_52010694_ENST00000261700_3:pas_1	0.235294	0	ENCSR530BOP_ENCSR164MUK;K562;SUPT6H;KD	-2	OTHER	no	Not available / discarded
DDX52	RTRAF	ENST00000261700_8_8_52004362_52010694_ENST00000261700_3:pas_1	0.117647	0	ENCSR560RSZ_ENCSR661HEL;K562;DDX52;KD	-2	OTHER	no	Not available / discarded
SF1	RTRAF	ENST00000261700_8_8_52004362_52010694_ENST00000261700_3:pas_1	0.103448	0	ENCSR562CCA_ENCSR164MUK;K562;SF1;KD	-2	OTHER	no	Not available / discarded
POLR2G	RTRAF	ENST00000261700_8_8_52004362_52010694_ENST00000261700_3:pas_1	-0.15625	0	ENCSR580TGX_ENCSR341TTW;K562;POLR2G;KO	-2	OTHER	no	Not available / discarded
DROSHA	RTRAF	ENST00000261700_8_8_52004362_52010694_ENST00000261700_3:pas_1	0.148148	0	ENCSR624XHG_ENCSR164MUK;K562;DROSHA;KD	-2	OTHER	no	Not available / discarded
RPS3	RTRAF	ENST00000261700_8_8_52004362_52010694_ENST00000261700_3:pas_1	-0.272727	0	ENCSR642GBC_ENCSR772DUM;K562;RPS3;KO	-2	OTHER	no	Not available / discarded
FTO	RTRAF	ENST00000261700_8_8_52004362_52010694_ENST00000261700_3:pas_1	0.148148	0	ENCSR688GVV_ENCSR424QCW;K562;FTO;KD	-2	OTHER	no	ENCSR389HFU_ENCSR264TUE;HepG2;FTO;KD	0	OTHER	no
EIF4B	RTRAF	ENST00000261700_8_8_52004362_52010694_ENST00000261700_3:pas_1	0.148148	0	ENCSR774BXV_ENCSR913CAE;K562;EIF4B;KD	-2	OTHER	no	ENCSR313CHR_ENCSR237YZT;HepG2;EIF4B;KD	-2	OTHER	no
BOP1	RTRAF	ENST00000261700_8_8_52004362_52010694_ENST00000261700_3:pas_1	0.0517241	0	ENCSR775TMW_ENCSR424QCW;K562;BOP1;KD	-2	OTHER	no	ENCSR925SYZ_ENCSR264TUE;HepG2;BOP1;KD	-0.166667	OTHER	no
NSUN2	RTRAF	ENST00000261700_8_8_52004362_52010694_ENST00000261700_3:pas_1	0.148148	0	ENCSR829EFL_ENCSR174OYC;K562;NSUN2;KD	-2	OTHER	no	ENCSR629RUG_ENCSR264TUE;HepG2;NSUN2;KD	-2	OTHER	no
EWSR1	RTRAF	ENST00000261700_8_8_52004362_52010694_ENST00000261700_3:pas_1	0.117647	0	ENCSR831YGP_ENCSR913CAE;K562;EWSR1;KD	-2	OTHER	no	ENCSR532ZPP_ENCSR538QOG;HepG2;EWSR1;KD	-2	OTHER	no
YTHDC2	RTRAF	ENST00000261700_8_8_52004362_52010694_ENST00000261700_3:pas_1	0.153846	0	ENCSR843LYF_ENCSR164MUK;K562;YTHDC2;KD	-2	OTHER	no	Not available / discarded
MAGOH	RTRAF	ENST00000261700_8_8_52004362_52010694_ENST00000261700_3:pas_1	-0.25	0	ENCSR849STR_ENCSR129RWD;K562;MAGOH;KD	-2	OTHER	no	ENCSR746EKS_ENCSR237YZT;HepG2;MAGOH;KD	-2	OTHER	no
RCC2	RTRAF	ENST00000261700_8_8_52004362_52010694_ENST00000261700_3:pas_1	0.117647	0	ENCSR921KDS_ENCSR572FFX;K562;RCC2;KD	-2	OTHER	no	Not available / discarded
SNRNP200	RTRAF	ENST00000261700_8_8_52004362_52010694_ENST00000261700_3:pas_1	0.235294	0	ENCSR943LIB_ENCSR164MUK;K562;SNRNP200;KD	-2	OTHER	no	Not available / discarded
NAA15	RTRAF	ENST00000261700_8_8_52004362_52010694_ENST00000261700_3:pas_1	0.210526	0	ENCSR945GUR_ENCSR143COQ;K562;NAA15;KD	-2	OTHER	no	Not available / discarded
EIF4A3	RTRAF	ENST00000261700_8_8_52004362_52010694_ENST00000261700_3:pas_1	-0.103448	0	ENCSR961YAG_ENCSR913CAE;K562;EIF4A3;KD	-2	OTHER	no	ENCSR957EEG_ENCSR237YZT;HepG2;EIF4A3;KD	-2	OTHER	no
RPLP0	RTRAF	ENST00000261700_8_8_52004362_52010694_ENST00000261700_3:pas_1	-0.148148	0	Not available / discarded				ENCSR000SKS_ENCSR105NML;HepG2;RPLP0;KO	0	OTHER	no
SART3	RTRAF	ENST00000261700_8_8_52004362_52010694_ENST00000261700_3:pas_1	0.166667	0	Not available / discarded				ENCSR011BBS_ENCSR279HMU;HepG2;SART3;KD	-2	OTHER	no
RPS3A	RTRAF	ENST00000261700_8_8_52004362_52010694_ENST00000261700_3:pas_1	-0.25	0	Not available / discarded				ENCSR118VQR_ENCSR279HMU;HepG2;RPS3A;KD	-2	OTHER	no
ZNF622	RTRAF	ENST00000261700_8_8_52004362_52010694_ENST00000261700_3:pas_1	-0.166667	0	Not available / discarded				ENCSR518JXY_ENCSR691IVR;HepG2;ZNF622;KD	0	OTHER	no
ZNF622	RTRAF	ENST00000261700_8_8_52004362_52010694_ENST00000261700_3:pas_2	0.115226	0	Not available / discarded				ENCSR518JXY_ENCSR691IVR;HepG2;ZNF622;KD	0.206164	OTHER	no
RBM15	RTRAF	ENST00000261700_8_8_52004362_52010694_ENST00000261700_3:pas_1	0.272727	0	Not available / discarded				ENCSR599PXD_ENCSR585KOJ;HepG2;RBM15;KD	-2	OTHER	no
SAFB	SAR1B	ENST00000402673_7_7_134601149_134607066_ENST00000402673_3:pas_1	0.458824	0	ENCSR336TYW_ENCSR341TTW;K562;SAFB;KO	0.471026	PERT	yes	Not available / discarded
AKAP1	SAR1B	ENST00000402673_7_7_134601149_134607066_ENST00000402673_3:pas_1	0.281746	0	ENCSR338CON_ENCSR913CAE;K562;AKAP1;KD	0.0690759	OTHER	no	ENCSR016IDR_ENCSR237YZT;HepG2;AKAP1;KD	0.515372	PERT	yes
NCBP2	SAR1B	ENST00000402673_7_7_134601149_134607066_ENST00000402673_3:pas_1	0.210526	0	ENCSR361LBE_ENCSR913CAE;K562;NCBP2;KD	-0.0498199	OTHER	no	ENCSR030ARO_ENCSR237YZT;HepG2;NCBP2;KD	-0.290733	PERT	no
EIF2S1	SAR1B	ENST00000402673_7_7_134601149_134607066_ENST00000402673_3:pas_1	-0.27202	0	ENCSR546MBH_ENCSR913CAE;K562;EIF2S1;KD	-0.124498	OTHER	no	ENCSR861ENA_ENCSR237YZT;HepG2;EIF2S1;KD	-0.309105	PERT	yes
KHSRP	SAR1B	ENST00000402673_7_7_134601149_134607066_ENST00000402673_3:pas_1	0.405063	0	ENCSR561CBC_ENCSR129RWD;K562;KHSRP;KD	-0.139535	OTHER	no	ENCSR850CKU_ENCSR237YZT;HepG2;KHSRP;KD	-0.309843	PERT	no
PSIP1	SAR1B	ENST00000402673_7_7_134601149_134607066_ENST00000402673_3:pas_1	0.16921	0	ENCSR611LQB_ENCSR572FFX;K562;PSIP1;KD	-0.628658	PERT	no	Not available / discarded
UPF2	SAR1B	ENST00000402673_7_7_134601149_134607066_ENST00000402673_3:pas_1	0.376007	0	ENCSR810FHY_ENCSR438MDN;K562;UPF2;KD	-0.13431	OTHER	no	ENCSR318OXM_ENCSR856ZRV;HepG2;UPF2;KD	-0.234986	PERT	no
EIF4A3	SAR1B	ENST00000402673_7_7_134601149_134607066_ENST00000402673_3:pas_1	-0.243281	0	ENCSR961YAG_ENCSR913CAE;K562;EIF4A3;KD	-0.214254	OTHER	no	ENCSR957EEG_ENCSR237YZT;HepG2;EIF4A3;KD	-0.241473	CO	yes
CIRBP	SAR1B	ENST00000402673_7_7_134601149_134607066_ENST00000402673_3:pas_1	0.334416	0	Not available / discarded				ENCSR230ORC_ENCSR237YZT;HepG2;CIRBP;KD	-0.098853	CO	yes
KHDRBS1	SAR1B	ENST00000402673_7_7_134601149_134607066_ENST00000402673_3:pas_1	0.278677	0	ENCSR023HWI_ENCSR667PLJ;K562;KHDRBS1;KD	-0.126468	OTHER	no	ENCSR784FTX_ENCSR279HMU;HepG2;KHDRBS1;KD	0.031767	OTHER	no
HNRNPUL1	SAR1B	ENST00000402673_7_7_134601149_134607066_ENST00000402673_3:pas_1	0.241758	0	ENCSR034VBA_ENCSR164MUK;K562;HNRNPUL1;KD	-0.0163804	OTHER	no	Not available / discarded
HNRNPU	SAR1B	ENST00000402673_7_7_134601149_134607066_ENST00000402673_3:pas_1	0.265329	0	ENCSR047IUS_ENCSR438MDN;K562;HNRNPU;KD	0.212549	OTHER	no	ENCSR308IKH_ENCSR305XWT;HepG2;HNRNPU;KD	0.0280564	OTHER	no
RPS19	SAR1B	ENST00000402673_7_7_134601149_134607066_ENST00000402673_3:pas_1	-0.316611	0	ENCSR098NHI_ENCSR661HEL;K562;RPS19;KD	0.156859	OTHER	no	Not available / discarded
SLBP	SAR1B	ENST00000402673_7_7_134601149_134607066_ENST00000402673_3:pas_1	-0.273482	0	ENCSR112YTD_ENCSR667PLJ;K562;SLBP;KD	-0.0154129	OTHER	no	Not available / discarded
DDX6	SAR1B	ENST00000402673_7_7_134601149_134607066_ENST00000402673_3:pas_1	0.265329	0	ENCSR119QWQ_ENCSR913CAE;K562;DDX6;KD	-0.0111841	OTHER	no	ENCSR147ZBD_ENCSR237YZT;HepG2;DDX6;KD	-0.0286696	OTHER	no
TARDBP	SAR1B	ENST00000402673_7_7_134601149_134607066_ENST00000402673_3:pas_1	0.243051	0	ENCSR134JRE_ENCSR129RWD;K562;TARDBP;KD	-0.176	OTHER	no	ENCSR527QNC_ENCSR264TUE;HepG2;TARDBP;KD	-0.146937	OTHER	no
PRPF8	SAR1B	ENST00000402673_7_7_134601149_134607066_ENST00000402673_3:pas_1	0.298701	0	ENCSR137HKS_ENCSR661HEL;K562;PRPF8;KD	0.184176	OTHER	no	ENCSR998MZP_ENCSR856ZRV;HepG2;PRPF8;KD	0.260136	OTHER	no
RBM25	SAR1B	ENST00000402673_7_7_134601149_134607066_ENST00000402673_3:pas_1	0.203387	0	ENCSR149DMY_ENCSR344XID;K562;RBM25;KD	-0.207025	OTHER	no	ENCSR610AEI_ENCSR603TCV;HepG2;RBM25;KD	-0.0837689	OTHER	no
DDX47	SAR1B	ENST00000402673_7_7_134601149_134607066_ENST00000402673_3:pas_1	-0.233806	0	ENCSR155EZL_ENCSR031RRO;K562;DDX47;KD	-0.165419	OTHER	no	ENCSR388CNS_ENCSR968BBQ;HepG2;DDX47;KD	0	OTHER	no
ADAR	SAR1B	ENST00000402673_7_7_134601149_134607066_ENST00000402673_3:pas_1	0.258242	0	ENCSR164TLB_ENCSR667PLJ;K562;ADAR;KD	-0.00527133	OTHER	no	ENCSR104OLN_ENCSR305XWT;HepG2;ADAR;KD	-0.0629448	OTHER	no
NELFE	SAR1B	ENST00000402673_7_7_134601149_134607066_ENST00000402673_3:pas_1	-0.385781	0	ENCSR201WFU_ENCSR129RWD;K562;NELFE;KD	-0.0763219	OTHER	no	ENCSR939ZRA_ENCSR603TCV;HepG2;NELFE;KD	-0.0814618	OTHER	no
DDX28	SAR1B	ENST00000402673_7_7_134601149_134607066_ENST00000402673_3:pas_1	-0.282434	0	ENCSR205VSQ_ENCSR661HEL;K562;DDX28;KD	0.0386367	OTHER	no	ENCSR222CSF_ENCSR856ZRV;HepG2;DDX28;KD	0.110107	OTHER	no
ATP5C1	SAR1B	ENST00000402673_7_7_134601149_134607066_ENST00000402673_3:pas_1	-0.384469	0	ENCSR231DXJ_ENCSR143COQ;K562;ATP5C1;KD	0.163697	OTHER	no	Not available / discarded
UPF1	SAR1B	ENST00000402673_7_7_134601149_134607066_ENST00000402673_3:pas_1	0.365385	0	ENCSR251ABP_ENCSR174OYC;K562;UPF1;KD	-0.0473057	OTHER	no	ENCSR689MIY_ENCSR691IVR;HepG2;UPF1;KD	0	OTHER	no
QKI	SAR1B	ENST00000402673_7_7_134601149_134607066_ENST00000402673_3:pas_1	0.179177	0	ENCSR256PLH_ENCSR344XID;K562;QKI;KD	-0.132986	OTHER	no	ENCSR330YOU_ENCSR603TCV;HepG2;QKI;KD	-0.235022	OTHER	no
EIF3A	SAR1B	ENST00000402673_7_7_134601149_134607066_ENST00000402673_3:pas_1	0.395076	0	ENCSR258VGD_ENCSR667PLJ;K562;EIF3A;KD	-0.0691629	OTHER	no	Not available / discarded
NPM1	SAR1B	ENST00000402673_7_7_134601149_134607066_ENST00000402673_3:pas_1	-0.295987	0	ENCSR346DZQ_ENCSR164MUK;K562;NPM1;KD	0.0624473	OTHER	no	Not available / discarded
CPSF6	SAR1B	ENST00000402673_7_7_134601149_134607066_ENST00000402673_3:pas_1	0.268315	0	ENCSR384BDV_ENCSR424QCW;K562;CPSF6;KD	0.14694	OTHER	no	ENCSR676EKU_ENCSR264TUE;HepG2;CPSF6;KD	0.438237	OTHER	no
BCLAF1	SAR1B	ENST00000402673_7_7_134601149_134607066_ENST00000402673_3:pas_1	0.220779	0	ENCSR410ZPU_ENCSR245BNJ;K562;BCLAF1;KD	-0.0448715	OTHER	no	ENCSR481AYC_ENCSR856ZRV;HepG2;BCLAF1;KD	0.0199691	OTHER	no
FAM120A	SAR1B	ENST00000402673_7_7_134601149_134607066_ENST00000402673_3:pas_1	0.246077	0	ENCSR492BKM_ENCSR661HEL;K562;FAM120A;KD	-0.163842	OTHER	no	Not available / discarded
PTBP1	SAR1B	ENST00000402673_7_7_134601149_134607066_ENST00000402673_3:pas_1	0.43447	0	ENCSR527IVX_ENCSR129RWD;K562;PTBP1;KD	-0.0233453	OTHER	no	ENCSR064DXG_ENCSR603TCV;HepG2;PTBP1;KD	-0.125992	OTHER	no
SUPT6H	SAR1B	ENST00000402673_7_7_134601149_134607066_ENST00000402673_3:pas_1	0.262206	0	ENCSR530BOP_ENCSR164MUK;K562;SUPT6H;KD	-0.00560573	OTHER	no	Not available / discarded
SF1	SAR1B	ENST00000402673_7_7_134601149_134607066_ENST00000402673_3:pas_1	0.467932	0	ENCSR562CCA_ENCSR164MUK;K562;SF1;KD	0.246412	OTHER	no	Not available / discarded
POLR2G	SAR1B	ENST00000402673_7_7_134601149_134607066_ENST00000402673_3:pas_1	-0.395076	0	ENCSR580TGX_ENCSR341TTW;K562;POLR2G;KO	0.126038	OTHER	no	Not available / discarded
DDX27	SAR1B	ENST00000402673_7_7_134601149_134607066_ENST00000402673_3:pas_1	0.329306	0	ENCSR584LDM_ENCSR245BNJ;K562;DDX27;KD	0.0290203	OTHER	no	ENCSR210RWL_ENCSR856ZRV;HepG2;DDX27;KD	0.0538425	OTHER	no
DROSHA	SAR1B	ENST00000402673_7_7_134601149_134607066_ENST00000402673_3:pas_1	0.222527	0	ENCSR624XHG_ENCSR164MUK;K562;DROSHA;KD	-0.00337125	OTHER	no	Not available / discarded
RPS3	SAR1B	ENST00000402673_7_7_134601149_134607066_ENST00000402673_3:pas_1	-0.361458	0	ENCSR642GBC_ENCSR772DUM;K562;RPS3;KO	-0.162069	OTHER	no	Not available / discarded
FTO	SAR1B	ENST00000402673_7_7_134601149_134607066_ENST00000402673_3:pas_1	0.212215	0	ENCSR688GVV_ENCSR424QCW;K562;FTO;KD	-0.339131	OTHER	no	ENCSR389HFU_ENCSR264TUE;HepG2;FTO;KD	-0.145988	OTHER	no
TIA1	SAR1B	ENST00000402673_7_7_134601149_134607066_ENST00000402673_3:pas_1	-0.315966	0	ENCSR694LKY_ENCSR129RWD;K562;TIA1;KD	-0.166973	OTHER	no	ENCSR057GCF_ENCSR603TCV;HepG2;TIA1;KD	-0.211863	OTHER	no
BOP1	SAR1B	ENST00000402673_7_7_134601149_134607066_ENST00000402673_3:pas_1	0.279352	0	ENCSR775TMW_ENCSR424QCW;K562;BOP1;KD	-0.299963	OTHER	no	ENCSR925SYZ_ENCSR264TUE;HepG2;BOP1;KD	-0.147059	OTHER	no
FXR1	SAR1B	ENST00000402673_7_7_134601149_134607066_ENST00000402673_3:pas_1	0.238828	0	ENCSR780YFF_ENCSR913CAE;K562;FXR1;KD	0.0445012	OTHER	no	ENCSR009PPI_ENCSR237YZT;HepG2;FXR1;KD	-0.0924871	OTHER	no
HNRNPA2B1	SAR1B	ENST00000402673_7_7_134601149_134607066_ENST00000402673_3:pas_1	0.240884	0	ENCSR794NUE_ENCSR164MUK;K562;HNRNPA2B1;KD	0.232467	OTHER	no	Not available / discarded
UTP3	SAR1B	ENST00000402673_7_7_134601149_134607066_ENST00000402673_3:pas_1	0.285456	0	ENCSR818TZM_ENCSR024FOF;K562;UTP3;KD	-0.105116	OTHER	no	Not available / discarded
NSUN2	SAR1B	ENST00000402673_7_7_134601149_134607066_ENST00000402673_3:pas_1	0.319358	0	ENCSR829EFL_ENCSR174OYC;K562;NSUN2;KD	-0.0483812	OTHER	no	ENCSR629RUG_ENCSR264TUE;HepG2;NSUN2;KD	-0.146011	OTHER	no
EWSR1	SAR1B	ENST00000402673_7_7_134601149_134607066_ENST00000402673_3:pas_1	0.244265	0	ENCSR831YGP_ENCSR913CAE;K562;EWSR1;KD	-0.214205	OTHER	no	ENCSR532ZPP_ENCSR538QOG;HepG2;EWSR1;KD	0.00547797	OTHER	no
MAGOH	SAR1B	ENST00000402673_7_7_134601149_134607066_ENST00000402673_3:pas_1	-0.185714	0	ENCSR849STR_ENCSR129RWD;K562;MAGOH;KD	-0.0527765	OTHER	no	ENCSR746EKS_ENCSR237YZT;HepG2;MAGOH;KD	-0.00406185	OTHER	no
GLRX3	SAR1B	ENST00000402673_7_7_134601149_134607066_ENST00000402673_3:pas_1	-0.418483	0	ENCSR874DVZ_ENCSR174OYC;K562;GLRX3;KD	0.0287013	OTHER	no	Not available / discarded
RBM17	SAR1B	ENST00000402673_7_7_134601149_134607066_ENST00000402673_3:pas_1	0.224359	0	ENCSR898OPN_ENCSR118EFE;K562;RBM17;KD	-0.0865455	OTHER	no	Not available / discarded
RCC2	SAR1B	ENST00000402673_7_7_134601149_134607066_ENST00000402673_3:pas_1	0.268315	0	ENCSR921KDS_ENCSR572FFX;K562;RCC2;KD	-0.224842	OTHER	no	Not available / discarded
SNRNP200	SAR1B	ENST00000402673_7_7_134601149_134607066_ENST00000402673_3:pas_1	0.265329	0	ENCSR943LIB_ENCSR164MUK;K562;SNRNP200;KD	-0.160298	OTHER	no	Not available / discarded
RPLP0	SAR1B	ENST00000402673_7_7_134601149_134607066_ENST00000402673_3:pas_1	-0.265329	0	Not available / discarded				ENCSR000SKS_ENCSR105NML;HepG2;RPLP0;KO	0.063179	OTHER	no
SART3	SAR1B	ENST00000402673_7_7_134601149_134607066_ENST00000402673_3:pas_1	0.239688	0	Not available / discarded				ENCSR011BBS_ENCSR279HMU;HepG2;SART3;KD	0.0845709	OTHER	no
RPS3A	SAR1B	ENST00000402673_7_7_134601149_134607066_ENST00000402673_3:pas_1	-0.332707	0	Not available / discarded				ENCSR118VQR_ENCSR279HMU;HepG2;RPS3A;KD	-0.102752	OTHER	no
ILF2	SAR1B	ENST00000402673_7_7_134601149_134607066_ENST00000402673_3:pas_1	-0.263864	0	Not available / discarded				ENCSR366FFV_ENCSR305XWT;HepG2;ILF2;KD	-0.184046	OTHER	no
SRSF3	SAR1B	ENST00000402673_7_7_134601149_134607066_ENST00000402673_3:pas_1	-0.321188	0	Not available / discarded				ENCSR376FGR_ENCSR264TUE;HepG2;SRSF3;KD	0.028154	OTHER	no
AATF	SAR1B	ENST00000402673_7_7_134601149_134607066_ENST00000402673_3:pas_1	0.24359	0	Not available / discarded				ENCSR424YSV_ENCSR003EKR;HepG2;AATF;KD	0.236829	OTHER	no
ZNF622	SAR1B	ENST00000402673_7_7_134601149_134607066_ENST00000402673_3:pas_1	-0.264712	0	Not available / discarded				ENCSR518JXY_ENCSR691IVR;HepG2;ZNF622;KD	0.120318	OTHER	no
RBM15	SAR1B	ENST00000402673_7_7_134601149_134607066_ENST00000402673_3:pas_1	0.243961	0	Not available / discarded				ENCSR599PXD_ENCSR585KOJ;HepG2;RBM15;KD	-0.144221	OTHER	no
SNRNP70	SAR1B	ENST00000402673_7_7_134601149_134607066_ENST00000402673_3:pas_1	0.296631	0	Not available / discarded				ENCSR635BOO_ENCSR264TUE;HepG2;SNRNP70;KD	0.0435775	OTHER	no
HNRNPD	SAR1B	ENST00000402673_7_7_134601149_134607066_ENST00000402673_3:pas_1	0.301597	0	Not available / discarded				ENCSR660MZN_ENCSR279HMU;HepG2;HNRNPD;KD	0.0834712	OTHER	no
FASTKD2	SAR1B	ENST00000402673_7_7_134601149_134607066_ENST00000402673_3:pas_1	-0.245113	0	Not available / discarded				ENCSR716WZH_ENCSR003EKR;HepG2;FASTKD2;KD	0.183219	OTHER	no
HNRNPA0	SAR1B	ENST00000402673_7_7_134601149_134607066_ENST00000402673_3:pas_1	0.360839	0	Not available / discarded				ENCSR720BPO_ENCSR279HMU;HepG2;HNRNPA0;KD	-0.100677	OTHER	no
CSTF2T	SAR1B	ENST00000402673_7_7_134601149_134607066_ENST00000402673_3:pas_1	0.278444	0	Not available / discarded				ENCSR914WQV_ENCSR003EKR;HepG2;CSTF2T;KD	0.0782966	OTHER	no
TAF15	SAR1B	ENST00000402673_7_7_134601149_134607066_ENST00000402673_3:pas_1	0.269231	0	Not available / discarded				ENCSR998RZI_ENCSR603TCV;HepG2;TAF15;KD	-0.172337	OTHER	no
HNRNPU	SC5D	ENST00000264027_5_5_121307057_121313410_ENST00000264027_2:pas_1	0.0693676	0	ENCSR047IUS_ENCSR438MDN;K562;HNRNPU;KD	0.137455	PERT	yes	ENCSR308IKH_ENCSR305XWT;HepG2;HNRNPU;KD	0.0976614	PERT	yes
SRSF1	SC5D	ENST00000264027_5_5_121307057_121313410_ENST00000264027_2:pas_1	0.0559885	0	ENCSR066VOO_ENCSR129RWD;K562;SRSF1;KD	0.0726551	OTHER	no	ENCSR094KBY_ENCSR603TCV;HepG2;SRSF1;KD	0.0684858	PERT	yes
HNRNPUL1	SC5D	ENST00000264027_5_5_121307057_121313410_ENST00000264027_2:pas_1	0.0501169	0	ENCSR034VBA_ENCSR164MUK;K562;HNRNPUL1;KD	-0.030543	OTHER	no	Not available / discarded
ATP5C1	SC5D	ENST00000264027_5_5_121307057_121313410_ENST00000264027_2:pas_1	-0.0521182	0	ENCSR231DXJ_ENCSR143COQ;K562;ATP5C1;KD	0.0777282	OTHER	no	Not available / discarded
UPF1	SC5D	ENST00000264027_5_5_121307057_121313410_ENST00000264027_2:pas_1	0.0561261	0	ENCSR251ABP_ENCSR174OYC;K562;UPF1;KD	0.0335603	OTHER	no	ENCSR689MIY_ENCSR691IVR;HepG2;UPF1;KD	0.00880266	OTHER	no
EIF3A	SC5D	ENST00000264027_5_5_121307057_121313410_ENST00000264027_2:pas_1	0.0696864	0	ENCSR258VGD_ENCSR667PLJ;K562;EIF3A;KD	0.0657836	OTHER	no	Not available / discarded
SAFB	SC5D	ENST00000264027_5_5_121307057_121313410_ENST00000264027_2:pas_1	0.0605042	0	ENCSR336TYW_ENCSR341TTW;K562;SAFB;KO	0.0382417	OTHER	no	Not available / discarded
CPSF6	SC5D	ENST00000264027_5_5_121307057_121313410_ENST00000264027_2:pas_1	0.0667702	0	ENCSR384BDV_ENCSR424QCW;K562;CPSF6;KD	0.0401148	OTHER	no	ENCSR676EKU_ENCSR264TUE;HepG2;CPSF6;KD	0.0288591	OTHER	no
NONO	SC5D	ENST00000264027_5_5_121307057_121313410_ENST00000264027_2:pas_1	0.0659341	0	ENCSR398HXV_ENCSR661HEL;K562;NONO;KD	0.00147586	OTHER	no	ENCSR647NYX_ENCSR856ZRV;HepG2;NONO;KD	0.00815767	OTHER	no
SUPT6H	SC5D	ENST00000264027_5_5_121307057_121313410_ENST00000264027_2:pas_1	0.0762546	0	ENCSR530BOP_ENCSR164MUK;K562;SUPT6H;KD	-0.045006	OTHER	no	Not available / discarded
SF1	SC5D	ENST00000264027_5_5_121307057_121313410_ENST00000264027_2:pas_1	0.0551524	0	ENCSR562CCA_ENCSR164MUK;K562;SF1;KD	-0.0860059	OTHER	no	Not available / discarded
POLR2G	SC5D	ENST00000264027_5_5_121307057_121313410_ENST00000264027_2:pas_1	-0.0696286	0	ENCSR580TGX_ENCSR341TTW;K562;POLR2G;KO	0.00780442	OTHER	no	Not available / discarded
DROSHA	SC5D	ENST00000264027_5_5_121307057_121313410_ENST00000264027_2:pas_1	0.0738916	0	ENCSR624XHG_ENCSR164MUK;K562;DROSHA;KD	-0.00313351	OTHER	no	Not available / discarded
NSUN2	SC5D	ENST00000264027_5_5_121307057_121313410_ENST00000264027_2:pas_1	0.0722838	0	ENCSR829EFL_ENCSR174OYC;K562;NSUN2;KD	-0.0285656	OTHER	no	ENCSR629RUG_ENCSR264TUE;HepG2;NSUN2;KD	-0.00132005	OTHER	no
RCC2	SC5D	ENST00000264027_5_5_121307057_121313410_ENST00000264027_2:pas_1	0.0696286	0	ENCSR921KDS_ENCSR572FFX;K562;RCC2;KD	-0.00392082	OTHER	no	Not available / discarded
RBM15	SC5D	ENST00000264027_5_5_121307057_121313410_ENST00000264027_2:pas_1	0.0551524	0	Not available / discarded				ENCSR599PXD_ENCSR585KOJ;HepG2;RBM15;KD	-0.0477949	OTHER	no
ILF2	SCYL3	ENST00000367771_13_13_169849631_169853772_ENST00000367771_3:pas_2	0.0734884	0	Not available / discarded				ENCSR366FFV_ENCSR305XWT;HepG2;ILF2;KD	-0.125035	OTHER	no
SRSF9	SETX	ENST00000224140_26_26_132261356_132264985_ENST00000224140_2:pas_1	-0.0880262	0	ENCSR972AZD_ENCSR341TTW;K562;SRSF9;KO	-0.119823	OTHER	no	ENCSR597XHH_ENCSR603TCV;HepG2;SRSF9;KD	0.071982	OTHER	no
RBM25	SLC25A3	ENST00000401722_8_8_98601368_98606379_ENST00000401722_2:pas_1	0.294505	0	ENCSR149DMY_ENCSR344XID;K562;RBM25;KD	-2	OTHER	no	ENCSR610AEI_ENCSR603TCV;HepG2;RBM25;KD	0.0623034	OTHER	no
ADAR	SLC25A3	ENST00000401722_8_8_98601368_98606379_ENST00000401722_2:pas_1	0.275458	0	ENCSR164TLB_ENCSR667PLJ;K562;ADAR;KD	-2	OTHER	no	ENCSR104OLN_ENCSR305XWT;HepG2;ADAR;KD	-0.0992531	OTHER	no
UPF1	SLC25A3	ENST00000401722_8_8_98601368_98606379_ENST00000401722_2:pas_1	0.33395	0	ENCSR251ABP_ENCSR174OYC;K562;UPF1;KD	-0.095617	OTHER	no	ENCSR689MIY_ENCSR691IVR;HepG2;UPF1;KD	-0.498117	OTHER	no
DROSHA	SLC25A3	ENST00000401722_8_8_98601368_98606379_ENST00000401722_2:pas_1	0.296199	0	ENCSR624XHG_ENCSR164MUK;K562;DROSHA;KD	-2	OTHER	no	Not available / discarded
FTO	SLC25A3	ENST00000401722_8_8_98601368_98606379_ENST00000401722_2:pas_1	0.268908	0	ENCSR688GVV_ENCSR424QCW;K562;FTO;KD	-2	OTHER	no	ENCSR389HFU_ENCSR264TUE;HepG2;FTO;KD	0.252858	OTHER	no
HNRNPL	SLC43A2	ENST00000301335_14_14_1569268_1575765_ENST00000301335_3:pas_1	-0.0673647	0	ENCSR563YIS_ENCSR031RRO;K562;HNRNPL;KD	-2	OTHER	no	Not available / discarded
PKM	SLC43A2	ENST00000301335_14_14_1569268_1575765_ENST00000301335_3:pas_1	0.0520924	0	ENCSR978CSQ_ENCSR438MDN;K562;PKM;KD	0.0356916	OTHER	no	Not available / discarded
TARDBP	SLC9A8	ENST00000361573_16_16_49887829_49892242_ENST00000361573_3:pas_2	0.109524	0	ENCSR134JRE_ENCSR129RWD;K562;TARDBP;KD	-0.177205	OTHER	no	ENCSR527QNC_ENCSR264TUE;HepG2;TARDBP;KD	-0.137527	OTHER	no
PRPF8	SLC9A8	ENST00000361573_16_16_49887829_49892242_ENST00000361573_3:pas_2	0.161905	0	ENCSR137HKS_ENCSR661HEL;K562;PRPF8;KD	-0.0253801	OTHER	no	ENCSR998MZP_ENCSR856ZRV;HepG2;PRPF8;KD	0.012142	OTHER	no
SAFB	SLC9A8	ENST00000361573_16_16_49887829_49892242_ENST00000361573_3:pas_2	0.18125	0	ENCSR336TYW_ENCSR341TTW;K562;SAFB;KO	0.0617084	OTHER	no	Not available / discarded
SFPQ	SLC9A8	ENST00000361573_16_16_49887829_49892242_ENST00000361573_3:pas_2	0.208333	0	ENCSR535YPK_ENCSR164MUK;K562;SFPQ;KD	-0.174017	OTHER	no	Not available / discarded
SF1	SLC9A8	ENST00000361573_16_16_49887829_49892242_ENST00000361573_3:pas_2	0.126437	0	ENCSR562CCA_ENCSR164MUK;K562;SF1;KD	-0.196766	OTHER	no	Not available / discarded
DDX27	SLC9A8	ENST00000361573_16_16_49887829_49892242_ENST00000361573_3:pas_2	0.0755102	0	ENCSR584LDM_ENCSR245BNJ;K562;DDX27;KD	-0.00463048	OTHER	no	ENCSR210RWL_ENCSR856ZRV;HepG2;DDX27;KD	0.0488593	OTHER	no
HNRNPA2B1	SLC9A8	ENST00000361573_16_16_49887829_49892242_ENST00000361573_3:pas_2	0.142105	0	ENCSR794NUE_ENCSR164MUK;K562;HNRNPA2B1;KD	0.131534	OTHER	no	Not available / discarded
GLRX3	SLC9A8	ENST00000361573_16_16_49887829_49892242_ENST00000361573_3:pas_2	-0.0931034	0	ENCSR874DVZ_ENCSR174OYC;K562;GLRX3;KD	0.0290284	OTHER	no	Not available / discarded
SRSF5	SLC9A8	ENST00000361573_16_16_49887829_49892242_ENST00000361573_3:pas_2	0.111111	0	ENCSR906RHU_ENCSR129RWD;K562;SRSF5;KD	-0.112504	OTHER	no	Not available / discarded
METAP2	SLC9A8	ENST00000361573_16_16_49887829_49892242_ENST00000361573_3:pas_2	-0.161905	0	ENCSR952QDQ_ENCSR424QCW;K562;METAP2;KD	-0.140296	OTHER	no	Not available / discarded
CIRBP	SLC9A8	ENST00000361573_16_16_49887829_49892242_ENST00000361573_3:pas_2	0.126437	0	Not available / discarded				ENCSR230ORC_ENCSR237YZT;HepG2;CIRBP;KD	-0.181799	OTHER	no
AATF	SLC9A8	ENST00000361573_16_16_49887829_49892242_ENST00000361573_3:pas_2	0.244505	0	Not available / discarded				ENCSR424YSV_ENCSR003EKR;HepG2;AATF;KD	0.0919413	OTHER	no
SNRNP70	SLC9A8	ENST00000361573_16_16_49887829_49892242_ENST00000361573_3:pas_2	0.138095	0	Not available / discarded				ENCSR635BOO_ENCSR264TUE;HepG2;SNRNP70;KD	-0.216163	OTHER	no
HNRNPD	SLC9A8	ENST00000361573_16_16_49887829_49892242_ENST00000361573_3:pas_2	0.122807	0	Not available / discarded				ENCSR660MZN_ENCSR279HMU;HepG2;HNRNPD;KD	-0.0764029	OTHER	no
TAF15	SLC9A8	ENST00000361573_16_16_49887829_49892242_ENST00000361573_3:pas_2	0.130952	0	Not available / discarded				ENCSR998RZI_ENCSR603TCV;HepG2;TAF15;KD	0.0542906	OTHER	no
AKAP1	SMAD2	ENST00000262160_11_11_47808957_47841950_ENST00000262160_10:pas_1	0.110574	0	ENCSR338CON_ENCSR913CAE;K562;AKAP1;KD	-2	OTHER	no	ENCSR016IDR_ENCSR237YZT;HepG2;AKAP1;KD	0.259283	PERT	yes
AKAP1	SMAD2	ENST00000262160_11_11_47808957_47841950_ENST00000262160_10:pas_3	-0.116947	0	ENCSR338CON_ENCSR913CAE;K562;AKAP1;KD	-2	OTHER	no	ENCSR016IDR_ENCSR237YZT;HepG2;AKAP1;KD	0.271938	PERT	no
SRSF1	SMAD2	ENST00000262160_11_11_47808957_47841950_ENST00000262160_10:pas_1	0.126797	1	ENCSR066VOO_ENCSR129RWD;K562;SRSF1;KD	-2	OTHER	no	ENCSR094KBY_ENCSR603TCV;HepG2;SRSF1;KD	0.0444945	CLIP	no
SRSF1	SMAD2	ENST00000262160_11_11_47808957_47841950_ENST00000262160_10:pas_3	-0.122829	1	ENCSR066VOO_ENCSR129RWD;K562;SRSF1;KD	-2	OTHER	no	ENCSR094KBY_ENCSR603TCV;HepG2;SRSF1;KD	0.0503383	CLIP	no
UPF1	SMAD2	ENST00000262160_11_11_47808957_47841950_ENST00000262160_10:pas_1	0.106667	1	ENCSR251ABP_ENCSR174OYC;K562;UPF1;KD	-0.0327612	CLIP	no	ENCSR689MIY_ENCSR691IVR;HepG2;UPF1;KD	0.195368	CLIP	no
UPF1	SMAD2	ENST00000262160_11_11_47808957_47841950_ENST00000262160_10:pas_3	-0.106811	1	ENCSR251ABP_ENCSR174OYC;K562;UPF1;KD	-0.0811649	CLIP	no	ENCSR689MIY_ENCSR691IVR;HepG2;UPF1;KD	0.0878546	CLIP	no
PTBP1	SMAD2	ENST00000262160_11_11_47808957_47841950_ENST00000262160_10:pas_1	0.0772059	1	ENCSR527IVX_ENCSR129RWD;K562;PTBP1;KD	-2	OTHER	no	ENCSR064DXG_ENCSR603TCV;HepG2;PTBP1;KD	0.211871	CLIP	no
PTBP1	SMAD2	ENST00000262160_11_11_47808957_47841950_ENST00000262160_10:pas_3	-0.091629	1	ENCSR527IVX_ENCSR129RWD;K562;PTBP1;KD	-2	OTHER	no	ENCSR064DXG_ENCSR603TCV;HepG2;PTBP1;KD	0.219161	CLIP	no
AQR	SMAD2	ENST00000262160_11_11_47808957_47841950_ENST00000262160_10:pas_1	0.111089	1	ENCSR624OUI_ENCSR718EWL;K562;AQR;KD	-0.0943337	CLIP	no	Not available / discarded
ZNF622	SMAD2	ENST00000262160_11_11_47808957_47841950_ENST00000262160_10:pas_1	-0.100312	1	Not available / discarded				ENCSR518JXY_ENCSR691IVR;HepG2;ZNF622;KD	0.124237	CLIP	no
ZNF622	SMAD2	ENST00000262160_11_11_47808957_47841950_ENST00000262160_10:pas_3	0.0892959	1	Not available / discarded				ENCSR518JXY_ENCSR691IVR;HepG2;ZNF622;KD	0.0870027	CLIP	no
RBM15	SMAD2	ENST00000262160_11_11_47808957_47841950_ENST00000262160_10:pas_1	0.106667	1	Not available / discarded				ENCSR599PXD_ENCSR585KOJ;HepG2;RBM15;KD	-0.0200201	CLIP	no
RBM15	SMAD2	ENST00000262160_11_11_47808957_47841950_ENST00000262160_10:pas_3	-0.0993056	1	Not available / discarded				ENCSR599PXD_ENCSR585KOJ;HepG2;RBM15;KD	-0.0344333	CLIP	no
HNRNPU	SMAD2	ENST00000262160_11_11_47808957_47841950_ENST00000262160_10:pas_1	0.130831	0	ENCSR047IUS_ENCSR438MDN;K562;HNRNPU;KD	-2	OTHER	no	ENCSR308IKH_ENCSR305XWT;HepG2;HNRNPU;KD	-2	OTHER	no
HNRNPU	SMAD2	ENST00000262160_11_11_47808957_47841950_ENST00000262160_10:pas_3	-0.109127	0	ENCSR047IUS_ENCSR438MDN;K562;HNRNPU;KD	-2	OTHER	no	ENCSR308IKH_ENCSR305XWT;HepG2;HNRNPU;KD	-2	OTHER	no
SF3B1	SMAD2	ENST00000262160_11_11_47808957_47841950_ENST00000262160_10:pas_1	0.11466	1	ENCSR047QHX_ENCSR424QCW;K562;SF3B1;KD	-2	OTHER	no	ENCSR896CFV_ENCSR264TUE;HepG2;SF3B1;KD	-2	OTHER	no
SF3B1	SMAD2	ENST00000262160_11_11_47808957_47841950_ENST00000262160_10:pas_3	-0.089701	1	ENCSR047QHX_ENCSR424QCW;K562;SF3B1;KD	-2	OTHER	no	ENCSR896CFV_ENCSR264TUE;HepG2;SF3B1;KD	-2	OTHER	no
EFTUD2	SMAD2	ENST00000262160_11_11_47808957_47841950_ENST00000262160_10:pas_3	-0.104706	1	ENCSR117WLY_ENCSR661HEL;K562;EFTUD2;KD	-2	OTHER	no	Not available / discarded
DDX6	SMAD2	ENST00000262160_11_11_47808957_47841950_ENST00000262160_10:pas_1	0.115344	0	ENCSR119QWQ_ENCSR913CAE;K562;DDX6;KD	-2	OTHER	no	ENCSR147ZBD_ENCSR237YZT;HepG2;DDX6;KD	0.0831384	OTHER	no
DDX6	SMAD2	ENST00000262160_11_11_47808957_47841950_ENST00000262160_10:pas_3	-0.0974085	0	ENCSR119QWQ_ENCSR913CAE;K562;DDX6;KD	-2	OTHER	no	ENCSR147ZBD_ENCSR237YZT;HepG2;DDX6;KD	0.0900624	OTHER	no
RBM25	SMAD2	ENST00000262160_11_11_47808957_47841950_ENST00000262160_10:pas_1	0.123929	0	ENCSR149DMY_ENCSR344XID;K562;RBM25;KD	-2	OTHER	no	ENCSR610AEI_ENCSR603TCV;HepG2;RBM25;KD	-0.0585691	OTHER	no
RBM25	SMAD2	ENST00000262160_11_11_47808957_47841950_ENST00000262160_10:pas_3	-0.12381	0	ENCSR149DMY_ENCSR344XID;K562;RBM25;KD	-2	OTHER	no	ENCSR610AEI_ENCSR603TCV;HepG2;RBM25;KD	-0.0304913	OTHER	no
DDX47	SMAD2	ENST00000262160_11_11_47808957_47841950_ENST00000262160_10:pas_3	0.0845142	0	ENCSR155EZL_ENCSR031RRO;K562;DDX47;KD	0.0833799	OTHER	no	ENCSR388CNS_ENCSR968BBQ;HepG2;DDX47;KD	0.117582	OTHER	no
ADAR	SMAD2	ENST00000262160_11_11_47808957_47841950_ENST00000262160_10:pas_3	-0.0950435	0	ENCSR164TLB_ENCSR667PLJ;K562;ADAR;KD	-2	OTHER	no	ENCSR104OLN_ENCSR305XWT;HepG2;ADAR;KD	-2	OTHER	no
G3BP2	SMAD2	ENST00000262160_11_11_47808957_47841950_ENST00000262160_10:pas_1	0.106811	0	ENCSR246SOU_ENCSR344XID;K562;G3BP2;KD	-2	OTHER	no	ENCSR945UYL_ENCSR237YZT;HepG2;G3BP2;KD	-0.028936	OTHER	no
PHF6	SMAD2	ENST00000262160_11_11_47808957_47841950_ENST00000262160_10:pas_1	0.116402	1	ENCSR322XVS_ENCSR572FFX;K562;PHF6;KD	-2	OTHER	no	Not available / discarded
PHF6	SMAD2	ENST00000262160_11_11_47808957_47841950_ENST00000262160_10:pas_3	-0.0888889	1	ENCSR322XVS_ENCSR572FFX;K562;PHF6;KD	-2	OTHER	no	Not available / discarded
NPM1	SMAD2	ENST00000262160_11_11_47808957_47841950_ENST00000262160_10:pas_1	-0.108035	0	ENCSR346DZQ_ENCSR164MUK;K562;NPM1;KD	-2	OTHER	no	Not available / discarded
NPM1	SMAD2	ENST00000262160_11_11_47808957_47841950_ENST00000262160_10:pas_3	0.119258	0	ENCSR346DZQ_ENCSR164MUK;K562;NPM1;KD	-2	OTHER	no	Not available / discarded
CPSF6	SMAD2	ENST00000262160_11_11_47808957_47841950_ENST00000262160_10:pas_1	0.106774	1	ENCSR384BDV_ENCSR424QCW;K562;CPSF6;KD	-2	OTHER	no	ENCSR676EKU_ENCSR264TUE;HepG2;CPSF6;KD	-2	OTHER	no
CPSF6	SMAD2	ENST00000262160_11_11_47808957_47841950_ENST00000262160_10:pas_3	-0.117112	1	ENCSR384BDV_ENCSR424QCW;K562;CPSF6;KD	-2	OTHER	no	ENCSR676EKU_ENCSR264TUE;HepG2;CPSF6;KD	-2	OTHER	no
SUPT6H	SMAD2	ENST00000262160_11_11_47808957_47841950_ENST00000262160_10:pas_1	0.109259	0	ENCSR530BOP_ENCSR164MUK;K562;SUPT6H;KD	-2	OTHER	no	Not available / discarded
SUPT6H	SMAD2	ENST00000262160_11_11_47808957_47841950_ENST00000262160_10:pas_3	-0.0932432	0	ENCSR530BOP_ENCSR164MUK;K562;SUPT6H;KD	-2	OTHER	no	Not available / discarded
POLR2G	SMAD2	ENST00000262160_11_11_47808957_47841950_ENST00000262160_10:pas_1	-0.107353	0	ENCSR580TGX_ENCSR341TTW;K562;POLR2G;KO	-2	OTHER	no	Not available / discarded
POLR2G	SMAD2	ENST00000262160_11_11_47808957_47841950_ENST00000262160_10:pas_3	0.102451	0	ENCSR580TGX_ENCSR341TTW;K562;POLR2G;KO	-2	OTHER	no	Not available / discarded
DROSHA	SMAD2	ENST00000262160_11_11_47808957_47841950_ENST00000262160_10:pas_1	0.106089	0	ENCSR624XHG_ENCSR164MUK;K562;DROSHA;KD	-2	OTHER	no	Not available / discarded
RPS3	SMAD2	ENST00000262160_11_11_47808957_47841950_ENST00000262160_10:pas_1	-0.116402	1	ENCSR642GBC_ENCSR772DUM;K562;RPS3;KO	-2	OTHER	no	Not available / discarded
RPS3	SMAD2	ENST00000262160_11_11_47808957_47841950_ENST00000262160_10:pas_3	0.107143	1	ENCSR642GBC_ENCSR772DUM;K562;RPS3;KO	-2	OTHER	no	Not available / discarded
EIF4B	SMAD2	ENST00000262160_11_11_47808957_47841950_ENST00000262160_10:pas_3	-0.0772546	0	ENCSR774BXV_ENCSR913CAE;K562;EIF4B;KD	-2	OTHER	no	ENCSR313CHR_ENCSR237YZT;HepG2;EIF4B;KD	0.182773	OTHER	no
MAGOH	SMAD2	ENST00000262160_11_11_47808957_47841950_ENST00000262160_10:pas_1	-0.111089	0	ENCSR849STR_ENCSR129RWD;K562;MAGOH;KD	-2	OTHER	no	ENCSR746EKS_ENCSR237YZT;HepG2;MAGOH;KD	-0.0548209	OTHER	no
MAGOH	SMAD2	ENST00000262160_11_11_47808957_47841950_ENST00000262160_10:pas_3	0.0908596	0	ENCSR849STR_ENCSR129RWD;K562;MAGOH;KD	-2	OTHER	no	ENCSR746EKS_ENCSR237YZT;HepG2;MAGOH;KD	-0.0999181	OTHER	no
SNRNP200	SMAD2	ENST00000262160_11_11_47808957_47841950_ENST00000262160_10:pas_1	0.12381	0	ENCSR943LIB_ENCSR164MUK;K562;SNRNP200;KD	-2	OTHER	no	Not available / discarded
SNRNP200	SMAD2	ENST00000262160_11_11_47808957_47841950_ENST00000262160_10:pas_3	-0.094431	0	ENCSR943LIB_ENCSR164MUK;K562;SNRNP200;KD	-2	OTHER	no	Not available / discarded
SART3	SMAD2	ENST00000262160_11_11_47808957_47841950_ENST00000262160_10:pas_1	0.120325	0	Not available / discarded				ENCSR011BBS_ENCSR279HMU;HepG2;SART3;KD	-0.0585604	OTHER	no
SART3	SMAD2	ENST00000262160_11_11_47808957_47841950_ENST00000262160_10:pas_3	-0.101587	0	Not available / discarded				ENCSR011BBS_ENCSR279HMU;HepG2;SART3;KD	-0.0625586	OTHER	no
RPS3A	SMAD2	ENST00000262160_11_11_47808957_47841950_ENST00000262160_10:pas_3	0.089701	0	Not available / discarded				ENCSR118VQR_ENCSR279HMU;HepG2;RPS3A;KD	-0.0322363	OTHER	no
CIRBP	SMAD2	ENST00000262160_11_11_47808957_47841950_ENST00000262160_10:pas_1	0.0795937	0	Not available / discarded				ENCSR230ORC_ENCSR237YZT;HepG2;CIRBP;KD	0.134446	OTHER	no
CIRBP	SMAD2	ENST00000262160_11_11_47808957_47841950_ENST00000262160_10:pas_3	-0.0597389	0	Not available / discarded				ENCSR230ORC_ENCSR237YZT;HepG2;CIRBP;KD	0.167755	OTHER	no
ATP5C1	SMAD4	ENST00000342988_12_12_51078256_51085042_ENST00000342988_2:pas_1	-0.0523077	0	ENCSR231DXJ_ENCSR143COQ;K562;ATP5C1;KD	0.0390507	OTHER	no	Not available / discarded
RPS3	SMAD4	ENST00000342988_12_12_51078256_51085042_ENST00000342988_2:pas_1	-0.0587302	0	ENCSR642GBC_ENCSR772DUM;K562;RPS3;KO	-0.0641589	OTHER	no	Not available / discarded
GLRX3	SMAD4	ENST00000342988_12_12_51078256_51085042_ENST00000342988_2:pas_1	-0.0520635	0	ENCSR874DVZ_ENCSR174OYC;K562;GLRX3;KD	-0.131726	OTHER	no	Not available / discarded
RPS3A	SMAD4	ENST00000342988_12_12_51078256_51085042_ENST00000342988_2:pas_1	-0.0547619	0	Not available / discarded				ENCSR118VQR_ENCSR279HMU;HepG2;RPS3A;KD	0.00942208	OTHER	no
ILF2	SMAD4	ENST00000342988_12_12_51078256_51085042_ENST00000342988_2:pas_1	-0.051985	0	Not available / discarded				ENCSR366FFV_ENCSR305XWT;HepG2;ILF2;KD	0.0222902	OTHER	no
HNRNPU	SMU1	ENST00000397149_12_12_33041765_33047391_ENST00000397149_2:pas_1	0.0653021	0	ENCSR047IUS_ENCSR438MDN;K562;HNRNPU;KD	0.000113073	OTHER	no	ENCSR308IKH_ENCSR305XWT;HepG2;HNRNPU;KD	0.0294714	OTHER	no
SF1	SMU1	ENST00000397149_12_12_33041765_33047391_ENST00000397149_2:pas_1	0.0617409	0	ENCSR562CCA_ENCSR164MUK;K562;SF1;KD	-0.0132877	OTHER	no	Not available / discarded
KHDRBS1	SNX2	ENST00000379516_15_15_122829598_122834543_ENST00000379516_3:pas_1	0.0616228	0	ENCSR023HWI_ENCSR667PLJ;K562;KHDRBS1;KD	-2	OTHER	no	ENCSR784FTX_ENCSR279HMU;HepG2;KHDRBS1;KD	-2	OTHER	no
HNRNPUL1	SNX2	ENST00000379516_15_15_122829598_122834543_ENST00000379516_3:pas_1	0.0871795	0	ENCSR034VBA_ENCSR164MUK;K562;HNRNPUL1;KD	-2	OTHER	no	Not available / discarded
HNRNPU	SNX2	ENST00000379516_15_15_122829598_122834543_ENST00000379516_3:pas_1	0.0679972	0	ENCSR047IUS_ENCSR438MDN;K562;HNRNPU;KD	-2	OTHER	no	ENCSR308IKH_ENCSR305XWT;HepG2;HNRNPU;KD	-2	OTHER	no
SF3B1	SNX2	ENST00000379516_15_15_122829598_122834543_ENST00000379516_3:pas_1	0.081685	0	ENCSR047QHX_ENCSR424QCW;K562;SF3B1;KD	-2	OTHER	no	ENCSR896CFV_ENCSR264TUE;HepG2;SF3B1;KD	-2	OTHER	no
SRSF1	SNX2	ENST00000379516_15_15_122829598_122834543_ENST00000379516_3:pas_1	0.072578	0	ENCSR066VOO_ENCSR129RWD;K562;SRSF1;KD	-2	OTHER	no	ENCSR094KBY_ENCSR603TCV;HepG2;SRSF1;KD	-0.0972696	OTHER	no
EIF2S2	SNX2	ENST00000379516_15_15_122829598_122834543_ENST00000379516_3:pas_1	-0.0641414	0	ENCSR076PMZ_ENCSR118EFE;K562;EIF2S2;KD	-2	OTHER	no	Not available / discarded
RPS19	SNX2	ENST00000379516_15_15_122829598_122834543_ENST00000379516_3:pas_1	-0.0759259	0	ENCSR098NHI_ENCSR661HEL;K562;RPS19;KD	-2	OTHER	no	Not available / discarded
EFTUD2	SNX2	ENST00000379516_15_15_122829598_122834543_ENST00000379516_3:pas_1	0.0761905	0	ENCSR117WLY_ENCSR661HEL;K562;EFTUD2;KD	-2	OTHER	no	Not available / discarded
DDX6	SNX2	ENST00000379516_15_15_122829598_122834543_ENST00000379516_3:pas_1	0.0761905	0	ENCSR119QWQ_ENCSR913CAE;K562;DDX6;KD	-2	OTHER	no	ENCSR147ZBD_ENCSR237YZT;HepG2;DDX6;KD	-2	OTHER	no
RBM25	SNX2	ENST00000379516_15_15_122829598_122834543_ENST00000379516_3:pas_1	0.0848806	0	ENCSR149DMY_ENCSR344XID;K562;RBM25;KD	-2	OTHER	no	ENCSR610AEI_ENCSR603TCV;HepG2;RBM25;KD	-0.231368	OTHER	no
ADAR	SNX2	ENST00000379516_15_15_122829598_122834543_ENST00000379516_3:pas_1	0.102043	0	ENCSR164TLB_ENCSR667PLJ;K562;ADAR;KD	-2	OTHER	no	ENCSR104OLN_ENCSR305XWT;HepG2;ADAR;KD	-2	OTHER	no
EEF2	SNX2	ENST00000379516_15_15_122829598_122834543_ENST00000379516_3:pas_1	0.0552612	0	ENCSR181RLB_ENCSR661HEL;K562;EEF2;KD	-2	OTHER	no	Not available / discarded
MBNL1	SNX2	ENST00000379516_15_15_122829598_122834543_ENST00000379516_3:pas_1	0.0687831	0	ENCSR222COT_ENCSR143COQ;K562;MBNL1;KD	-2	OTHER	no	Not available / discarded
ATP5C1	SNX2	ENST00000379516_15_15_122829598_122834543_ENST00000379516_3:pas_1	-0.0775934	0	ENCSR231DXJ_ENCSR143COQ;K562;ATP5C1;KD	-2	OTHER	no	Not available / discarded
G3BP2	SNX2	ENST00000379516_15_15_122829598_122834543_ENST00000379516_3:pas_1	0.0860301	0	ENCSR246SOU_ENCSR344XID;K562;G3BP2;KD	-2	OTHER	no	ENCSR945UYL_ENCSR237YZT;HepG2;G3BP2;KD	-0.0469292	OTHER	no
UPF1	SNX2	ENST00000379516_15_15_122829598_122834543_ENST00000379516_3:pas_1	0.0879041	0	ENCSR251ABP_ENCSR174OYC;K562;UPF1;KD	-2	OTHER	no	ENCSR689MIY_ENCSR691IVR;HepG2;UPF1;KD	-2	OTHER	no
QKI	SNX2	ENST00000379516_15_15_122829598_122834543_ENST00000379516_3:pas_1	0.0871795	0	ENCSR256PLH_ENCSR344XID;K562;QKI;KD	-2	OTHER	no	ENCSR330YOU_ENCSR603TCV;HepG2;QKI;KD	-0.201365	OTHER	no
PHF6	SNX2	ENST00000379516_15_15_122829598_122834543_ENST00000379516_3:pas_1	0.0900786	0	ENCSR322XVS_ENCSR572FFX;K562;PHF6;KD	-2	OTHER	no	Not available / discarded
WDR3	SNX2	ENST00000379516_15_15_122829598_122834543_ENST00000379516_3:pas_1	0.0821954	0	ENCSR334BTA_ENCSR174OYC;K562;WDR3;KD	-2	OTHER	no	Not available / discarded
AKAP1	SNX2	ENST00000379516_15_15_122829598_122834543_ENST00000379516_3:pas_1	0.0859259	0	ENCSR338CON_ENCSR913CAE;K562;AKAP1;KD	-2	OTHER	no	ENCSR016IDR_ENCSR237YZT;HepG2;AKAP1;KD	-2	OTHER	no
NPM1	SNX2	ENST00000379516_15_15_122829598_122834543_ENST00000379516_3:pas_1	-0.0742776	0	ENCSR346DZQ_ENCSR164MUK;K562;NPM1;KD	-2	OTHER	no	Not available / discarded
CPSF6	SNX2	ENST00000379516_15_15_122829598_122834543_ENST00000379516_3:pas_1	0.0797619	0	ENCSR384BDV_ENCSR424QCW;K562;CPSF6;KD	-2	OTHER	no	ENCSR676EKU_ENCSR264TUE;HepG2;CPSF6;KD	-2	OTHER	no
DDX21	SNX2	ENST00000379516_15_15_122829598_122834543_ENST00000379516_3:pas_1	0.0657895	0	ENCSR384LKC_ENCSR163JUC;K562;DDX21;KO	-2	OTHER	no	ENCSR485ZTC_ENCSR003EKR;HepG2;DDX21;KD	-2	OTHER	no
NONO	SNX2	ENST00000379516_15_15_122829598_122834543_ENST00000379516_3:pas_1	0.0766165	0	ENCSR398HXV_ENCSR661HEL;K562;NONO;KD	-2	OTHER	no	ENCSR647NYX_ENCSR856ZRV;HepG2;NONO;KD	-0.565827	OTHER	no
FAM120A	SNX2	ENST00000379516_15_15_122829598_122834543_ENST00000379516_3:pas_1	0.0545977	0	ENCSR492BKM_ENCSR661HEL;K562;FAM120A;KD	-2	OTHER	no	Not available / discarded
PTBP1	SNX2	ENST00000379516_15_15_122829598_122834543_ENST00000379516_3:pas_1	0.0579565	0	ENCSR527IVX_ENCSR129RWD;K562;PTBP1;KD	-2	OTHER	no	ENCSR064DXG_ENCSR603TCV;HepG2;PTBP1;KD	-0.0936887	OTHER	no
SUPT6H	SNX2	ENST00000379516_15_15_122829598_122834543_ENST00000379516_3:pas_1	0.0927684	0	ENCSR530BOP_ENCSR164MUK;K562;SUPT6H;KD	-2	OTHER	no	Not available / discarded
POLR2G	SNX2	ENST00000379516_15_15_122829598_122834543_ENST00000379516_3:pas_1	-0.0735897	0	ENCSR580TGX_ENCSR341TTW;K562;POLR2G;KO	-2	OTHER	no	Not available / discarded
AQR	SNX2	ENST00000379516_15_15_122829598_122834543_ENST00000379516_3:pas_1	0.0801477	0	ENCSR624OUI_ENCSR718EWL;K562;AQR;KD	0.0449759	OTHER	no	Not available / discarded
DROSHA	SNX2	ENST00000379516_15_15_122829598_122834543_ENST00000379516_3:pas_1	0.0946871	0	ENCSR624XHG_ENCSR164MUK;K562;DROSHA;KD	-2	OTHER	no	Not available / discarded
RPS3	SNX2	ENST00000379516_15_15_122829598_122834543_ENST00000379516_3:pas_1	-0.0797721	0	ENCSR642GBC_ENCSR772DUM;K562;RPS3;KO	-2	OTHER	no	Not available / discarded
FTO	SNX2	ENST00000379516_15_15_122829598_122834543_ENST00000379516_3:pas_1	0.108333	0	ENCSR688GVV_ENCSR424QCW;K562;FTO;KD	-2	OTHER	no	ENCSR389HFU_ENCSR264TUE;HepG2;FTO;KD	-2	OTHER	no
EIF4B	SNX2	ENST00000379516_15_15_122829598_122834543_ENST00000379516_3:pas_1	0.0793861	0	ENCSR774BXV_ENCSR913CAE;K562;EIF4B;KD	-2	OTHER	no	ENCSR313CHR_ENCSR237YZT;HepG2;EIF4B;KD	-0.0457261	OTHER	no
G3BP1	SNX2	ENST00000379516_15_15_122829598_122834543_ENST00000379516_3:pas_1	-0.0510798	0	ENCSR792CBM_ENCSR129RWD;K562;G3BP1;KD	-2	OTHER	no	ENCSR074UZM_ENCSR237YZT;HepG2;G3BP1;KD	-0.0708466	OTHER	no
MATR3	SNX2	ENST00000379516_15_15_122829598_122834543_ENST00000379516_3:pas_1	0.0944238	0	ENCSR792XFP_ENCSR129RWD;K562;MATR3;KD	-2	OTHER	no	ENCSR492UFS_ENCSR237YZT;HepG2;MATR3;KD	-0.0110824	OTHER	no
UPF2	SNX2	ENST00000379516_15_15_122829598_122834543_ENST00000379516_3:pas_1	0.0710526	0	ENCSR810FHY_ENCSR438MDN;K562;UPF2;KD	-0.0414651	OTHER	no	ENCSR318OXM_ENCSR856ZRV;HepG2;UPF2;KD	-2	OTHER	no
KIF1C	SNX2	ENST00000379516_15_15_122829598_122834543_ENST00000379516_3:pas_1	0.0702791	0	ENCSR823WTA_ENCSR143COQ;K562;KIF1C;KD	-2	OTHER	no	ENCSR182GKG_ENCSR538QOG;HepG2;KIF1C;KD	-2	OTHER	no
YTHDC2	SNX2	ENST00000379516_15_15_122829598_122834543_ENST00000379516_3:pas_1	0.102377	0	ENCSR843LYF_ENCSR164MUK;K562;YTHDC2;KD	-2	OTHER	no	Not available / discarded
MAGOH	SNX2	ENST00000379516_15_15_122829598_122834543_ENST00000379516_3:pas_1	-0.0821839	0	ENCSR849STR_ENCSR129RWD;K562;MAGOH;KD	-2	OTHER	no	ENCSR746EKS_ENCSR237YZT;HepG2;MAGOH;KD	-0.117491	OTHER	no
SNRNP200	SNX2	ENST00000379516_15_15_122829598_122834543_ENST00000379516_3:pas_1	0.0935897	0	ENCSR943LIB_ENCSR164MUK;K562;SNRNP200;KD	-2	OTHER	no	Not available / discarded
NAA15	SNX2	ENST00000379516_15_15_122829598_122834543_ENST00000379516_3:pas_1	0.0793861	0	ENCSR945GUR_ENCSR143COQ;K562;NAA15;KD	-2	OTHER	no	Not available / discarded
EIF4A3	SNX2	ENST00000379516_15_15_122829598_122834543_ENST00000379516_3:pas_1	-0.0664286	0	ENCSR961YAG_ENCSR913CAE;K562;EIF4A3;KD	-2	OTHER	no	ENCSR957EEG_ENCSR237YZT;HepG2;EIF4A3;KD	-0.0969697	OTHER	no
SART3	SNX2	ENST00000379516_15_15_122829598_122834543_ENST00000379516_3:pas_1	0.0935897	0	Not available / discarded				ENCSR011BBS_ENCSR279HMU;HepG2;SART3;KD	-2	OTHER	no
ZNF622	SNX2	ENST00000379516_15_15_122829598_122834543_ENST00000379516_3:pas_1	-0.0761905	0	Not available / discarded				ENCSR518JXY_ENCSR691IVR;HepG2;ZNF622;KD	-2	OTHER	no
RBM15	SNX2	ENST00000379516_15_15_122829598_122834543_ENST00000379516_3:pas_1	0.0761905	0	Not available / discarded				ENCSR599PXD_ENCSR585KOJ;HepG2;RBM15;KD	-2	OTHER	no
DDX6	SPECC1	ENST00000395530_13_13_20313976_20319026_ENST00000395530_2:pas_1	0.116795	0	ENCSR119QWQ_ENCSR913CAE;K562;DDX6;KD	-2	OTHER	no	ENCSR147ZBD_ENCSR237YZT;HepG2;DDX6;KD	-2	OTHER	no
G3BP2	SPECC1	ENST00000395530_13_13_20313976_20319026_ENST00000395530_2:pas_1	0.108903	0	ENCSR246SOU_ENCSR344XID;K562;G3BP2;KD	-2	OTHER	no	ENCSR945UYL_ENCSR237YZT;HepG2;G3BP2;KD	-2	OTHER	no
WDR3	SPECC1	ENST00000395530_13_13_20313976_20319026_ENST00000395530_2:pas_1	0.0886243	0	ENCSR334BTA_ENCSR174OYC;K562;WDR3;KD	-0.0536559	OTHER	no	Not available / discarded
FTO	SPECC1	ENST00000395530_13_13_20313976_20319026_ENST00000395530_2:pas_1	0.0952381	0	ENCSR688GVV_ENCSR424QCW;K562;FTO;KD	-2	OTHER	no	ENCSR389HFU_ENCSR264TUE;HepG2;FTO;KD	-2	OTHER	no
NONO	SPOUT1	ENST00000361256_12_12_128819651_128822833_ENST00000361256_2:pas_1	0.0608866	0	ENCSR398HXV_ENCSR661HEL;K562;NONO;KD	0.14821	OTHER	no	ENCSR647NYX_ENCSR856ZRV;HepG2;NONO;KD	0.121901	OTHER	no
PABPC1	SPOUT1	ENST00000361256_12_12_128819651_128822833_ENST00000361256_2:pas_1	-0.0964411	0	Not available / discarded				ENCSR910YNJ_ENCSR279HMU;HepG2;PABPC1;KD	0.142794	OTHER	no
SF3B1	SPRED1	ENST00000299084_7_7_38351014_38357249_ENST00000299084_2:pas_1	-0.216151	0	ENCSR047QHX_ENCSR424QCW;K562;SF3B1;KD	-0.0428559	OTHER	no	ENCSR896CFV_ENCSR264TUE;HepG2;SF3B1;KD	-0.230416	OTHER	no
TROVE2	SPRED1	ENST00000299084_7_7_38351014_38357249_ENST00000299084_2:pas_1	-0.186347	0	ENCSR060KRD_ENCSR092WKG;K562;TROVE2;KD	0.060976	OTHER	no	Not available / discarded
EFTUD2	SPRED1	ENST00000299084_7_7_38351014_38357249_ENST00000299084_2:pas_1	-0.219502	0	ENCSR117WLY_ENCSR661HEL;K562;EFTUD2;KD	0.00354384	OTHER	no	Not available / discarded
DDX6	SPRED1	ENST00000299084_7_7_38351014_38357249_ENST00000299084_2:pas_1	-0.194074	0	ENCSR119QWQ_ENCSR913CAE;K562;DDX6;KD	-0.0100896	OTHER	no	ENCSR147ZBD_ENCSR237YZT;HepG2;DDX6;KD	-0.177051	OTHER	no
RBM25	SPRED1	ENST00000299084_7_7_38351014_38357249_ENST00000299084_2:pas_1	-0.193122	0	ENCSR149DMY_ENCSR344XID;K562;RBM25;KD	-0.199483	OTHER	no	ENCSR610AEI_ENCSR603TCV;HepG2;RBM25;KD	0.000122854	OTHER	no
ADAR	SPRED1	ENST00000299084_7_7_38351014_38357249_ENST00000299084_2:pas_1	-0.173812	0	ENCSR164TLB_ENCSR667PLJ;K562;ADAR;KD	-0.433811	OTHER	no	ENCSR104OLN_ENCSR305XWT;HepG2;ADAR;KD	0.106612	OTHER	no
MBNL1	SPRED1	ENST00000299084_7_7_38351014_38357249_ENST00000299084_2:pas_1	-0.159524	0	ENCSR222COT_ENCSR143COQ;K562;MBNL1;KD	0.00588326	OTHER	no	Not available / discarded
G3BP2	SPRED1	ENST00000299084_7_7_38351014_38357249_ENST00000299084_2:pas_1	-0.232381	0	ENCSR246SOU_ENCSR344XID;K562;G3BP2;KD	0.00696638	OTHER	no	ENCSR945UYL_ENCSR237YZT;HepG2;G3BP2;KD	0.0201937	OTHER	no
UPF1	SPRED1	ENST00000299084_7_7_38351014_38357249_ENST00000299084_2:pas_1	-0.121328	0	ENCSR251ABP_ENCSR174OYC;K562;UPF1;KD	-0.0609013	OTHER	no	ENCSR689MIY_ENCSR691IVR;HepG2;UPF1;KD	-0.0515845	OTHER	no
QKI	SPRED1	ENST00000299084_7_7_38351014_38357249_ENST00000299084_2:pas_1	-0.119048	0	ENCSR256PLH_ENCSR344XID;K562;QKI;KD	-0.0102203	OTHER	no	ENCSR330YOU_ENCSR603TCV;HepG2;QKI;KD	-0.0279023	OTHER	no
RECQL	SPRED1	ENST00000299084_7_7_38351014_38357249_ENST00000299084_2:pas_1	-0.216151	0	ENCSR310VND_ENCSR344XID;K562;RECQL;KD	-0.0195456	OTHER	no	ENCSR572AMC_ENCSR603TCV;HepG2;RECQL;KD	0.118758	OTHER	no
PHF6	SPRED1	ENST00000299084_7_7_38351014_38357249_ENST00000299084_2:pas_1	-0.151086	0	ENCSR322XVS_ENCSR572FFX;K562;PHF6;KD	-0.112149	OTHER	no	Not available / discarded
WDR3	SPRED1	ENST00000299084_7_7_38351014_38357249_ENST00000299084_2:pas_1	-0.245652	0	ENCSR334BTA_ENCSR174OYC;K562;WDR3;KD	-0.0301172	OTHER	no	Not available / discarded
NPM1	SPRED1	ENST00000299084_7_7_38351014_38357249_ENST00000299084_2:pas_1	0.129009	0	ENCSR346DZQ_ENCSR164MUK;K562;NPM1;KD	-0.119452	OTHER	no	Not available / discarded
CPSF6	SPRED1	ENST00000299084_7_7_38351014_38357249_ENST00000299084_2:pas_1	-0.121328	0	ENCSR384BDV_ENCSR424QCW;K562;CPSF6;KD	-0.259151	OTHER	no	ENCSR676EKU_ENCSR264TUE;HepG2;CPSF6;KD	-0.0172413	OTHER	no
DDX21	SPRED1	ENST00000299084_7_7_38351014_38357249_ENST00000299084_2:pas_1	-0.216151	0	ENCSR384LKC_ENCSR163JUC;K562;DDX21;KO	-0.0506902	OTHER	no	ENCSR485ZTC_ENCSR003EKR;HepG2;DDX21;KD	-0.131231	OTHER	no
FAM120A	SPRED1	ENST00000299084_7_7_38351014_38357249_ENST00000299084_2:pas_1	-0.159524	0	ENCSR492BKM_ENCSR661HEL;K562;FAM120A;KD	-0.147089	OTHER	no	Not available / discarded
SUPT6H	SPRED1	ENST00000299084_7_7_38351014_38357249_ENST00000299084_2:pas_1	-0.108747	0	ENCSR530BOP_ENCSR164MUK;K562;SUPT6H;KD	-0.342933	OTHER	no	Not available / discarded
DDX52	SPRED1	ENST00000299084_7_7_38351014_38357249_ENST00000299084_2:pas_1	-0.145238	0	ENCSR560RSZ_ENCSR661HEL;K562;DDX52;KD	-0.0334059	OTHER	no	Not available / discarded
FTO	SPRED1	ENST00000299084_7_7_38351014_38357249_ENST00000299084_2:pas_1	-0.127381	0	ENCSR688GVV_ENCSR424QCW;K562;FTO;KD	-0.0819215	OTHER	no	ENCSR389HFU_ENCSR264TUE;HepG2;FTO;KD	-0.203219	OTHER	no
EIF4B	SPRED1	ENST00000299084_7_7_38351014_38357249_ENST00000299084_2:pas_1	-0.221176	0	ENCSR774BXV_ENCSR913CAE;K562;EIF4B;KD	-0.199011	OTHER	no	ENCSR313CHR_ENCSR237YZT;HepG2;EIF4B;KD	0.0671022	OTHER	no
AGGF1	SPRED1	ENST00000299084_7_7_38351014_38357249_ENST00000299084_2:pas_1	-0.154762	0	ENCSR812TLY_ENCSR143COQ;K562;AGGF1;KD	0.0588347	OTHER	no	Not available / discarded
YTHDC2	SPRED1	ENST00000299084_7_7_38351014_38357249_ENST00000299084_2:pas_1	-0.165741	0	ENCSR843LYF_ENCSR164MUK;K562;YTHDC2;KD	-0.225956	OTHER	no	Not available / discarded
CSTF2	SPRED1	ENST00000299084_7_7_38351014_38357249_ENST00000299084_2:pas_1	-0.132819	0	ENCSR885YOI_ENCSR245BNJ;K562;CSTF2;KD	0.0751373	OTHER	no	ENCSR815JDY_ENCSR856ZRV;HepG2;CSTF2;KD	-0.173639	OTHER	no
TRA2A	SPRED1	ENST00000299084_7_7_38351014_38357249_ENST00000299084_2:pas_1	0.1888	0	ENCSR916WOI_ENCSR129RWD;K562;TRA2A;KD	-0.00439585	OTHER	no	Not available / discarded
SNRNP200	SPRED1	ENST00000299084_7_7_38351014_38357249_ENST00000299084_2:pas_1	-0.108747	0	ENCSR943LIB_ENCSR164MUK;K562;SNRNP200;KD	-0.167378	OTHER	no	Not available / discarded
NAA15	SPRED1	ENST00000299084_7_7_38351014_38357249_ENST00000299084_2:pas_1	-0.224612	0	ENCSR945GUR_ENCSR143COQ;K562;NAA15;KD	-0.0408135	OTHER	no	Not available / discarded
SART3	SPRED1	ENST00000299084_7_7_38351014_38357249_ENST00000299084_2:pas_1	-0.122024	0	Not available / discarded				ENCSR011BBS_ENCSR279HMU;HepG2;SART3;KD	-0.0514567	OTHER	no
CIRBP	SPRED1	ENST00000299084_7_7_38351014_38357249_ENST00000299084_2:pas_1	0.153846	0	Not available / discarded				ENCSR230ORC_ENCSR237YZT;HepG2;CIRBP;KD	0.00525664	OTHER	no
RBM15	SPRED1	ENST00000299084_7_7_38351014_38357249_ENST00000299084_2:pas_1	-0.177104	0	Not available / discarded				ENCSR599PXD_ENCSR585KOJ;HepG2;RBM15;KD	-0.0990289	OTHER	no
HNRNPD	SPRED1	ENST00000299084_7_7_38351014_38357249_ENST00000299084_2:pas_1	0.161654	0	Not available / discarded				ENCSR660MZN_ENCSR279HMU;HepG2;HNRNPD;KD	0.0908005	OTHER	no
FASTKD2	SPRED1	ENST00000299084_7_7_38351014_38357249_ENST00000299084_2:pas_1	-0.17619	0	Not available / discarded				ENCSR716WZH_ENCSR003EKR;HepG2;FASTKD2;KD	-0.0118567	OTHER	no
DDX5	SPRED1	ENST00000299084_7_7_38351014_38357249_ENST00000299084_2:pas_1	0.184088	0	Not available / discarded				ENCSR808FBR_ENCSR776SXA;HepG2;DDX5;KD	-0.0958263	OTHER	no
ETF1	SPRED1	ENST00000299084_7_7_38351014_38357249_ENST00000299084_2:pas_1	-0.275325	0	Not available / discarded				ENCSR840QOH_ENCSR997HCQ;HepG2;ETF1;KD	0.0341517	OTHER	no
QKI	SRD5A1	ENST00000274192_5_5_6668202_6674386_ENST00000274192_3:pas_1	0.304784	1	ENCSR256PLH_ENCSR344XID;K562;QKI;KD	0.157033	CLIP	no	ENCSR330YOU_ENCSR603TCV;HepG2;QKI;KD	-0.00479599	CLIP	no
IGF2BP2	SRD5A1	ENST00000274192_5_5_6668202_6674386_ENST00000274192_3:pas_1	0.278871	1	ENCSR952RRH_ENCSR129RWD;K562;IGF2BP2;KD	0.0547335	CLIP	no	ENCSR478FJK_ENCSR237YZT;HepG2;IGF2BP2;KD	-0.134184	CLIP	no
SLBP	SRD5A1	ENST00000274192_5_5_6668202_6674386_ENST00000274192_3:pas_1	-0.285686	0	ENCSR112YTD_ENCSR667PLJ;K562;SLBP;KD	-0.147367	OTHER	no	Not available / discarded
NPM1	SRD5A1	ENST00000274192_5_5_6668202_6674386_ENST00000274192_3:pas_1	-0.276094	0	ENCSR346DZQ_ENCSR164MUK;K562;NPM1;KD	-0.140682	OTHER	no	Not available / discarded
KIF1C	SRD5A1	ENST00000274192_5_5_6668202_6674386_ENST00000274192_3:pas_1	0.217337	0	ENCSR823WTA_ENCSR143COQ;K562;KIF1C;KD	0.0757034	OTHER	no	ENCSR182GKG_ENCSR538QOG;HepG2;KIF1C;KD	-0.049593	OTHER	no
MAGOH	SRD5A1	ENST00000274192_5_5_6668202_6674386_ENST00000274192_3:pas_1	-0.1939	0	ENCSR849STR_ENCSR129RWD;K562;MAGOH;KD	-0.0322644	OTHER	no	ENCSR746EKS_ENCSR237YZT;HepG2;MAGOH;KD	-0.162877	OTHER	no
RPS3A	SRD5A1	ENST00000274192_5_5_6668202_6674386_ENST00000274192_3:pas_1	-0.149612	0	Not available / discarded				ENCSR118VQR_ENCSR279HMU;HepG2;RPS3A;KD	-0.160626	OTHER	no
CIRBP	SRD5A1	ENST00000274192_5_5_6668202_6674386_ENST00000274192_3:pas_1	0.242978	0	Not available / discarded				ENCSR230ORC_ENCSR237YZT;HepG2;CIRBP;KD	-0.00142937	OTHER	no
SRSF3	SRD5A1	ENST00000274192_5_5_6668202_6674386_ENST00000274192_3:pas_1	-0.158399	0	Not available / discarded				ENCSR376FGR_ENCSR264TUE;HepG2;SRSF3;KD	0.106368	OTHER	no
YBX3	SRD5A1	ENST00000274192_5_5_6668202_6674386_ENST00000274192_3:pas_1	0.124615	0	Not available / discarded				ENCSR494VSD_ENCSR305XWT;HepG2;YBX3;KD	-0.00820548	OTHER	no
HNRNPUL1	SSX2IP	ENST00000342203_14_14_84643706_84647607_ENST00000342203_2:pas_1	-0.095	0	ENCSR034VBA_ENCSR164MUK;K562;HNRNPUL1;KD	0.125634	OTHER	no	Not available / discarded
GRWD1	SSX2IP	ENST00000342203_14_14_84643706_84647607_ENST00000342203_2:pas_1	-0.075	0	ENCSR528ASX_ENCSR572FFX;K562;GRWD1;KD	0.0480634	OTHER	no	Not available / discarded
KHDRBS1	STK24	ENST00000539966_11_11_98445185_98453209_ENST00000539966_3:pas_1	0.12069	0	ENCSR023HWI_ENCSR667PLJ;K562;KHDRBS1;KD	-2	OTHER	no	ENCSR784FTX_ENCSR279HMU;HepG2;KHDRBS1;KD	-2	OTHER	no
HNRNPUL1	STK24	ENST00000539966_11_11_98445185_98453209_ENST00000539966_3:pas_1	0.105882	0	ENCSR034VBA_ENCSR164MUK;K562;HNRNPUL1;KD	-2	OTHER	no	Not available / discarded
SF3B4	STK24	ENST00000539966_11_11_98445185_98453209_ENST00000539966_3:pas_1	0.109091	0	ENCSR081XRA_ENCSR344XID;K562;SF3B4;KD	-2	OTHER	no	ENCSR148MQK_ENCSR603TCV;HepG2;SF3B4;KD	-2	OTHER	no
EEF2	STK24	ENST00000539966_11_11_98445185_98453209_ENST00000539966_3:pas_1	0.105882	0	ENCSR181RLB_ENCSR661HEL;K562;EEF2;KD	-2	OTHER	no	Not available / discarded
KRR1	STK24	ENST00000539966_11_11_98445185_98453209_ENST00000539966_3:pas_1	-0.172932	0	ENCSR244SIO_ENCSR424QCW;K562;KRR1;KD	-2	OTHER	no	Not available / discarded
SAFB	STK24	ENST00000539966_11_11_98445185_98453209_ENST00000539966_3:pas_1	0.2	0	ENCSR336TYW_ENCSR341TTW;K562;SAFB;KO	-2	OTHER	no	Not available / discarded
PTBP1	STK24	ENST00000539966_11_11_98445185_98453209_ENST00000539966_3:pas_1	0.1	0	ENCSR527IVX_ENCSR129RWD;K562;PTBP1;KD	-2	OTHER	no	ENCSR064DXG_ENCSR603TCV;HepG2;PTBP1;KD	-2	OTHER	no
SFPQ	STK24	ENST00000539966_11_11_98445185_98453209_ENST00000539966_3:pas_1	0.2	0	ENCSR535YPK_ENCSR164MUK;K562;SFPQ;KD	-2	OTHER	no	Not available / discarded
KHSRP	STK24	ENST00000539966_11_11_98445185_98453209_ENST00000539966_3:pas_1	0.12069	0	ENCSR561CBC_ENCSR129RWD;K562;KHSRP;KD	-2	OTHER	no	ENCSR850CKU_ENCSR237YZT;HepG2;KHSRP;KD	-0.00989631	OTHER	no
SF1	STK24	ENST00000539966_11_11_98445185_98453209_ENST00000539966_3:pas_1	0.12069	0	ENCSR562CCA_ENCSR164MUK;K562;SF1;KD	-2	OTHER	no	Not available / discarded
BOP1	STK24	ENST00000539966_11_11_98445185_98453209_ENST00000539966_3:pas_1	0.114583	0	ENCSR775TMW_ENCSR424QCW;K562;BOP1;KD	-2	OTHER	no	ENCSR925SYZ_ENCSR264TUE;HepG2;BOP1;KD	-2	OTHER	no
EWSR1	STK24	ENST00000539966_11_11_98445185_98453209_ENST00000539966_3:pas_1	0.1	0	ENCSR831YGP_ENCSR913CAE;K562;EWSR1;KD	-2	OTHER	no	ENCSR532ZPP_ENCSR538QOG;HepG2;EWSR1;KD	-2	OTHER	no
CCDC124	STK24	ENST00000539966_11_11_98445185_98453209_ENST00000539966_3:pas_1	0.105882	0	ENCSR874ZLI_ENCSR143COQ;K562;CCDC124;KD	-2	OTHER	no	Not available / discarded
PES1	STK24	ENST00000539966_11_11_98445185_98453209_ENST00000539966_3:pas_1	0.105882	0	Not available / discarded				ENCSR496ETJ_ENCSR538QOG;HepG2;PES1;KD	0.00513588	OTHER	no
SNRNP70	STK24	ENST00000539966_11_11_98445185_98453209_ENST00000539966_3:pas_1	0.2	0	Not available / discarded				ENCSR635BOO_ENCSR264TUE;HepG2;SNRNP70;KD	-2	OTHER	no
HNRNPD	STK24	ENST00000539966_11_11_98445185_98453209_ENST00000539966_3:pas_1	0.142857	0	Not available / discarded				ENCSR660MZN_ENCSR279HMU;HepG2;HNRNPD;KD	-2	OTHER	no
HNRNPA0	STK24	ENST00000539966_11_11_98445185_98453209_ENST00000539966_3:pas_1	0.134021	0	Not available / discarded				ENCSR720BPO_ENCSR279HMU;HepG2;HNRNPA0;KD	-2	OTHER	no
PTBP1	STX17	ENST00000259400_8_8_99968434_99974534_ENST00000259400_2:pas_1	0.25	0	ENCSR527IVX_ENCSR129RWD;K562;PTBP1;KD	0.0834411	OTHER	no	ENCSR064DXG_ENCSR603TCV;HepG2;PTBP1;KD	0.0871275	OTHER	no
DNAJC2	STX17	ENST00000259400_8_8_99968434_99974534_ENST00000259400_2:pas_1	0.137931	0	Not available / discarded				ENCSR004OSI_ENCSR305XWT;HepG2;DNAJC2;KD	-0.254192	OTHER	no
SRSF1	TBC1D1	ENST00000261439_20_20_38137135_38139173_ENST00000261439_2:pas_1	-0.217143	0	ENCSR066VOO_ENCSR129RWD;K562;SRSF1;KD	-0.026347	OTHER	no	ENCSR094KBY_ENCSR603TCV;HepG2;SRSF1;KD	-0.0561902	OTHER	no
SAFB	TBC1D1	ENST00000261439_20_20_38137135_38139173_ENST00000261439_2:pas_1	-0.222222	0	ENCSR336TYW_ENCSR341TTW;K562;SAFB;KO	-2	OTHER	no	Not available / discarded
CPSF6	TBC1D1	ENST00000261439_20_20_38137135_38139173_ENST00000261439_2:pas_1	-0.186154	0	ENCSR384BDV_ENCSR424QCW;K562;CPSF6;KD	-2	OTHER	no	ENCSR676EKU_ENCSR264TUE;HepG2;CPSF6;KD	-2	OTHER	no
PTBP1	TBC1D1	ENST00000261439_20_20_38137135_38139173_ENST00000261439_2:pas_1	-0.190476	0	ENCSR527IVX_ENCSR129RWD;K562;PTBP1;KD	-0.241256	OTHER	no	ENCSR064DXG_ENCSR603TCV;HepG2;PTBP1;KD	-0.136633	OTHER	no
DDX47	TMEM199	ENST00000292114_6_6_28361157_28363683_ENST00000292114_2:pas_1	-0.0532362	0	ENCSR155EZL_ENCSR031RRO;K562;DDX47;KD	-0.0913003	OTHER	no	ENCSR388CNS_ENCSR968BBQ;HepG2;DDX47;KD	-0.0562265	OTHER	no
SAFB	TMEM199	ENST00000292114_6_6_28361157_28363683_ENST00000292114_2:pas_1	0.0582219	0	ENCSR336TYW_ENCSR341TTW;K562;SAFB;KO	-0.0736955	OTHER	no	Not available / discarded
SUPT6H	TMEM199	ENST00000292114_6_6_28361157_28363683_ENST00000292114_2:pas_1	0.0522727	0	ENCSR530BOP_ENCSR164MUK;K562;SUPT6H;KD	0.145311	OTHER	no	Not available / discarded
RPS3	TMEM199	ENST00000292114_6_6_28361157_28363683_ENST00000292114_2:pas_1	-0.0627451	0	ENCSR642GBC_ENCSR772DUM;K562;RPS3;KO	-0.0223683	OTHER	no	Not available / discarded
UTP3	TMEM199	ENST00000292114_6_6_28361157_28363683_ENST00000292114_2:pas_1	0.0502008	0	ENCSR818TZM_ENCSR024FOF;K562;UTP3;KD	0.00701001	OTHER	no	Not available / discarded
GLRX3	TMEM199	ENST00000292114_6_6_28361157_28363683_ENST00000292114_2:pas_1	-0.0509029	0	ENCSR874DVZ_ENCSR174OYC;K562;GLRX3;KD	0.0438101	OTHER	no	Not available / discarded
RPS3A	TMEM199	ENST00000292114_6_6_28361157_28363683_ENST00000292114_2:pas_1	-0.0589777	0	Not available / discarded				ENCSR118VQR_ENCSR279HMU;HepG2;RPS3A;KD	0.0500918	OTHER	no
FASTKD2	TMEM199	ENST00000292114_6_6_28361157_28363683_ENST00000292114_2:pas_1	-0.0619379	0	Not available / discarded				ENCSR716WZH_ENCSR003EKR;HepG2;FASTKD2;KD	-0.0162762	OTHER	no
TROVE2	TMEM65	ENST00000297632_7_7_124306189_124314061_ENST00000297632_4:pas_1	-0.0722222	0	ENCSR060KRD_ENCSR092WKG;K562;TROVE2;KD	0.0932877	OTHER	no	Not available / discarded
QKI	TMEM65	ENST00000297632_7_7_124306189_124314061_ENST00000297632_4:pas_1	-0.0694737	0	ENCSR256PLH_ENCSR344XID;K562;QKI;KD	0.0336045	OTHER	no	ENCSR330YOU_ENCSR603TCV;HepG2;QKI;KD	-0.0374086	OTHER	no
EIF2S1	TMEM65	ENST00000297632_7_7_124306189_124314061_ENST00000297632_4:pas_1	-0.107586	0	ENCSR546MBH_ENCSR913CAE;K562;EIF2S1;KD	-0.152304	OTHER	no	ENCSR861ENA_ENCSR237YZT;HepG2;EIF2S1;KD	-0.235081	OTHER	no
SF1	TMEM65	ENST00000297632_7_7_124306189_124314061_ENST00000297632_4:pas_1	0.129032	0	ENCSR562CCA_ENCSR164MUK;K562;SF1;KD	0.133715	OTHER	no	Not available / discarded
BOP1	TMEM65	ENST00000297632_7_7_124306189_124314061_ENST00000297632_4:pas_1	0.0952381	0	ENCSR775TMW_ENCSR424QCW;K562;BOP1;KD	-0.147547	OTHER	no	ENCSR925SYZ_ENCSR264TUE;HepG2;BOP1;KD	-0.365417	OTHER	no
AGGF1	TMEM65	ENST00000297632_7_7_124306189_124314061_ENST00000297632_4:pas_1	-0.0857143	0	ENCSR812TLY_ENCSR143COQ;K562;AGGF1;KD	0.231135	OTHER	no	Not available / discarded
METAP2	TMEM65	ENST00000297632_7_7_124306189_124314061_ENST00000297632_4:pas_1	-0.0833333	0	ENCSR952QDQ_ENCSR424QCW;K562;METAP2;KD	-0.160934	OTHER	no	Not available / discarded
HNRNPLL	TMEM65	ENST00000297632_7_7_124306189_124314061_ENST00000297632_4:pas_1	-0.101504	0	Not available / discarded				ENCSR490DYI_ENCSR264TUE;HepG2;HNRNPLL;KD	-0.0705469	OTHER	no
FASTKD2	TMEM65	ENST00000297632_7_7_124306189_124314061_ENST00000297632_4:pas_1	-0.096817	0	Not available / discarded				ENCSR716WZH_ENCSR003EKR;HepG2;FASTKD2;KD	-0.169707	OTHER	no
SF3B1	TMX4	ENST00000246024_8_8_7977346_7982621_ENST00000246024_2:pas_1	0.152649	1	ENCSR047QHX_ENCSR424QCW;K562;SF3B1;KD	0.0114782	CLIP	no	ENCSR896CFV_ENCSR264TUE;HepG2;SF3B1;KD	-0.201269	CLIP	no
UPF1	TMX4	ENST00000246024_8_8_7977346_7982621_ENST00000246024_2:pas_1	0.11969	1	ENCSR251ABP_ENCSR174OYC;K562;UPF1;KD	0.0600504	CLIP	no	ENCSR689MIY_ENCSR691IVR;HepG2;UPF1;KD	0.024644	CLIP	no
HNRNPU	TMX4	ENST00000246024_8_8_7977346_7982621_ENST00000246024_2:pas_1	0.0994939	0	ENCSR047IUS_ENCSR438MDN;K562;HNRNPU;KD	0.00787125	OTHER	no	ENCSR308IKH_ENCSR305XWT;HepG2;HNRNPU;KD	-0.0487905	OTHER	no
EFTUD2	TMX4	ENST00000246024_8_8_7977346_7982621_ENST00000246024_2:pas_1	0.146985	0	ENCSR117WLY_ENCSR661HEL;K562;EFTUD2;KD	-0.0209338	OTHER	no	Not available / discarded
DDX6	TMX4	ENST00000246024_8_8_7977346_7982621_ENST00000246024_2:pas_1	0.171864	0	ENCSR119QWQ_ENCSR913CAE;K562;DDX6;KD	0.0381607	OTHER	no	ENCSR147ZBD_ENCSR237YZT;HepG2;DDX6;KD	0.0441953	OTHER	no
RBM25	TMX4	ENST00000246024_8_8_7977346_7982621_ENST00000246024_2:pas_1	0.163043	0	ENCSR149DMY_ENCSR344XID;K562;RBM25;KD	0.0142988	OTHER	no	ENCSR610AEI_ENCSR603TCV;HepG2;RBM25;KD	-0.194689	OTHER	no
ADAR	TMX4	ENST00000246024_8_8_7977346_7982621_ENST00000246024_2:pas_1	0.155724	0	ENCSR164TLB_ENCSR667PLJ;K562;ADAR;KD	0.024652	OTHER	no	ENCSR104OLN_ENCSR305XWT;HepG2;ADAR;KD	0.0100088	OTHER	no
NELFE	TMX4	ENST00000246024_8_8_7977346_7982621_ENST00000246024_2:pas_1	-0.124799	0	ENCSR201WFU_ENCSR129RWD;K562;NELFE;KD	-0.017327	OTHER	no	ENCSR939ZRA_ENCSR603TCV;HepG2;NELFE;KD	-0.0762896	OTHER	no
DDX28	TMX4	ENST00000246024_8_8_7977346_7982621_ENST00000246024_2:pas_1	-0.107865	0	ENCSR205VSQ_ENCSR661HEL;K562;DDX28;KD	-0.0527469	OTHER	no	ENCSR222CSF_ENCSR856ZRV;HepG2;DDX28;KD	-0.010023	OTHER	no
MBNL1	TMX4	ENST00000246024_8_8_7977346_7982621_ENST00000246024_2:pas_1	0.166502	0	ENCSR222COT_ENCSR143COQ;K562;MBNL1;KD	0.0482057	OTHER	no	Not available / discarded
ATP5C1	TMX4	ENST00000246024_8_8_7977346_7982621_ENST00000246024_2:pas_1	-0.172346	0	ENCSR231DXJ_ENCSR143COQ;K562;ATP5C1;KD	0.0395067	OTHER	no	Not available / discarded
G3BP2	TMX4	ENST00000246024_8_8_7977346_7982621_ENST00000246024_2:pas_1	0.18152	0	ENCSR246SOU_ENCSR344XID;K562;G3BP2;KD	-0.185158	OTHER	no	ENCSR945UYL_ENCSR237YZT;HepG2;G3BP2;KD	-0.106052	OTHER	no
QKI	TMX4	ENST00000246024_8_8_7977346_7982621_ENST00000246024_2:pas_1	0.178571	0	ENCSR256PLH_ENCSR344XID;K562;QKI;KD	0.0207163	OTHER	no	ENCSR330YOU_ENCSR603TCV;HepG2;QKI;KD	-0.0424544	OTHER	no
PHF6	TMX4	ENST00000246024_8_8_7977346_7982621_ENST00000246024_2:pas_1	0.115697	0	ENCSR322XVS_ENCSR572FFX;K562;PHF6;KD	-0.0130184	OTHER	no	Not available / discarded
AKAP1	TMX4	ENST00000246024_8_8_7977346_7982621_ENST00000246024_2:pas_1	0.146828	0	ENCSR338CON_ENCSR913CAE;K562;AKAP1;KD	0.0633909	OTHER	no	ENCSR016IDR_ENCSR237YZT;HepG2;AKAP1;KD	-0.011918	OTHER	no
WDR43	TMX4	ENST00000246024_8_8_7977346_7982621_ENST00000246024_2:pas_1	0.134615	0	ENCSR341PZW_ENCSR174OYC;K562;WDR43;KD	0.0427367	OTHER	no	Not available / discarded
NPM1	TMX4	ENST00000246024_8_8_7977346_7982621_ENST00000246024_2:pas_1	-0.101987	0	ENCSR346DZQ_ENCSR164MUK;K562;NPM1;KD	-0.00720608	OTHER	no	Not available / discarded
DDX21	TMX4	ENST00000246024_8_8_7977346_7982621_ENST00000246024_2:pas_1	0.166468	0	ENCSR384LKC_ENCSR163JUC;K562;DDX21;KO	0.0545448	OTHER	no	ENCSR485ZTC_ENCSR003EKR;HepG2;DDX21;KD	0.0878461	OTHER	no
FAM120A	TMX4	ENST00000246024_8_8_7977346_7982621_ENST00000246024_2:pas_1	0.146985	0	ENCSR492BKM_ENCSR661HEL;K562;FAM120A;KD	-0.0389823	OTHER	no	Not available / discarded
MAK16	TMX4	ENST00000246024_8_8_7977346_7982621_ENST00000246024_2:pas_1	0.127754	0	ENCSR517JHY_ENCSR143COQ;K562;MAK16;KD	0.0469851	OTHER	no	Not available / discarded
POLR2G	TMX4	ENST00000246024_8_8_7977346_7982621_ENST00000246024_2:pas_1	-0.148062	0	ENCSR580TGX_ENCSR341TTW;K562;POLR2G;KO	-0.137826	OTHER	no	Not available / discarded
AQR	TMX4	ENST00000246024_8_8_7977346_7982621_ENST00000246024_2:pas_1	0.127716	0	ENCSR624OUI_ENCSR718EWL;K562;AQR;KD	-0.0345801	OTHER	no	Not available / discarded
DROSHA	TMX4	ENST00000246024_8_8_7977346_7982621_ENST00000246024_2:pas_1	0.130769	0	ENCSR624XHG_ENCSR164MUK;K562;DROSHA;KD	-0.0374708	OTHER	no	Not available / discarded
RPS3	TMX4	ENST00000246024_8_8_7977346_7982621_ENST00000246024_2:pas_1	-0.15345	0	ENCSR642GBC_ENCSR772DUM;K562;RPS3;KO	-0.0644109	OTHER	no	Not available / discarded
FTO	TMX4	ENST00000246024_8_8_7977346_7982621_ENST00000246024_2:pas_1	0.148397	0	ENCSR688GVV_ENCSR424QCW;K562;FTO;KD	-0.00441358	OTHER	no	ENCSR389HFU_ENCSR264TUE;HepG2;FTO;KD	-0.103235	OTHER	no
EIF4B	TMX4	ENST00000246024_8_8_7977346_7982621_ENST00000246024_2:pas_1	0.196048	0	ENCSR774BXV_ENCSR913CAE;K562;EIF4B;KD	0.00900411	OTHER	no	ENCSR313CHR_ENCSR237YZT;HepG2;EIF4B;KD	-0.00320468	OTHER	no
KIF1C	TMX4	ENST00000246024_8_8_7977346_7982621_ENST00000246024_2:pas_1	0.190685	0	ENCSR823WTA_ENCSR143COQ;K562;KIF1C;KD	0.0626435	OTHER	no	ENCSR182GKG_ENCSR538QOG;HepG2;KIF1C;KD	0.00391915	OTHER	no
MAGOH	TMX4	ENST00000246024_8_8_7977346_7982621_ENST00000246024_2:pas_1	-0.159827	0	ENCSR849STR_ENCSR129RWD;K562;MAGOH;KD	-0.0335254	OTHER	no	ENCSR746EKS_ENCSR237YZT;HepG2;MAGOH;KD	-0.113088	OTHER	no
GLRX3	TMX4	ENST00000246024_8_8_7977346_7982621_ENST00000246024_2:pas_1	-0.132094	0	ENCSR874DVZ_ENCSR174OYC;K562;GLRX3;KD	0.0220502	OTHER	no	Not available / discarded
NAA15	TMX4	ENST00000246024_8_8_7977346_7982621_ENST00000246024_2:pas_1	0.175443	0	ENCSR945GUR_ENCSR143COQ;K562;NAA15;KD	0.0909912	OTHER	no	Not available / discarded
EIF4A3	TMX4	ENST00000246024_8_8_7977346_7982621_ENST00000246024_2:pas_1	-0.110164	0	ENCSR961YAG_ENCSR913CAE;K562;EIF4A3;KD	0.0300098	OTHER	no	ENCSR957EEG_ENCSR237YZT;HepG2;EIF4A3;KD	-0.125034	OTHER	no
SRSF9	TMX4	ENST00000246024_8_8_7977346_7982621_ENST00000246024_2:pas_1	-0.120909	0	ENCSR972AZD_ENCSR341TTW;K562;SRSF9;KO	-0.05663	OTHER	no	ENCSR597XHH_ENCSR603TCV;HepG2;SRSF9;KD	0.0020014	OTHER	no
RPLP0	TMX4	ENST00000246024_8_8_7977346_7982621_ENST00000246024_2:pas_1	-0.16844	0	Not available / discarded				ENCSR000SKS_ENCSR105NML;HepG2;RPLP0;KO	0.110256	OTHER	no
SART3	TMX4	ENST00000246024_8_8_7977346_7982621_ENST00000246024_2:pas_1	0.144614	0	Not available / discarded				ENCSR011BBS_ENCSR279HMU;HepG2;SART3;KD	0.0535176	OTHER	no
RPS3A	TMX4	ENST00000246024_8_8_7977346_7982621_ENST00000246024_2:pas_1	-0.15	0	Not available / discarded				ENCSR118VQR_ENCSR279HMU;HepG2;RPS3A;KD	-0.0777943	OTHER	no
RBM15	TMX4	ENST00000246024_8_8_7977346_7982621_ENST00000246024_2:pas_1	0.100543	0	Not available / discarded				ENCSR599PXD_ENCSR585KOJ;HepG2;RBM15;KD	0.00395064	OTHER	no
ETF1	TMX4	ENST00000246024_8_8_7977346_7982621_ENST00000246024_2:pas_1	0.15	0	Not available / discarded				ENCSR840QOH_ENCSR997HCQ;HepG2;ETF1;KD	0.0117682	OTHER	no
AKAP1	TNPO1	ENST00000680533_24_24_72908709_72916733_ENST00000680533_3:pas_1	0.155915	0	ENCSR338CON_ENCSR913CAE;K562;AKAP1;KD	0.0333094	OTHER	no	ENCSR016IDR_ENCSR237YZT;HepG2;AKAP1;KD	0.360245	PERT	yes
AKAP1	TNPO1	ENST00000680533_24_24_72908709_72916733_ENST00000680533_3:pas_2	-0.139276	0	ENCSR338CON_ENCSR913CAE;K562;AKAP1;KD	0.0324007	OTHER	no	ENCSR016IDR_ENCSR237YZT;HepG2;AKAP1;KD	0.354634	PERT	no
MAGOH	TNPO1	ENST00000680533_24_24_72908709_72916733_ENST00000680533_3:pas_1	-0.124525	0	ENCSR849STR_ENCSR129RWD;K562;MAGOH;KD	0.00680483	OTHER	no	ENCSR746EKS_ENCSR237YZT;HepG2;MAGOH;KD	0.239682	PERT	no
MAGOH	TNPO1	ENST00000680533_24_24_72908709_72916733_ENST00000680533_3:pas_2	0.113511	0	ENCSR849STR_ENCSR129RWD;K562;MAGOH;KD	0.00628048	OTHER	no	ENCSR746EKS_ENCSR237YZT;HepG2;MAGOH;KD	0.240959	PERT	yes
PCBP1	TNPO1	ENST00000680533_24_24_72908709_72916733_ENST00000680533_3:pas_2	0.142819	0	ENCSR545AIK_ENCSR129RWD;K562;PCBP1;KD	-0.0685732	OTHER	no	ENCSR635FRH_ENCSR603TCV;HepG2;PCBP1;KD	-0.0215177	CO	yes
POLR2G	TNPO1	ENST00000680533_24_24_72908709_72916733_ENST00000680533_3:pas_1	-0.145833	0	ENCSR580TGX_ENCSR341TTW;K562;POLR2G;KO	0.0417364	CO	no	Not available / discarded
POLR2G	TNPO1	ENST00000680533_24_24_72908709_72916733_ENST00000680533_3:pas_2	0.159222	0	ENCSR580TGX_ENCSR341TTW;K562;POLR2G;KO	0.0442784	CO	yes	Not available / discarded
SF3B1	TNPO1	ENST00000680533_24_24_72908709_72916733_ENST00000680533_3:pas_1	0.154762	0	ENCSR047QHX_ENCSR424QCW;K562;SF3B1;KD	-0.0758289	OTHER	no	ENCSR896CFV_ENCSR264TUE;HepG2;SF3B1;KD	-0.131685	OTHER	no
SF3B1	TNPO1	ENST00000680533_24_24_72908709_72916733_ENST00000680533_3:pas_2	-0.145363	0	ENCSR047QHX_ENCSR424QCW;K562;SF3B1;KD	-0.0747165	OTHER	no	ENCSR896CFV_ENCSR264TUE;HepG2;SF3B1;KD	-0.128035	OTHER	no
DNAJC21	TNPO1	ENST00000680533_24_24_72908709_72916733_ENST00000680533_3:pas_1	0.133333	0	ENCSR079LMZ_ENCSR667PLJ;K562;DNAJC21;KD	0.0362726	OTHER	no	ENCSR385KOY_ENCSR305XWT;HepG2;DNAJC21;KD	-0.27052	OTHER	no
DNAJC21	TNPO1	ENST00000680533_24_24_72908709_72916733_ENST00000680533_3:pas_2	-0.140693	0	ENCSR079LMZ_ENCSR667PLJ;K562;DNAJC21;KD	0.0403278	OTHER	no	ENCSR385KOY_ENCSR305XWT;HepG2;DNAJC21;KD	-0.264066	OTHER	no
[truncated: 546 more rows]
