# Supplementary material for: Leveraging multi-omics data to infer regulators of mRNA 3’ end processing in glioblastoma
Source: Front Mol Biosci. 2024 Aug 12;11:1363933. doi: 10.3389/fmolb.2024.1363933 (PMC11345230; doi:10.3389/fmolb.2024.1363933)
Supplement: Supplementary file 2 [file Table3.XLSX]

## Sheet: Table_S3
pPAS	gene_name	Kendall_correl_with_PC2(APA)
URS0000D5978F_9606.393851.transcript_1_1_9119054_9136553_URS0000D5978F_9606.393851.transcript_2:pas_1		-0.706815
ENST00000612311_7_7_165724293_165728121_ENST00000612311_2:pas_1	TMCO1	0.670776
ENST00000234831_8_8_54026681_54032305_ENST00000234831_2:pas_1	TMEM59	0.641778
ENST00000402673_7_7_134601149_134607066_ENST00000402673_3:pas_2	SAR1B	-0.616667
ENST00000246069_4_4_17607037_17609919_ENST00000246069_2:pas_1	DSTN	0.605379
ENST00000298569_9_9_176346062_176347808_ENST00000298569_2:pas_1	KIAA1191	-0.593902
ENST00000318240_3_3_49477243_49482410_ENST00000318240_2:pas_1	C18orf32	0.592467
ENST00000299424_5_5_6606294_6611011_ENST00000299424_2:pas_1	TAF10	0.581629
ENST00000324501_12_12_73219134_73223691_ENST00000324501_2:pas_1	PSEN1	0.577004
ENST00000377252_14_14_20279703_20289856_ENST00000377252_2:pas_1	PLXDC2	0.54859
ENST00000370132_11_11_100186919_100196422_ENST00000370132_2:pas_1	DBT	0.545399
ENST00000366932_5_5_218330948_218337983_ENST00000366932_2:pas_1	RRP15	0.544038
ENST00000534898_8_8_35273435_35277622_ENST00000534898_3:pas_1	PRORP	0.540171
ENST00000254799_10_10_70815783_70820861_ENST00000254799_3:pas_1	GRSF1	0.525439
ENST00000264027_5_5_121307057_121313410_ENST00000264027_2:pas_1	SC5D	0.523616
ENST00000578049_5_5_120150898_120157192_ENST00000578049_3:pas_1	SEC22B	0.513724
ENST00000254799_10_10_70815783_70820861_ENST00000254799_3:pas_2	GRSF1	-0.510434
ENST00000319119_2_2_126879390_126885878_ENST00000319119_2:pas_1	ZBTB34	0.502103
ENST00000357039_4_4_76980258_76984195_ENST00000357039_2:pas_1	PEX2	0.500881
ENST00000261636_6_6_101393116_101395670_ENST00000261636_2:pas_1	ARL1	-0.498575
ENST00000534898_8_8_35273435_35277622_ENST00000534898_3:pas_2	PRORP	-0.497526
ENST00000582693_9_9_145738868_145746997_ENST00000582693_4:pas_1	RNF115	0.496724
ENST00000499666_7_7_99878336_99882067_ENST00000499666_2:pas_1	LAMTOR3	0.494389
ENST00000582693_9_9_145738868_145746997_ENST00000582693_4:pas_2	RNF115	-0.493131
ENST00000366628_5_5_232978163_232983882_ENST00000366628_2:pas_1	NTPCR	0.488689
ENST00000216416_5_5_54423561_54427841_ENST00000216416_2:pas_1	CNIH1	0.482573
ENST00000407818_21_21_62385484_62391025_ENST00000407818_2:pas_1	KIF2A	-0.469616
ENST00000453744_8_8_102794383_102797460_ENST00000453744_2:pas_1	UBE2D3	0.464771
ENST00000324439_9_9_75479033_75482666_ENST00000324439_2:pas_1	RCHY1	0.463988
ENST00000262374_13_13_5084750_5087379_ENST00000262374_2:pas_1	ALG1	0.460944
ENST00000650064_2_2_76344474_76347787_ENST00000650064_2:pas_1	BBS10	-0.45813
ENST00000323443_5_5_42537820_42544124_ENST00000323443_2:pas_1	LRRC57	0.455105
ENST00000356940_7_7_27537876_27542239_ENST00000356940_2:pas_1	RAB18	0.453325
ENST00000617928_31_31_22867052_22870192_ENST00000617928_2:pas_1	CYFIP1	0.45146
ENST00000519824_12_12_129839593_129842205_ENST00000519824_2:pas_1	CYRIB	0.449137
ENST00000292114_6_6_28361157_28363683_ENST00000292114_2:pas_1	TMEM199	0.446958
ENST00000298159_4_4_34709113_34712977_ENST00000298159_2:pas_1	CFL2	0.446736
ENST00000217109_6_6_56403468_56406362_ENST00000217109_2:pas_1	CSTF1	0.446719
ENST00000475243_6_6_58444077_58451101_ENST00000475243_2:pas_1	VAPB	0.442774
ENST00000582693_9_9_145738868_145746997_ENST00000582693_4:pas_3	RNF115	-0.438182
ENST00000288757_6_6_121000486_121004489_ENST00000288757_2:pas_1	C12orf43	0.437164
ENST00000545606_15_15_67312606_67319953_ENST00000545606_2:pas_1	CAND1	0.437115
ENST00000345093_7_7_56202179_56206798_ENST00000345093_2:pas_1	RNF41	0.431634
ENST00000420826_4_4_75165586_75168401_ENST00000420826_2:pas_1	SUMO2	0.43134
ENST00000381165_3_3_5488823_5490814_ENST00000381165_2:pas_1	MIS12	-0.431136
ENST00000380985_13_13_65822781_65829283_ENST00000380985_2:pas_1	NLN	0.429963
ENST00000264498_3_3_122892211_122898236_ENST00000264498_3:pas_2	FGF2	-0.425552
ENST00000264498_3_3_122892211_122898236_ENST00000264498_3:pas_1	FGF2	-0.425281
ENST00000254950_11_11_69324208_69326939_ENST00000254950_2:pas_1	VPS4A	0.423647
ENST00000372890_8_8_128305159_128309875_ENST00000372890_2:pas_1	TRUB2	0.418813
ENST00000379441_30_30_56595596_56598783_ENST00000379441_2:pas_1	BAZ2A	0.417527
ENST00000263228_5_5_33917018_33920399_ENST00000263228_2:pas_1	UBE2R2	0.417168
ENST00000374169_4_4_113407235_113408983_ENST00000374169_2:pas_1	POLE3	-0.417045
ENST00000371205_10_10_95866177_95877266_ENST00000371205_4:pas_1	ENTPD1	0.414938
ENST00000432126_12_12_141938521_141942047_ENST00000432126_2:pas_1	DELE1	0.414495
ENST00000579534_10_10_54293649_54298234_ENST00000579534_2:pas_1	POLI	0.411723
ENST00000373954_9_9_27760495_27763116_ENST00000373954_2:pas_1	FAM76A	-0.411003
URS0002340668_9606.299895.transcript_2_2_78295668_78299925_URS0002340668_9606.299895.transcript_2:pas_1		-0.410087
ENST00000230792_7_7_103548855_103550971_ENST00000230792_2:pas_1	NUDT12	-0.408
ENST00000639959_2_2_43772511_43774330_ENST00000639959_2:pas_1	CSTB	0.406584
ENST00000446231_63_63_18804860_18809646_ENST00000446231_2:pas_1	SMG1	0.40648
ENST00000239690_10_10_109240919_109243301_ENST00000239690_2:pas_1	NUDCD1	0.401357
URS00023448EA_9606.306950.transcript_5_5_92892004_92900227_URS00023448EA_9606.306950.transcript_3:pas_2		-0.401165
ENST00000373715_6_6_36601962_36605600_ENST00000373715_2:pas_1	SRSF3	0.401057
ENST00000342988_12_12_51078256_51085042_ENST00000342988_2:pas_1	SMAD4	0.400298
ENST00000158771_7_7_5471254_5474789_ENST00000158771_2:pas_1	DERL2	0.398892
URS0000D57F3C_9606.541484.transcript_2_2_49279104_49301222_URS0000D57F3C_9606.541484.transcript_7:pas_6		-0.398881
ENST00000513458_5_5_64718148_64724573_ENST00000513458_3:pas_2	SREK1IP1	-0.394118
ENST00000261854_15_15_50702266_50707874_ENST00000261854_3:pas_2	SPPL2A	-0.393847
ENST00000336418_6_6_89830599_89835643_ENST00000336418_3:pas_2	AP3S2	-0.393792
ENST00000460006_13_13_5190102_5197887_ENST00000460006_3:pas_1	CDS2	0.393705
ENST00000240651_12_12_21468506_21471250_ENST00000240651_2:pas_1	PYROXD1	-0.39065
URS0000D57F3C_9606.541484.transcript_2_2_49279104_49301222_URS0000D57F3C_9606.541484.transcript_7:pas_5		-0.390108
ENST00000329271_4_4_149350918_149354583_ENST00000329271_3:pas_2	GRPEL2	-0.38999
ENST00000313608_5_5_57834781_57839935_ENST00000313608_2:pas_1	MRPS23	0.388614
URS0000D57F3C_9606.541484.transcript_2_2_49279104_49301222_URS0000D57F3C_9606.541484.transcript_7:pas_2		-0.388017
URS00023448EA_9606.306950.transcript_5_5_92892004_92900227_URS00023448EA_9606.306950.transcript_3:pas_1		-0.387888
URS0000E9A816_9606.355494.transcript_2_2_7913236_7915577_URS0000E9A816_9606.355494.transcript_2:pas_1		-0.386563
ENST00000261854_15_15_50702266_50707874_ENST00000261854_3:pas_1	SPPL2A	-0.385982
URS0000D57F3C_9606.541484.transcript_2_2_49279104_49301222_URS0000D57F3C_9606.541484.transcript_7:pas_4		-0.384664
ENST00000262384_7_7_48538726_48543261_ENST00000262384_2:pas_1	N4BP1	0.3846
ENST00000294353_14_14_52821439_52827336_ENST00000294353_4:pas_3	ZYG11B	-0.383985
ENST00000294353_14_14_52821439_52827336_ENST00000294353_4:pas_2	ZYG11B	-0.382359
ENST00000294353_14_14_52821439_52827336_ENST00000294353_4:pas_1	ZYG11B	-0.382359
ENST00000373871_18_18_27970344_27974546_ENST00000373871_2:pas_1	EYA3	0.381837
ENST00000325366_9_9_31552773_31555053_ENST00000325366_2:pas_1	C5orf22	-0.379642
ENST00000397149_12_12_33041765_33047391_ENST00000397149_2:pas_1	SMU1	0.378733
ENST00000265713_17_17_41929479_41934867_ENST00000265713_3:pas_2	KAT6A	0.378729
ENST00000408927_15_15_98441990_98443858_ENST00000408927_2:pas_1	RAP1GDS1	0.378653
ENST00000235307_6_6_184619518_184629019_ENST00000235307_3:pas_1	C1orf21	0.378226
URS0000D57F3C_9606.541484.transcript_2_2_49279104_49301222_URS0000D57F3C_9606.541484.transcript_7:pas_1		-0.375513
ENST00000369977_35_35_75914813_75919537_ENST00000369977_2:pas_1	MYO6	0.374195
ENST00000367771_13_13_169849631_169853772_ENST00000367771_3:pas_1	SCYL3	-0.371841
ENST00000513458_5_5_64718148_64724573_ENST00000513458_3:pas_1	SREK1IP1	-0.371616
ENST00000438666_9_9_36301638_36304632_ENST00000438666_2:pas_1	SPART	0.370817
ENST00000216554_12_12_103340963_103345025_ENST00000216554_2:pas_1	EIF5	0.36957
ENST00000260372_6_6_42566607_42569994_ENST00000260372_3:pas_1	HAUS2	-0.363663
ENST00000399022_7_7_35989824_35993300_ENST00000399022_2:pas_1	RPRD1A	-0.363353
ENST00000216468_6_6_77335029_77341988_ENST00000216468_2:pas_1	TMED8	0.361374
ENST00000297632_7_7_124306189_124314061_ENST00000297632_4:pas_1	TMEM65	0.36015
ENST00000261250_14_14_4487735_4489899_ENST00000261250_2:pas_1	C12orf4	-0.359263
ENST00000348513_11_11_40624962_40628993_ENST00000348513_3:pas_1	SMARCE1	0.358765
ENST00000257868_3_3_55749502_55757264_ENST00000257868_2:pas_1	GDF11	-0.358354
ENST00000374865_2_2_101387633_101390850_ENST00000374865_2:pas_1	MRPL50	0.356914
URS0000D57F3C_9606.541484.transcript_2_2_49279104_49301222_URS0000D57F3C_9606.541484.transcript_7:pas_3		0.356233
ENST00000287322_5_5_38210008_38213301_ENST00000287322_2:pas_1	BAG4	-0.355528
ENST00000381809_5_5_4709556_4713096_ENST00000381809_2:pas_1	AK3	0.354296
ENST00000348513_11_11_40624962_40628993_ENST00000348513_3:pas_2	SMARCE1	-0.353603
ENST00000563924_16_16_64319415_64323845_ENST00000563924_2:pas_1	PECAM1	0.353341
ENST00000220592_19_19_140520156_140532152_ENST00000220592_5:pas_1	AGO2	0.352774
ENST00000219837_5_5_19701937_19707221_ENST00000219837_3:pas_1	KNOP1	0.351789
ENST00000304788_2_2_25612935_25616581_ENST00000304788_2:pas_1	NANP	-0.351
ENST00000396981_6_6_4269259_4272516_ENST00000396981_2:pas_1	UBE2G1	0.350611
ENST00000366857_4_4_224375795_224379452_ENST00000366857_2:pas_1	CNIH4	0.350509
ENST00000283131_24_24_143553119_143557486_ENST00000283131_2:pas_1	SMARCA5	0.349299
ENST00000358227_2_2_7796500_7798637_ENST00000358227_2:pas_1	DMAC1	-0.344533
ENST00000375898_2_2_108229199_108234243_ENST00000375898_2:pas_1	ABHD13	0.343926
ENST00000343067_21_21_29116819_29120041_ENST00000343067_2:pas_1	EPB41	0.343273
ENST00000258111_3_3_70430485_70434292_ENST00000258111_2:pas_1	KCNMB4	0.342869
ENST00000346618_7_7_20490168_20493714_ENST00000346618_2:pas_1	E2F3	0.342852
ENST00000578049_5_5_120150898_120157192_ENST00000578049_3:pas_2	SEC22B	-0.342327
ENST00000332884_5_5_107950245_107953461_ENST00000332884_2:pas_1	CYP2U1	-0.338459
URS0000EB0E9A_9606.285862.transcript_2_2_44731363_44734000_URS0000EB0E9A_9606.285862.transcript_2:pas_1		0.337291
ENST00000603928_3_3_134026208_134031587_ENST00000603928_2:pas_1	BRD3OS	0.335797
ENST00000396197_12_12_18529609_18532487_ENST00000396197_2:pas_1	UEVLD	-0.333108
ENST00000271139_4_4_46607719_46609684_ENST00000271139_2:pas_1	MOB3C	-0.332361
ENST00000256429_7_7_54151606_54155311_ENST00000256429_2:pas_1	MBD2	0.332176
ENST00000378799_10_10_71927614_71931199_ENST00000378799_2:pas_1	IST1	0.329754
ENST00000367001_2_2_211571568_211576289_ENST00000367001_2:pas_1	SLC30A1	-0.329133
ENST00000337227_5_5_18486540_18489990_ENST00000337227_2:pas_1	RBBP9	-0.326807
ENST00000412177_6_6_64001733_64004305_ENST00000412177_2:pas_1	PRR29	-0.323347
ENST00000417564_38_38_46567370_46570015_ENST00000417564_2:pas_1	DIP2A	0.323036
ENST00000371205_10_10_95866177_95877266_ENST00000371205_4:pas_3	ENTPD1	-0.319063
URS0000EA53EE_9606.371927.transcript_3_3_43523628_43526786_URS0000EA53EE_9606.371927.transcript_2:pas_1		0.317617
ENST00000255305_23_23_20777329_20783919_ENST00000255305_3:pas_1	XPO4	0.316708
ENST00000626172_20_20_35008504_35010442_ENST00000626172_2:pas_1	CUL2	0.316416
ENST00000360299_6_6_55992097_55996683_ENST00000360299_3:pas_2	RAB5B	0.315951
ENST00000377705_12_12_6521347_6526003_ENST00000377705_2:pas_1	NOL9	0.314977
ENST00000371205_10_10_95866177_95877266_ENST00000371205_4:pas_2	ENTPD1	-0.313616
ENST00000672937_9_9_110893476_110898879_ENST00000672937_2:pas_1	AMD1	0.313498
ENST00000306480_6_6_165070608_165079796_ENST00000306480_2:pas_1	TMEM192	0.312381
ENST00000329271_4_4_149350918_149354583_ENST00000329271_3:pas_1	GRPEL2	-0.311899
ENST00000395076_6_6_60292453_60299087_ENST00000395076_2:pas_1	PPM1A	0.310097
ENST00000340067_2_2_78171249_78174583_ENST00000340067_2:pas_1	KCTD21	-0.308537
ENST00000360299_6_6_55992097_55996683_ENST00000360299_3:pas_1	RAB5B	-0.308369
ENST00000606162_6_6_80431986_80437115_ENST00000606162_3:pas_1	PRXL2A	0.30537
ENST00000587250_5_5_43028432_43032041_ENST00000587250_2:pas_1	RND2	0.304044
ENST00000400000_6_6_9954053_9960021_ENST00000400000_2:pas_1	VAPA	0.303868
ENST00000310128_3_3_74454841_74457603_ENST00000310128_2:pas_1	KCNE3	-0.301415
ENST00000332783_6_6_100648323_100651701_ENST00000332783_2:pas_1	ASB7	-0.30109
ENST00000293925_20_20_1673881_1677906_ENST00000293925_2:pas_1	CRAMP1	0.298383
ENST00000267890_15_15_42738730_42746257_ENST00000267890_2:pas_1	TTBK2	0.298236
ENST00000414645_19_19_94789746_94793836_ENST00000414645_2:pas_1	DPY19L4	-0.297385
URS0000EA3DAF_9606.10191.transcript_2_2_19254782_19260128_URS0000EA3DAF_9606.10191.transcript_2:pas_1		-0.29664
ENST00000321437_8_8_63263527_63267776_ENST00000321437_2:pas_1	RAB8B	-0.296186
ENST00000373204_19_19_35919499_35930532_ENST00000373204_3:pas_1	AGO1	0.296039
ENST00000239906_5_5_138346702_138349729_ENST00000239906_2:pas_1	FAM53C	-0.295026
ENST00000323584_31_31_47699229_47701523_ENST00000323584_2:pas_1	PHKB	0.294333
ENST00000243389_11_11_151487983_151492379_ENST00000243389_2:pas_1	SLC36A1	0.288855
ENST00000220592_19_19_140520156_140532152_ENST00000220592_5:pas_4	AGO2	0.288741
ENST00000334976_7_7_50482149_50490871_ENST00000334976_4:pas_1	EMC10	0.288417
ENST00000320451_4_4_9560329_9567109_ENST00000320451_2:pas_1	ZNF121	0.287722
ENST00000334956_13_13_12527849_12535356_ENST00000334956_2:pas_1	PARVA	0.287088
URS0000D5A542_9606.887619.transcript_2_2_102251799_102256125_URS0000D5A542_9606.887619.transcript_2:pas_1		-0.286585
ENST00000455566_9_9_131955684_131959834_ENST00000455566_2:pas_1	PPP2R2D	0.286284
ENST00000374651_16_16_22526202_22531157_ENST00000374651_2:pas_1	ZBTB40	0.285633
ENST00000370801_15_15_77562416_77565784_ENST00000370801_2:pas_1	ZZZ3	0.284104
ENST00000394670_12_12_32369599_32381885_ENST00000394670_6:pas_2	ZNF207	0.283879
ENST00000380916_10_10_14611071_14619098_ENST00000380916_2:pas_1	ZDHHC21	0.283535
ENST00000378526_20_20_35004273_35009743_ENST00000378526_3:pas_1	LIG3	0.282654
ENST00000474844_6_6_46361570_46365018_ENST00000474844_2:pas_1	NSUN4	0.281673
ENST00000357002_4_4_24126254_24129968_ENST00000357002_2:pas_1	ZNF254	-0.280285
ENST00000566586_23_23_41766004_41773081_ENST00000566586_2:pas_1	MGA	-0.280179
ENST00000420886_31_31_123289109_123296050_ENST00000420886_3:pas_1	SBNO1	0.280059
ENST00000025301_13_13_42319088_42323261_ENST00000025301_3:pas_1	AKAP11	-0.280043
ENST00000266069_5_5_62944739_62948475_ENST00000266069_2:pas_1	GID8	0.280007
ENST00000269701_14_14_15353385_15355370_ENST00000269701_2:pas_1	AKAP8	-0.279384
ENST00000382395_11_11_15066153_15070151_ENST00000382395_2:pas_1	CPEB2	-0.278997
ENST00000289361_10_10_26413169_26415208_ENST00000289361_2:pas_1	BTN3A1	-0.278991
ENST00000260372_6_6_42566607_42569994_ENST00000260372_3:pas_2	HAUS2	-0.276946
URS000075B18A_9606.382096.transcript_6_6_68125585_68135929_URS000075B18A_9606.382096.transcript_3:pas_2		0.276521
ENST00000523638_3_3_36510687_36515699_ENST00000523638_2:pas_1	ZNF260	-0.275708
ENST00000367580_6_6_181055225_181061938_ENST00000367580_4:pas_3	MR1	-0.274463
ENST00000303924_4_4_121612116_121615038_ENST00000303924_2:pas_1	HAS2	-0.273126
ENST00000336314_19_19_154813887_154817605_ENST00000336314_2:pas_1	LARP1	0.272638
ENST00000286307_4_4_157754854_157760709_ENST00000286307_3:pas_2	LSM11	0.272593
ENST00000347635_8_8_45184453_45188017_ENST00000347635_2:pas_1	NUP50	0.271883
ENST00000644935_24_24_37773783_37776556_ENST00000644935_2:pas_1	TRIOBP	0.27081
ENST00000492450_4_4_34740611_34745378_ENST00000492450_2:pas_1	ZNF181	0.270533
ENST00000261681_15_15_67332780_67336061_ENST00000261681_2:pas_1	PALS1	-0.270399
ENST00000322349_29_29_92770637_92776133_ENST00000322349_2:pas_1	EEA1	-0.270355
ENST00000394670_12_12_32369599_32381885_ENST00000394670_6:pas_4	ZNF207	0.270208
ENST00000025301_13_13_42319088_42323261_ENST00000025301_3:pas_2	AKAP11	-0.270018
ENST00000580974_10_10_67692572_67697256_ENST00000580974_2:pas_1	PITPNC1	0.268183
ENST00000282561_2_2_121446832_121449727_ENST00000282561_2:pas_1	GJA1	-0.268098
ENST00000258145_14_14_64713449_64716819_ENST00000258145_2:pas_1	GNS	-0.26785
ENST00000519638_12_12_37753915_37758422_ENST00000519638_2:pas_1	ERLIN2	-0.267462
ENST00000373758_8_8_63620813_63625128_ENST00000373758_2:pas_1	REEP3	-0.266911
ENST00000262238_5_5_100277418_100282788_ENST00000262238_3:pas_1	YY1	0.266837
ENST00000347404_9_9_88492793_88497181_ENST00000347404_2:pas_1	KITLG	-0.266622
ENST00000269122_32_32_59693728_59696956_ENST00000269122_2:pas_1	CLTC	0.265815
ENST00000336078_11_11_58983972_58986480_ENST00000336078_2:pas_1	ZNF532	-0.265763
ENST00000317506_14_14_67723070_67726558_ENST00000317506_2:pas_1	RANBP10	0.265378
ENST00000297632_7_7_124306189_124314061_ENST00000297632_4:pas_3	TMEM65	-0.265059
ENST00000305513_11_11_1779485_1781439_ENST00000305513_2:pas_1	SMYD4	-0.264742
ENST00000311052_4_4_8852947_8855326_ENST00000311052_2:pas_1	CARHSP1	-0.264598
ENST00000262238_5_5_100277418_100282788_ENST00000262238_3:pas_2	YY1	-0.264322
ENST00000262241_12_12_102726468_102730561_ENST00000262241_3:pas_1	RCOR1	0.264309
ENST00000409402_17_17_12446512_12449896_ENST00000409402_2:pas_1	SPIRE1	-0.263668
ENST00000311506_9_9_62448575_62453385_ENST00000311506_3:pas_1	METTL2A	-0.262655
ENST00000286614_10_10_88032011_88041795_ENST00000286614_3:pas_2	MMP16	0.262475
ENST00000220592_19_19_140520156_140532152_ENST00000220592_5:pas_3	AGO2	0.261824
ENST00000588657_20_20_10689179_10692400_ENST00000588657_2:pas_1	ILF3	0.25991
ENST00000262241_12_12_102726468_102730561_ENST00000262241_3:pas_2	RCOR1	0.259796
ENST00000261601_16_16_211133_214629_ENST00000261601_2:pas_1	USP14	0.258388
ENST00000261167_12_12_14784582_14787498_ENST00000261167_2:pas_1	WBP11	0.258292
ENST00000261439_20_20_38137135_38139173_ENST00000261439_2:pas_1	TBC1D1	-0.257935
ENST00000281081_11_11_31859118_31861224_ENST00000281081_2:pas_1	NUBPL	-0.257153
ENST00000367580_6_6_181055225_181061938_ENST00000367580_4:pas_2	MR1	-0.256372
ENST00000066544_19_19_47117703_47121017_ENST00000066544_2:pas_1	CDC27	-0.255901
ENST00000297632_7_7_124306189_124314061_ENST00000297632_4:pas_2	TMEM65	-0.254765
ENST00000229214_10_10_75490863_75499951_ENST00000229214_3:pas_2	KRR1	-0.25376
ENST00000239231_7_7_168548495_168557621_ENST00000239231_3:pas_1	PANK3	0.253417
ENST00000239231_7_7_168548495_168557621_ENST00000239231_3:pas_2	PANK3	0.253417
ENST00000376958_9_9_94627013_94634661_ENST00000376958_3:pas_2	GPR180	-0.252694
ENST00000398844_23_23_134724980_134727909_ENST00000398844_2:pas_1	SEC24A	-0.252026
ENST00000420886_31_31_123289109_123296050_ENST00000420886_3:pas_2	SBNO1	0.251677
ENST00000298130_2_2_34432788_34435304_ENST00000298130_2:pas_1	SPTSSA	0.251641
ENST00000251343_8_8_24437036_24441834_ENST00000251343_2:pas_1	KHNYN	-0.251592
ENST00000360803_17_17_1017075_1019932_ENST00000360803_2:pas_1	GTPBP4	-0.249952
ENST00000396825_2_2_44302840_44307240_ENST00000396825_3:pas_1	FITM2	-0.249675
ENST00000356487_18_18_34399901_34402413_ENST00000356487_2:pas_1	GPI	-0.249509
ENST00000319836_7_7_45454593_45458543_ENST00000319836_2:pas_1	MARCHF8	0.249072
ENST00000357447_25_25_13643706_13647035_ENST00000357447_2:pas_1	FRMD4A	0.248953
ENST00000606162_6_6_80431986_80437115_ENST00000606162_3:pas_2	PRXL2A	-0.24829
ENST00000286614_10_10_88032011_88041795_ENST00000286614_3:pas_1	MMP16	0.247536
ENST00000359676_8_8_32443059_32447816_ENST00000359676_3:pas_2	NOL4L	0.246581
ENST00000422728_2_2_15686236_15690447_ENST00000422728_2:pas_1	FAM200B	-0.246557
ENST00000342203_14_14_84643706_84647607_ENST00000342203_2:pas_1	SSX2IP	-0.243377
ENST00000220592_19_19_140520156_140532152_ENST00000220592_5:pas_2	AGO2	0.243255
ENST00000294753_9_9_247297412_247301276_ENST00000294753_2:pas_1	ZNF496	0.243023
ENST00000259808_11_11_3113053_3115187_ENST00000259808_2:pas_1	RIPK1	-0.242714
ENST00000401088_4_4_16395038_16398145_ENST00000401088_2:pas_1	SZRD1	-0.241968
ENST00000378802_11_11_186210469_186213463_ENST00000378802_2:pas_1	CYP4V2	-0.241903
ENST00000312994_9_9_69240884_69244020_ENST00000312994_2:pas_1	EXD2	0.241447
ENST00000367097_14_14_158506578_158511828_ENST00000367097_2:pas_1	TULP4	0.241333
ENST00000274457_3_3_115520908_115525617_ENST00000274457_2:pas_1	FEM1C	-0.24122
ENST00000349004_16_16_36651771_36653701_ENST00000349004_2:pas_1	NDRG3	-0.241024
ENST00000394670_12_12_32369599_32381885_ENST00000394670_6:pas_3	ZNF207	0.240977
ENST00000286307_4_4_157754854_157760709_ENST00000286307_3:pas_1	LSM11	0.240695
ENST00000287078_4_4_70137981_70140141_ENST00000287078_2:pas_1	TYSND1	0.239932
ENST00000357387_38_38_38937920_38942378_ENST00000357387_2:pas_1	RICTOR	0.239621
ENST00000358308_11_11_97222176_97226132_ENST00000358308_3:pas_1	ARHGAP19	0.23936
ENST00000184956_20_20_60041008_60044134_ENST00000184956_2:pas_1	HEATR6	0.239253
ENST00000402673_7_7_134601149_134607066_ENST00000402673_3:pas_1	SAR1B	0.238894
ENST00000246024_8_8_7977346_7982621_ENST00000246024_2:pas_1	TMX4	0.23851
ENST00000395863_7_7_57168753_57171108_ENST00000395863_2:pas_1	BMP7	0.238346
ENST00000301072_4_4_49272253_49274600_ENST00000301072_2:pas_1	TUBA1C	0.237615
ENST00000319211_2_2_76732314_76735770_ENST00000319211_2:pas_1	F2R	-0.23425
ENST00000503787_3_3_55164055_55167297_ENST00000503787_2:pas_1	GPX8	0.234075
ENST00000258873_14_14_78167468_78171529_ENST00000258873_2:pas_1	ACSBG1	-0.234016
ENST00000299106_9_9_134149146_134152001_ENST00000299106_2:pas_1	JAM3	-0.233318
ENST00000282441_9_9_102229702_102233424_ENST00000282441_2:pas_1	YAP1	0.233053
ENST00000219837_5_5_19701937_19707221_ENST00000219837_3:pas_2	KNOP1	-0.231947
ENST00000397514_7_7_1324730_1327017_ENST00000397514_2:pas_1	UBE2I	0.231559
ENST00000285518_8_8_6757163_6761503_ENST00000285518_2:pas_1	AGPAT5	0.231285
ENST00000359676_8_8_32443059_32447816_ENST00000359676_3:pas_1	NOL4L	0.23071
ENST00000439174_4_4_65009289_65014829_ENST00000439174_2:pas_1	GNA13	-0.230237
ENST00000447393_25_25_105394554_105398147_ENST00000447393_2:pas_1	PACS2	0.230013
ENST00000426361_3_3_144973589_144978553_ENST00000426361_2:pas_1	ZNF252P	-0.229675
ENST00000376962_7_7_72351413_72356101_ENST00000376962_3:pas_1	ZFAND5	0.229373
ENST00000396825_2_2_44302840_44307240_ENST00000396825_3:pas_2	FITM2	-0.229354
ENST00000366197_3_3_57398430_57402992_ENST00000366197_2:pas_1	ZNF548	-0.229208
ENST00000376958_9_9_94627013_94634661_ENST00000376958_3:pas_1	GPR180	0.228369
ENST00000376874_7_7_123470054_123472682_ENST00000376874_2:pas_1	RILPL1	0.227955
ENST00000300087_6_6_23667047_23677472_ENST00000300087_4:pas_3	DCTN5	-0.227752
ENST00000380698_7_7_2887270_2890570_ENST00000380698_2:pas_1	SERPINB9	-0.226881
ENST00000229829_5_5_33004182_33006841_ENST00000229829_2:pas_1	HLA-DOA	-0.226792
ENST00000305454_6_6_66515893_66518524_ENST00000305454_2:pas_1	VXN	-0.226185
ENST00000376962_7_7_72351413_72356101_ENST00000376962_3:pas_2	ZFAND5	-0.226121
ENST00000257181_10_10_52416648_52420836_ENST00000257181_2:pas_1	PRPF38A	-0.225733
ENST00000373840_8_8_121178133_121181573_ENST00000373840_2:pas_1	RAB14	0.225459
ENST00000370272_3_3_93360493_93369493_ENST00000370272_2:pas_1	DR1	0.225228
ENST00000361272_7_7_17224966_17230848_ENST00000361272_2:pas_1	CNOT7	0.225195
ENST00000354828_10_10_25769004_25772460_ENST00000354828_2:pas_1	GABPA	-0.224436
URS000233D3EB_9606.133028.transcript_3_3_18603772_18610648_URS000233D3EB_9606.133028.transcript_2:pas_1		-0.223529
ENST00000377263_6_6_9848276_9850776_ENST00000377263_2:pas_1	CTNNBIP1	-0.223411
ENST00000262134_14_14_55582914_55586666_ENST00000262134_3:pas_1	LPCAT2	-0.223229
ENST00000381000_20_20_32743354_32745549_ENST00000381000_2:pas_1	DNM1L	-0.222618
ENST00000382159_5_5_2511219_2515147_ENST00000382159_3:pas_2	GNG7	-0.221062
ENST00000394670_12_12_32369599_32381885_ENST00000394670_6:pas_1	ZNF207	0.220954
ENST00000378230_22_22_3812086_3815517_ENST00000378230_2:pas_1	CEP104	-0.220806
ENST00000356929_4_4_21291160_21294739_ENST00000356929_2:pas_1	ZNF708	-0.219106
ENST00000316950_6_6_37411157_37414419_ENST00000316950_2:pas_1	ZNF569	-0.219015
ENST00000342320_11_11_26430692_26435131_ENST00000342320_2:pas_1	RBPJ	0.218835
ENST00000398675_8_8_42081845_42087947_ENST00000398675_3:pas_2	GXYLT1	-0.218825
ENST00000358308_11_11_97222176_97226132_ENST00000358308_3:pas_2	ARHGAP19	0.21773
ENST00000311506_9_9_62448575_62453385_ENST00000311506_3:pas_2	METTL2A	0.216238
ENST00000621441_18_18_57200507_57208797_ENST00000621441_2:pas_1	EXOC5	0.215641
ENST00000622495_12_12_117141991_117146277_ENST00000622495_2:pas_1	FBXO21	-0.215363
ENST00000300141_20_20_65442467_65447006_ENST00000300141_2:pas_1	DPP8	-0.214029
ENST00000576634_12_12_3536122_3539048_ENST00000576634_2:pas_1	CLUAP1	0.211539
ENST00000314607_30_30_35419470_35422058_ENST00000314607_2:pas_1	ZMYM4	-0.211348
ENST00000409155_12_12_113386312_113388361_ENST00000409155_2:pas_1	ALAD	-0.211054
ENST00000332439_4_4_7859382_7862282_ENST00000332439_2:pas_1	CYB5D1	-0.209889
ENST00000468148_7_7_57186992_57190600_ENST00000468148_2:pas_1	RAB23	0.208194
ENST00000379446_7_7_11183298_11185671_ENST00000379446_2:pas_1	NEDD9	-0.207978
ENST00000358232_22_22_36174485_36180557_ENST00000358232_2:pas_1	ELP2	0.207842
ENST00000336418_6_6_89830599_89835643_ENST00000336418_3:pas_1	AP3S2	0.207668
ENST00000393892_4_4_41973475_41977740_ENST00000393892_2:pas_1	CNP	0.20744
ENST00000261192_11_11_24810024_24818049_ENST00000261192_3:pas_1	BCAT1	0.207185
ENST00000300087_6_6_23667047_23677472_ENST00000300087_4:pas_2	DCTN5	0.206797
ENST00000298125_12_12_51759740_51767709_ENST00000298125_2:pas_1	WDFY2	0.20678
ENST00000361264_9_9_34086387_34088508_ENST00000361264_2:pas_1	DCAF12	-0.206639
ENST00000209875_5_5_54230942_54241905_ENST00000209875_4:pas_2	CBX5	0.206143
ENST00000254442_28_28_57027004_57029792_ENST00000254442_2:pas_1	WDR7	-0.205827
ENST00000380502_17_17_19053141_19056404_ENST00000380502_2:pas_1	HAUS6	0.205666
ENST00000359591_7_7_22876940_22881713_ENST00000359591_2:pas_1	LRP10	0.204882
ENST00000244769_9_9_16299112_16306859_ENST00000244769_2:pas_1	ATXN1	0.204722
ENST00000553645_8_8_73695902_73703732_ENST00000553645_4:pas_2	DNAL1	-0.203835
ENST00000553645_8_8_73695902_73703732_ENST00000553645_4:pas_1	DNAL1	-0.203564
ENST00000367580_6_6_181055225_181061938_ENST00000367580_4:pas_1	MR1	0.203488
ENST00000359446_7_7_13645127_13652751_ENST00000359446_3:pas_1	LDLRAD4	-0.203388
ENST00000601372_10_10_8806170_8812063_ENST00000601372_2:pas_1	ZNF558	0.202656
ENST00000300896_34_34_60177327_60179428_ENST00000300896_2:pas_1	USP32	-0.202575
ENST00000288050_19_19_70156475_70162537_ENST00000288050_2:pas_1	PDPR	0.202331
ENST00000359446_7_7_13645127_13652751_ENST00000359446_3:pas_2	LDLRAD4	-0.202304
ENST00000370631_9_9_97673581_97676434_ENST00000370631_2:pas_1	PI4K2A	-0.201098
ENST00000209875_5_5_54230942_54241905_ENST00000209875_4:pas_3	CBX5	0.200613
ENST00000320330_3_3_29819555_29822489_ENST00000320330_2:pas_1	PAGR1	0.200528
ENST00000401722_8_8_98601368_98606379_ENST00000401722_2:pas_1	SLC25A3	0.199815
ENST00000398665_28_28_2229785_2232578_ENST00000398665_2:pas_1	DOT1L	0.19963
ENST00000584436_29_29_81463611_81466331_ENST00000584436_2:pas_1	BAHCC1	0.199619
ENST00000261318_5_5_116710171_116717893_ENST00000261318_3:pas_2	SPRING1	0.198754
ENST00000375604_30_30_113096774_113099735_ENST00000375604_2:pas_1	MCF2L	-0.198612
ENST00000361256_12_12_128819651_128822833_ENST00000361256_2:pas_1	SPOUT1	-0.19845
ENST00000394597_7_7_35005990_35012149_ENST00000394597_3:pas_2	RFFL	0.198384
ENST00000330947_6_6_89592771_89597861_ENST00000330947_3:pas_2	LRRC8B	-0.198067
ENST00000370331_18_18_92508696_92513970_ENST00000370331_2:pas_1	EVI5	-0.197407
ENST00000256594_8_8_109733932_109737169_ENST00000256594_2:pas_1	GSTM3	-0.19615
ENST00000303538_33_33_39822863_39825488_ENST00000303538_2:pas_1	PDS5A	-0.195641
ENST00000316610_2_2_90458209_90461552_ENST00000316610_2:pas_1	MBLAC2	-0.19551
ENST00000361786_4_4_77113425_77117287_ENST00000361786_2:pas_1	CIPC	-0.19538
ENST00000371847_13_13_48295373_48298893_ENST00000371847_2:pas_1	SPATA6	-0.19538
ENST00000607016_5_5_34279679_34288931_ENST00000607016_3:pas_2	NUDT3	0.194787
ENST00000334976_7_7_50482149_50490871_ENST00000334976_4:pas_2	EMC10	-0.19455
ENST00000225296_12_12_5440917_5444513_ENST00000225296_2:pas_1	DHX33	0.19407
ENST00000337537_14_14_63371364_63376108_ENST00000337537_2:pas_1	PPP2R5E	0.193586
ENST00000399788_28_28_280057_285662_ENST00000399788_2:pas_1	KDM5A	0.193578
ENST00000477853_23_23_19215660_19219482_ENST00000477853_2:pas_1	EMC1	0.193358
ENST00000406438_2_2_18322617_18328056_ENST00000406438_2:pas_1	SMCR8	0.19265
ENST00000264657_24_24_42313324_42315800_ENST00000264657_2:pas_1	STAT3	-0.191979
ENST00000449987_5_5_79311824_79314993_ENST00000449987_2:pas_1	RBM26	0.191929
ENST00000261183_24_24_76351797_76356021_ENST00000261183_2:pas_1	OSBPL8	-0.191864
ENST00000460006_13_13_5190102_5197887_ENST00000460006_3:pas_2	CDS2	-0.191214
ENST00000326877_7_7_17841199_17845901_ENST00000326877_3:pas_2	LCORL	-0.190896
ENST00000392951_5_5_117204215_117207464_ENST00000392951_2:pas_1	TAGLN	0.190764
ENST00000305596_7_7_30350773_30353095_ENST00000305596_2:pas_1	CD2BP2	-0.190683
ENST00000307954_17_17_131641714_131644763_ENST00000307954_2:pas_1	FNIP1	-0.190488
ENST00000579016_14_14_79085933_79088599_ENST00000579016_2:pas_1	ENGASE	0.189942
ENST00000394597_7_7_35005990_35012149_ENST00000394597_3:pas_1	RFFL	-0.189364
ENST00000642928_4_4_33703010_33710343_ENST00000642928_2:pas_1	CD59	0.189191
ENST00000619301_4_4_46262929_46266983_ENST00000619301_2:pas_1	C18orf25	-0.18903
ENST00000261192_11_11_24810024_24818049_ENST00000261192_3:pas_2	BCAT1	-0.188848
ENST00000215793_16_16_30331988_30334695_ENST00000215793_2:pas_1	SF3A1	0.188563
ENST00000377275_6_6_18675168_18681639_ENST00000377275_3:pas_1	ARL5B	0.187464
ENST00000409299_4_4_33702758_33707969_ENST00000409299_2:pas_1	PXMP4	-0.186986
ENST00000209875_5_5_54230942_54241905_ENST00000209875_4:pas_1	CBX5	0.186915
ENST00000308259_7_7_65463155_65466907_ENST00000308259_3:pas_2	MSRB3	-0.186835
ENST00000425690_8_8_44661740_44666162_ENST00000425690_2:pas_1	PVR	0.185476
ENST00000367696_20_20_173931084_173938871_ENST00000367696_3:pas_1	RC3H1	0.185212
ENST00000367619_16_16_179353585_179358680_ENST00000367619_2:pas_1	SOAT1	0.184925
ENST00000381007_11_11_65665928_65670357_ENST00000381007_2:pas_1	SGTB	-0.184893
ENST00000440460_20_20_112018956_112022653_ENST00000440460_3:pas_2	DIXDC1	-0.183606
ENST00000552864_6_6_80792520_80797726_ENST00000552864_2:pas_1	LIN7A	0.183466
ENST00000335325_5_5_75107733_75110994_ENST00000335325_2:pas_1	ZNRF1	0.18346
ENST00000260746_6_6_102673731_102676941_ENST00000260746_2:pas_1	ARL3	-0.183285
ENST00000287996_13_13_92613183_92616057_ENST00000287996_2:pas_1	IPPK	-0.183277
ENST00000261700_8_8_52004362_52010694_ENST00000261700_3:pas_1	RTRAF	0.183185
ENST00000328736_18_18_88465778_88468265_ENST00000328736_2:pas_1	PTPN21	-0.182992
ENST00000440460_20_20_112018956_112022653_ENST00000440460_3:pas_1	DIXDC1	-0.182972
ENST00000611903_14_14_25783663_25786206_ENST00000611903_2:pas_1	MAN1C1	0.182889
ENST00000316738_6_6_89794669_89797324_ENST00000316738_2:pas_1	EFCAB11	-0.182636
ENST00000378526_20_20_35004273_35009743_ENST00000378526_3:pas_2	LIG3	-0.181832
ENST00000261318_5_5_116710171_116717893_ENST00000261318_3:pas_1	SPRING1	-0.18156
ENST00000308259_7_7_65463155_65466907_ENST00000308259_3:pas_1	MSRB3	-0.181337
ENST00000267199_13_13_122229564_122232427_ENST00000267199_2:pas_1	VPS33A	0.18036
ENST00000566029_39_39_53324020_53329150_ENST00000566029_2:pas_1	CHD9	-0.180063
ENST00000378823_25_25_132642178_132646349_ENST00000378823_2:pas_1	RAD50	0.17926
ENST00000263256_6_6_41598028_41601190_ENST00000263256_2:pas_1	DESI1	-0.178579
ENST00000335327_10_10_26685688_26688948_ENST00000335327_2:pas_1	WASF3	-0.178446
ENST00000311459_5_5_50325609_50327957_ENST00000311459_2:pas_1	DMAC2L	-0.177858
ENST00000591680_8_8_44395281_44401453_ENST00000591680_2:pas_1	GPATCH8	0.177411
ENST00000366672_16_16_230279303_230282122_ENST00000366672_2:pas_1	GALNT2	-0.177076
ENST00000356537_9_9_27733316_27736245_ENST00000356537_2:pas_1	CCDC25	-0.176785
ENST00000235307_6_6_184619518_184629019_ENST00000235307_3:pas_2	C1orf21	-0.176745
ENST00000261942_11_11_176506768_176510074_ENST00000261942_2:pas_1	FAF2	-0.176411
URS00008B68F0_9606.426495.transcript_4_4_23255053_23260116_URS00008B68F0_9606.426495.transcript_3:pas_1		-0.175871
ENST00000343218_14_14_147390808_147394123_ENST00000343218_3:pas_2	DPYSL3	-0.17499
ENST00000368324_4_4_155881198_155885199_ENST00000368324_2:pas_1	SYT11	-0.174096
ENST00000504986_7_7_41954070_41960803_ENST00000504986_2:pas_1	TMEM33	0.173001
ENST00000343218_14_14_147390808_147394123_ENST00000343218_3:pas_1	DPYSL3	-0.172451
ENST00000366600_12_12_235447190_235450340_ENST00000366600_2:pas_1	B3GALNT2	-0.171249
ENST00000298198_14_14_74330316_74336754_ENST00000298198_2:pas_1	PGM2L1	-0.170914
ENST00000380702_15_15_10466887_10469630_ENST00000380702_2:pas_1	PDE4A	-0.170793
ENST00000674895_11_11_36748626_36754417_ENST00000674895_3:pas_2	HLCS	0.170789
ENST00000366691_3_3_228743285_228746664_ENST00000366691_2:pas_1	RHOU	-0.170302
ENST00000380953_11_11_14081848_14088326_ENST00000380953_2:pas_1	NFIB	0.169526
ENST00000356286_12_12_430350_432139_ENST00000356286_2:pas_1	RBCK1	0.169329
ENST00000326877_7_7_17841199_17845901_ENST00000326877_3:pas_1	LCORL	-0.168619
ENST00000361346_13_13_42176548_42179825_ENST00000361346_2:pas_1	FOXJ3	0.168099
ENST00000229595_4_4_118907402_118909171_ENST00000229595_2:pas_1	ASF1A	-0.168064
ENST00000480945_10_10_15659837_15669044_ENST00000480945_2:pas_1	DDI2	0.168062
ENST00000357066_5_5_2071036_2073424_ENST00000357066_2:pas_1	MOB3A	-0.167706
ENST00000368489_28_28_154348840_154351304_ENST00000368489_2:pas_1	ATP8B2	0.167541
ENST00000391854_4_4_235547685_235552237_ENST00000391854_3:pas_1	GNG4	0.16734
ENST00000381340_57_57_26335352_26339483_ENST00000381340_2:pas_1	ITPR2	-0.166433
ENST00000265094_13_13_171861552_171864101_ENST00000265094_2:pas_1	FBXW11	-0.165967
ENST00000353533_11_11_12141147_12143828_ENST00000353533_2:pas_1	MAP2K4	-0.165951
ENST00000355072_67_67_3239846_3243957_ENST00000355072_2:pas_1	HTT	0.165721
ENST00000242323_7_7_37861140_37867666_ENST00000242323_2:pas_1	DCAF10	0.165699
ENST00000379426_3_3_11575431_11583524_ENST00000379426_3:pas_1	TMEM170B	-0.16506
ENST00000334976_7_7_50482149_50490871_ENST00000334976_4:pas_3	EMC10	-0.165029
ENST00000561311_58_58_62840482_62844631_ENST00000561311_2:pas_1	TLN2	0.164472
ENST00000442241_13_13_35128730_35132449_ENST00000442241_2:pas_1	NLE1	0.164472
ENST00000318560_11_11_130883969_130887675_ENST00000318560_2:pas_1	ABL1	0.164383
ENST00000329565_2_2_11675975_11679152_ENST00000329565_2:pas_1	SNN	-0.164341
ENST00000355285_5_5_10487590_10489949_ENST00000355285_2:pas_1	APCDD1	0.163568
ENST00000420843_16_16_75260122_75266274_ENST00000420843_3:pas_2	ARRB1	0.16338
ENST00000674895_11_11_36748626_36754417_ENST00000674895_3:pas_1	HLCS	0.162389
ENST00000392952_18_18_114431113_114436373_ENST00000392952_2:pas_1	ABLIM1	0.161991
ENST00000377126_2_2_70384604_70388005_ENST00000377126_2:pas_1	KLF9	-0.161675
ENST00000441222_9_9_52590960_52597741_ENST00000441222_2:pas_1	USP46	0.16136
ENST00000341247_11_11_50175788_50178069_ENST00000341247_2:pas_1	LIMA1	-0.161089
ENST00000377669_8_8_73686089_73695671_ENST00000377669_3:pas_1	KLF12	0.160775
ENST00000378623_38_38_46856717_46859315_ENST00000378623_2:pas_1	LRP4	-0.159973
ENST00000682501_31_31_131495740_131500197_ENST00000682501_3:pas_2	PRRC2B	0.159217
ENST00000341259_8_8_111447983_111451623_ENST00000341259_2:pas_1	SH2B3	0.159104
URS000075B18A_9606.382096.transcript_6_6_68125585_68135929_URS000075B18A_9606.382096.transcript_3:pas_1		-0.158943
ENST00000377669_8_8_73686089_73695671_ENST00000377669_3:pas_2	KLF12	0.158919
ENST00000357484_6_6_89895006_89901803_ENST00000357484_4:pas_2	ARPIN	-0.158844
ENST00000650182_8_8_3503612_3513036_ENST00000650182_3:pas_2	LRPAP1	0.158197
ENST00000299204_2_2_103556551_103561192_ENST00000299204_2:pas_1	BAG5	-0.157984
ENST00000314289_8_8_2513670_2515857_ENST00000314289_2:pas_1	RNF4	-0.157463
ENST00000377275_6_6_18675168_18681639_ENST00000377275_3:pas_2	ARL5B	0.156704
ENST00000294053_17_17_72285495_72293615_ENST00000294053_2:pas_1	CLPB	-0.156421
ENST00000369002_21_21_107867756_107871847_ENST00000369002_2:pas_1	SEC63	0.155717
ENST00000252108_20_20_118396314_118399211_ENST00000252108_2:pas_1	UBE4A	-0.15567
ENST00000405409_12_12_35738736_35744249_ENST00000405409_3:pas_2	RBFOX2	0.155431
ENST00000310421_3_3_66628487_66635372_ENST00000310421_3:pas_1	VCPIP1	-0.155004
ENST00000314073_13_13_42864659_42868556_ENST00000314073_2:pas_1	BICRAL	0.154851
ENST00000403491_11_11_61455303_61462788_ENST00000403491_3:pas_1	NFIA	-0.154586
ENST00000676320_19_19_45929319_45934225_ENST00000676320_2:pas_1	PHF21A	0.154299
ENST00000640019_5_5_14843371_14846999_ENST00000640019_2:pas_1	ENSG00000284024	0.153661
ENST00000586659_13_13_11164270_11166611_ENST00000586659_2:pas_1	KANK2	-0.15296
ENST00000265678_21_21_166409364_166412887_ENST00000265678_2:pas_1	RPS6KA2	-0.152264
ENST00000415868_15_15_51177427_51180694_ENST00000415868_2:pas_1	MBTD1	0.151323
ENST00000379376_11_11_4780026_4784342_ENST00000379376_3:pas_2	RASSF2	-0.151209
ENST00000379376_11_11_4780026_4784342_ENST00000379376_3:pas_1	RASSF2	-0.150938
ENST00000367558_5_5_182598623_182600513_ENST00000367558_2:pas_1	RGS16	-0.150793
ENST00000251091_11_11_54788916_54793311_ENST00000251091_3:pas_2	SAMD4A	-0.150522
ENST00000334464_5_5_117277274_117285471_ENST00000334464_3:pas_1	PDZD8	-0.150402
ENST00000405409_12_12_35738736_35744249_ENST00000405409_3:pas_1	RBFOX2	0.150257
ENST00000367771_13_13_169849631_169853772_ENST00000367771_3:pas_2	SCYL3	-0.149686
ENST00000403491_11_11_61455303_61462788_ENST00000403491_3:pas_2	NFIA	-0.149438
ENST00000513710_23_23_111126734_111130502_ENST00000513710_2:pas_1	WDR36	-0.149138
ENST00000296530_5_5_158124604_158127614_ENST00000296530_2:pas_1	GASK1B	-0.149018
ENST00000358951_35_35_220148293_220151406_ENST00000358951_2:pas_1	RAB3GAP2	-0.14871
ENST00000261858_5_5_69268220_69272207_ENST00000261858_2:pas_1	GLCE	-0.148616
ENST00000371538_3_3_52684449_52688168_ENST00000371538_2:pas_1	COA7	0.148363
ENST00000372022_5_5_133328776_133332348_ENST00000372022_2:pas_1	SURF6	-0.148011
ENST00000262518_34_34_30737049_30741409_ENST00000262518_2:pas_1	SRCAP	-0.147879
ENST00000373930_6_6_120600811_120605641_ENST00000373930_2:pas_1	MEGF9	-0.147686
ENST00000557320_9_9_96532511_96534885_ENST00000557320_2:pas_1	PAPOLA	-0.147677
URS00008B68F0_9606.426495.transcript_4_4_23255053_23260116_URS00008B68F0_9606.426495.transcript_3:pas_2		-0.147365
ENST00000684003_14_14_137216272_137219361_ENST00000684003_2:pas_1	NDOR1	0.145305
ENST00000379214_18_18_27365961_27369143_ENST00000379214_2:pas_1	LGR4	-0.145037
ENST00000216268_2_2_49883334_49890080_ENST00000216268_2:pas_1	ZBED4	-0.144686
ENST00000373464_3_3_126832487_126838210_ENST00000373464_4:pas_2	ZBTB43	0.144226
ENST00000395347_6_6_59650765_59652950_ENST00000395347_2:pas_1	SLC16A9	-0.144057
ENST00000297107_12_12_154416814_154420984_ENST00000297107_2:pas_1	GALNT10	-0.143893
ENST00000229214_10_10_75490863_75499951_ENST00000229214_3:pas_1	KRR1	-0.142278
ENST00000224140_26_26_132261356_132264985_ENST00000224140_2:pas_1	SETX	-0.141328
ENST00000346027_22_22_62612392_62615481_ENST00000346027_2:pas_1	TLK2	0.141161
ENST00000305877_23_23_23315433_23318037_ENST00000305877_2:pas_1	BCR	0.140568
ENST00000369093_12_12_119571802_119575791_ENST00000369093_2:pas_1	TIAL1	-0.140129
ENST00000367696_20_20_173931084_173938871_ENST00000367696_3:pas_2	RC3H1	0.139916
ENST00000336349_6_6_18606403_18609954_ENST00000336349_2:pas_1	SPTY2D1	-0.139869
ENST00000357578_10_10_24533507_24537207_ENST00000357578_2:pas_1	ALDH5A1	-0.139787
ENST00000599672_6_6_6975696_6979936_ENST00000599672_2:pas_1	EMG1	-0.138384
ENST00000607016_5_5_34279679_34288931_ENST00000607016_3:pas_1	NUDT3	0.137835
ENST00000303329_19_19_80593600_80597933_ENST00000303329_3:pas_1	ARNT2	-0.136973
ENST00000339298_2_2_55042952_55049486_ENST00000339298_2:pas_1	SOCS4	-0.13645
ENST00000303329_19_19_80593600_80597933_ENST00000303329_3:pas_2	ARNT2	-0.13616
ENST00000259963_5_5_17608195_17611715_ENST00000259963_2:pas_1	FAM8A1	-0.136
ENST00000156825_7_7_1573596_1578158_ENST00000156825_2:pas_1	MBD3	0.135889
ENST00000370751_9_9_78641775_78646145_ENST00000370751_2:pas_1	IFI44L	0.135742
ENST00000356725_5_5_36817428_36820114_ENST00000356725_2:pas_1	ZNF790	-0.13566
ENST00000251091_11_11_54788916_54793311_ENST00000251091_3:pas_1	SAMD4A	-0.134971
ENST00000308488_16_16_77660009_77667491_ENST00000308488_4:pas_2	RSF1	0.133343
ENST00000178638_11_11_63321378_63326357_ENST00000178638_2:pas_1	CA12	0.133334
ENST00000375859_6_6_88475078_88478694_ENST00000375859_2:pas_1	SPIN1	-0.132909
ENST00000367295_27_27_201819837_201826969_ENST00000367295_3:pas_1	NAV1	0.132385
ENST00000317571_14_14_24132485_24135600_ENST00000317571_2:pas_1	TTC39C	-0.132183
ENST00000681497_16_16_112969962_112976460_ENST00000681497_3:pas_2	OAS3	0.130445
ENST00000698513_6_6_109460632_109466574_ENST00000698513_2:pas_1	ZBTB24	-0.129952
ENST00000581312_12_12_149937812_149945065_ENST00000581312_2:pas_1	OTUD7B	-0.129316
ENST00000373464_3_3_126832487_126838210_ENST00000373464_4:pas_1	ZBTB43	0.129276
ENST00000350082_14_14_53001279_53005303_ENST00000350082_2:pas_1	CILK1	0.129251
ENST00000341156_11_11_57623409_57626961_ENST00000341156_3:pas_2	B4GALNT1	0.12865
ENST00000264433_17_17_158904466_158908050_ENST00000264433_2:pas_1	FNIP2	-0.128447
ENST00000342415_9_9_7608825_7611967_ENST00000342415_2:pas_1	SNRNP48	0.128037
ENST00000379938_13_13_7248511_7251980_ENST00000379938_2:pas_1	RREB1	0.128037
ENST00000681497_16_16_112969962_112976460_ENST00000681497_3:pas_1	OAS3	-0.126904
ENST00000256637_20_20_109309575_109314057_ENST00000256637_2:pas_1	SORT1	-0.126279
ENST00000300087_6_6_23667047_23677472_ENST00000300087_4:pas_1	DCTN5	-0.125993
ENST00000332810_4_4_88630058_88632281_ENST00000332810_2:pas_1	AEN	-0.125379
ENST00000375856_2_2_109752695_109756308_ENST00000375856_2:pas_1	IRS2	0.125051
ENST00000519676_10_10_45393316_45396015_ENST00000519676_2:pas_1	SLC25A30	-0.124427
ENST00000381271_3_3_27797715_27803040_ENST00000381271_2:pas_1	KLHL42	-0.124382
ENST00000291547_11_11_43029890_43033931_ENST00000291547_2:pas_1	PKNOX1	0.124071
ENST00000302550_5_5_244705556_244709033_ENST00000302550_3:pas_1	DESI2	-0.123738
ENST00000521508_4_4_52028319_52033600_ENST00000521508_2:pas_1	ALG11	-0.123713
ENST00000374810_5_5_34710058_34713436_ENST00000374810_2:pas_1	TP53INP2	-0.123682
ENST00000396128_5_5_44924324_44929191_ENST00000396128_3:pas_2	KLHL28	-0.123619
ENST00000230048_3_3_24701459_24705046_ENST00000230048_2:pas_1	ACOT13	0.123435
ENST00000231498_35_35_37288137_37292038_ENST00000231498_2:pas_1	NUP155	-0.123348
ENST00000543571_8_8_149658153_149662238_ENST00000543571_2:pas_1	LATS1	0.123303
ENST00000327299_5_5_65226063_65232145_ENST00000327299_3:pas_2	AK4	-0.123142
ENST00000373887_8_8_120902393_120905238_ENST00000373887_2:pas_1	TRAF1	-0.123036
ENST00000396128_5_5_44924324_44929191_ENST00000396128_3:pas_1	KLHL28	-0.122535
ENST00000376356_3_3_25023176_25026664_ENST00000376356_3:pas_1	THNSL1	-0.121717
ENST00000302550_5_5_244705556_244709033_ENST00000302550_3:pas_2	DESI2	-0.121707
ENST00000334512_25_25_79312642_79316519_ENST00000334512_2:pas_1	ZMIZ1	0.121528
ENST00000324344_3_3_20854925_20860369_ENST00000324344_4:pas_3	DCUN1D3	0.121494
ENST00000566228_21_21_12568506_12574287_ENST00000566228_3:pas_2	SNX29	-0.121417
ENST00000299413_5_5_35806358_35818007_ENST00000299413_2:pas_1	TRIM44	-0.121385
ENST00000221327_5_5_44474428_44478146_ENST00000221327_2:pas_1	ZNF180	-0.12061
ENST00000391711_6_6_36888124_36892471_ENST00000391711_2:pas_1	ZNF829	-0.120252
ENST00000373129_12_12_36339624_36341973_ENST00000373129_2:pas_1	STK40	-0.120087
ENST00000373433_7_7_38089726_38092364_ENST00000373433_2:pas_1	RPRD1B	0.119509
ENST00000372146_5_5_132688881_132694953_ENST00000372146_4:pas_2	GTF3C4	0.119272
ENST00000370574_10_10_85649417_85654098_ENST00000370574_2:pas_1	ZNHIT6	0.118814
ENST00000217173_5_5_3107573_3110314_ENST00000217173_2:pas_1	UBOX5	0.118423
ENST00000229812_14_14_36493892_36495914_ENST00000229812_2:pas_1	STK38	-0.118293
ENST00000324344_3_3_20854925_20860369_ENST00000324344_4:pas_2	DCUN1D3	0.118196
ENST00000382496_23_23_9035033_9043016_ENST00000382496_3:pas_1	SEMA5A	0.118002
ENST00000382496_23_23_9035033_9043016_ENST00000382496_3:pas_2	SEMA5A	0.118002
ENST00000309042_4_4_56929841_56935844_ENST00000309042_2:pas_1	REST	0.117891
ENST00000261441_7_7_113761832_113766453_ENST00000261441_2:pas_1	RSBN1	-0.117611
ENST00000438773_23_23_139727725_139731228_ENST00000438773_3:pas_1	TRAPPC9	0.117545
ENST00000380752_13_13_29509414_29514583_ENST00000380752_2:pas_1	SLC7A1	0.117498
ENST00000267622_21_21_91965991_91969893_ENST00000267622_2:pas_1	TRIP11	-0.117067
ENST00000398022_18_18_32165295_32167256_ENST00000398022_2:pas_1	TM9SF4	-0.11706
ENST00000302787_14_14_1811479_1814573_ENST00000302787_2:pas_1	LETM1	-0.11673
ENST00000375234_6_6_96639577_96641886_ENST00000375234_2:pas_1	PRXL2C	0.116687
ENST00000262102_15_15_17643804_17646139_ENST00000262102_2:pas_1	MTUS1	-0.116468
ENST00000373036_11_11_37809574_37815566_ENST00000373036_3:pas_2	MTF1	-0.116458
ENST00000296666_9_9_127551707_127555085_ENST00000296666_2:pas_1	PRRC1	-0.116087
ENST00000298767_19_19_86435256_86437608_ENST00000298767_2:pas_1	WAPL	-0.115535
ENST00000341156_11_11_57623409_57626961_ENST00000341156_3:pas_1	B4GALNT1	0.115438
ENST00000551310_22_22_89588049_89591295_ENST00000551310_2:pas_1	ATP2B1	0.115404
ENST00000382021_13_13_34954553_34958964_ENST00000382021_2:pas_1	DNAJC21	-0.11488
ENST00000262494_8_8_56343763_56348199_ENST00000262494_2:pas_1	GNAO1	0.114423
ENST00000395718_14_14_51727745_51730727_ENST00000395718_2:pas_1	FRMD6	-0.113813
ENST00000372088_10_10_84513449_84518517_ENST00000372088_2:pas_1	CCSER2	0.113786
ENST00000343638_20_20_44205033_44207367_ENST00000343638_2:pas_1	UBTF	0.113783
ENST00000531147_2_2_59151750_59155036_ENST00000531147_2:pas_1	FAM111A	-0.113589
ENST00000373475_7_7_32855924_32858875_ENST00000373475_2:pas_1	S100PBP	-0.112892
ENST00000372146_5_5_132688881_132694953_ENST00000372146_4:pas_3	GTF3C4	0.112504
ENST00000396582_5_5_32154621_32159728_ENST00000396582_2:pas_1	ARHGAP5	0.111473
ENST00000352732_11_11_89195227_89202355_ENST00000352732_2:pas_1	ABHD2	0.111279
ENST00000320285_9_9_161129967_161136634_ENST00000320285_3:pas_2	AGPAT4	0.110221
ENST00000261900_9_9_48688458_48694436_ENST00000261900_2:pas_1	CCNT1	0.110189
ENST00000361752_8_8_163570694_163578592_ENST00000361752_2:pas_1	QKI	-0.109931
ENST00000302475_17_17_113022106_113027482_ENST00000302475_2:pas_1	MCC	-0.109892
ENST00000672722_7_7_47000331_47005077_ENST00000672722_2:pas_1	ARHGAP35	0.109409
ENST00000174618_6_6_2384073_2387649_ENST00000174618_2:pas_1	MNT	0.109098
ENST00000382159_5_5_2511219_2515147_ENST00000382159_3:pas_1	GNG7	0.109059
ENST00000373204_19_19_35919499_35930532_ENST00000373204_3:pas_2	AGO1	0.108939
ENST00000374586_18_18_109015135_109020505_ENST00000374586_2:pas_1	TMEM245	-0.108931
ENST00000220325_6_6_41895933_41901181_ENST00000220325_4:pas_3	EHD4	-0.108709
ENST00000379426_3_3_11575431_11583524_ENST00000379426_3:pas_2	TMEM170B	-0.108141
ENST00000320285_9_9_161129967_161136634_ENST00000320285_3:pas_1	AGPAT4	0.108141
ENST00000259939_8_8_18464927_18468870_ENST00000259939_2:pas_1	RNF144B	-0.108034
ENST00000574253_2_2_3289393_3293389_ENST00000574253_2:pas_1	ZNF263	0.107919
ENST00000316623_66_66_48408313_48411379_ENST00000316623_2:pas_1	FBN1	0.107346
ENST00000324344_3_3_20854925_20860369_ENST00000324344_4:pas_1	DCUN1D3	-0.107267
ENST00000434724_15_15_11868128_11873171_ENST00000434724_2:pas_1	GSPT1	-0.106911
ENST00000534980_14_14_118747763_118752097_ENST00000534980_3:pas_1	DDX6	-0.106896
ENST00000369415_7_7_89364616_89368207_ENST00000369415_2:pas_1	RRAGD	-0.106793
ENST00000300291_7_7_56429133_56432733_ENST00000300291_3:pas_1	NUDT21	0.106399
ENST00000298552_23_23_132891349_132896754_ENST00000298552_2:pas_1	TSC1	0.106285
URS0000D5BB1D_9606.445678.transcript_3_3_58255114_58259691_URS0000D5BB1D_9606.445678.transcript_2:pas_1		0.105969
ENST00000338432_53_53_109266236_109268226_ENST00000338432_2:pas_1	ACACB	-0.105197
ENST00000389384_12_12_44191805_44194411_ENST00000389384_2:pas_1	ATXN7L3	-0.104928
ENST00000579991_3_3_58089142_58095542_ENST00000579991_3:pas_2	DYNLL2	0.104471
ENST00000379561_3_3_40555667_40559034_ENST00000379561_2:pas_1	FOXO1	-0.102582
ENST00000299084_7_7_38351014_38357249_ENST00000299084_2:pas_1	SPRED1	-0.102582
ENST00000566228_21_21_12568506_12574287_ENST00000566228_3:pas_1	SNX29	-0.102446
ENST00000347136_18_18_130135025_130140164_ENST00000347136_2:pas_1	GPR107	-0.102359
ENST00000360265_16_16_7758714_7763791_ENST00000360265_2:pas_1	AFAP1	0.102345
ENST00000370558_9_9_86743128_86748184_ENST00000370558_2:pas_1	SH3GLB1	-0.102272
ENST00000597850_4_4_57590011_57593890_ENST00000597850_2:pas_1	ZIK1	-0.102244
URS0000220146_9606.150009.transcript_1_1_70372245_70398362_URS0000220146_9606.150009.transcript_10:pas_1		-0.102019
URS0000220146_9606.150009.transcript_1_1_70372245_70398362_URS0000220146_9606.150009.transcript_10:pas_6		-0.102019
ENST00000284617_4_4_229321015_229325411_ENST00000284617_2:pas_1	CCSAP	-0.101985
ENST00000280285_15_15_32226994_32230347_ENST00000280285_2:pas_1	MTMR12	-0.10162
URS0000220146_9606.150009.transcript_1_1_70372245_70398362_URS0000220146_9606.150009.transcript_10:pas_2		-0.101206
ENST00000401950_20_20_30025630_30030868_ENST00000401950_2:pas_1	MTMR3	-0.100847
URS0000220146_9606.150009.transcript_1_1_70372245_70398362_URS0000220146_9606.150009.transcript_10:pas_4		-0.100393
ENST00000452400_23_23_70109782_70113643_ENST00000452400_2:pas_1	NCOA2	-0.100203
URS0000220146_9606.150009.transcript_1_1_70372245_70398362_URS0000220146_9606.150009.transcript_10:pas_3		-0.100122
URS0000220146_9606.150009.transcript_1_1_70372245_70398362_URS0000220146_9606.150009.transcript_10:pas_5		-0.100122
ENST00000291041_3_3_67927325_67929676_ENST00000291041_2:pas_1	PSKH1	-0.0999664
ENST00000244576_3_3_27400293_27403908_ENST00000244576_2:pas_1	ZNF391	-0.0999649
ENST00000317376_12_12_72059035_72062905_ENST00000317376_2:pas_1	SPOCK2	-0.099851
ENST00000220325_6_6_41895933_41901181_ENST00000220325_4:pas_1	EHD4	0.0997798
ENST00000621401_4_4_142771197_142775363_ENST00000621401_3:pas_2	LYNX1	-0.0989093
ENST00000621401_4_4_142771197_142775363_ENST00000621401_3:pas_1	LYNX1	-0.0984961
ENST00000337682_6_6_31280584_31282871_ENST00000337682_2:pas_1	SINHCAF	0.0982792
ENST00000616540_15_15_111782195_111786520_ENST00000616540_3:pas_1	ALG9	-0.0978026
ENST00000313040_6_6_44234702_44237268_ENST00000313040_2:pas_1	ZNF227	-0.0974587
ENST00000361573_16_16_49887829_49892242_ENST00000361573_3:pas_2	SLC9A8	-0.0961122
ENST00000370282_4_4_93149742_93154888_ENST00000370282_2:pas_1	TMED5	0.095711
ENST00000338963_22_22_55826922_55829999_ENST00000338963_2:pas_1	NEDD4	-0.0953435
ENST00000393243_15_15_85672405_85676204_ENST00000393243_2:pas_1	GSE1	0.0947694
ENST00000398675_8_8_42081845_42087947_ENST00000398675_3:pas_1	GXYLT1	-0.0946467
ENST00000368921_2_2_151067219_151069544_ENST00000368921_2:pas_1	MLLT11	0.0943013
ENST00000357157_8_8_72885745_72887694_ENST00000357157_2:pas_1	MCU	0.0941759
ENST00000416167_4_4_2129117_2133223_ENST00000416167_2:pas_1	IGF2	0.0941759
ENST00000401399_29_29_205016308_205022822_ENST00000401399_2:pas_1	NFASC	0.0941627
ENST00000379599_6_6_39047674_39050109_ENST00000379599_2:pas_1	NHLRC3	-0.0940691
ENST00000271375_8_8_168242501_168253021_ENST00000271375_4:pas_2	SFT2D2	-0.0937606
ENST00000332707_25_25_64448105_64451125_ENST00000332707_2:pas_1	XPOT	0.0937534
ENST00000361396_22_22_95578202_95582313_ENST00000361396_3:pas_2	DZIP1	-0.0934468
ENST00000392837_10_10_106885904_106889316_ENST00000392837_2:pas_1	RIC8B	0.0929812
ENST00000271375_8_8_168242501_168253021_ENST00000271375_4:pas_3	SFT2D2	-0.0926766
ENST00000340344_3_3_42908864_42913304_ENST00000340344_2:pas_1	NDUFV3	-0.0926244
ENST00000376356_3_3_25023176_25026664_ENST00000376356_3:pas_2	THNSL1	-0.0924188
ENST00000397843_41_41_120485067_120489937_ENST00000397843_2:pas_1	ARHGEF12	-0.0922639
ENST00000300870_4_4_31914476_31917357_ENST00000300870_2:pas_1	ZNF267	0.0921852
ENST00000375587_8_8_92613019_92620529_ENST00000375587_3:pas_1	CENPP	-0.0921597
ENST00000311277_14_14_155342658_155347905_ENST00000311277_2:pas_1	MAP9	-0.0913699
ENST00000277458_6_6_129634605_129638457_ENST00000277458_2:pas_1	ASB6	0.0910506
ENST00000336798_3_3_30869467_30873377_ENST00000336798_2:pas_1	SDC3	-0.0908413
ENST00000323929_20_20_94415570_94420181_ENST00000323929_2:pas_1	MRE11	-0.0907488
ENST00000375587_8_8_92613019_92620529_ENST00000375587_3:pas_2	CENPP	0.0901988
ENST00000286918_4_4_102501767_102507942_ENST00000286918_3:pas_2	ANKRD9	-0.090172
ENST00000219315_8_8_58518724_58523842_ENST00000219315_2:pas_1	SETD6	-0.0901084
ENST00000366663_4_4_230837119_230839908_ENST00000366663_2:pas_1	C1orf198	-0.0900962
ENST00000398309_23_23_83455012_83459924_ENST00000398309_2:pas_1	DLG2	0.0900805
ENST00000271375_8_8_168242501_168253021_ENST00000271375_4:pas_1	SFT2D2	-0.0899668
ENST00000334121_12_12_66178719_66183615_ENST00000334121_3:pas_1	SREK1	0.089958
ENST00000316562_7_7_3923244_3929887_ENST00000316562_4:pas_2	PANK2	-0.0892833
ENST00000306378_28_28_67982252_67984378_ENST00000306378_2:pas_1	BPTF	0.0891049
ENST00000316334_10_10_27545913_27548470_ENST00000316334_2:pas_1	LNX2	-0.0884342
ENST00000367454_11_11_193012254_193016395_ENST00000367454_2:pas_1	UCHL5	0.0883173
ENST00000261657_5_5_11178335_11182181_ENST00000261657_2:pas_1	CLEC16A	0.0875796
ENST00000336095_6_6_3927309_3934201_ENST00000336095_3:pas_1	RNF24	0.0873499
ENST00000322247_5_5_13663347_13666713_ENST00000322247_2:pas_1	FAM210A	0.0870823
ENST00000316562_7_7_3923244_3929887_ENST00000316562_4:pas_3	PANK2	-0.0868446
URS000233A784_9606.128579.transcript_3_3_9807848_9817917_URS000233A784_9606.128579.transcript_3:pas_1		0.0867033
ENST00000373464_3_3_126832487_126838210_ENST00000373464_4:pas_3	ZBTB43	0.0860936
ENST00000357484_6_6_89895006_89901803_ENST00000357484_4:pas_3	ARPIN	0.0859791
ENST00000303694_3_3_104756949_104762014_ENST00000303694_2:pas_1	CHST11	0.085789
ENST00000438773_23_23_139727725_139731228_ENST00000438773_3:pas_2	TRAPPC9	-0.0852188
ENST00000268719_6_6_18065180_18068405_ENST00000268719_2:pas_1	GID4	-0.0845815
ENST00000541970_6_6_170575295_170577717_ENST00000541970_2:pas_1	PDCD2	-0.0844388
ENST00000374269_3_3_26121837_26125555_ENST00000374269_2:pas_1	PDIK1L	-0.0844173
ENST00000262134_14_14_55582914_55586666_ENST00000262134_3:pas_2	LPCAT2	-0.0843766
ENST00000294383_68_68_55066359_55069107_ENST00000294383_2:pas_1	USP24	-0.0834632
ENST00000335509_28_28_113295960_113298585_ENST00000335509_2:pas_1	TPCN1	-0.083322
ENST00000521381_16_16_68297412_68301821_ENST00000521381_2:pas_1	PIK3R1	-0.0830623
ENST00000296215_4_4_37534449_37538012_ENST00000296215_2:pas_1	SNIP1	-0.08134
ENST00000348159_12_12_156463727_156467656_ENST00000348159_2:pas_1	MEF2D	0.0810813
ENST00000544604_9_9_29053579_29057488_ENST00000544604_2:pas_1	ZNRF3	-0.0810687
ENST00000357484_6_6_89895006_89901803_ENST00000357484_4:pas_1	ARPIN	-0.079003
ENST00000618852_9_9_27404230_27408346_ENST00000618852_2:pas_1	WASF2	-0.0785855
ENST00000394670_12_12_32369599_32381885_ENST00000394670_6:pas_5	ZNF207	0.078571
ENST00000262605_5_5_44489263_44494603_ENST00000262605_2:pas_1	TTPAL	-0.0783413
ENST00000334121_12_12_66178719_66183615_ENST00000334121_3:pas_2	SREK1	-0.0782967
ENST00000376573_10_10_22534854_22537281_ENST00000376573_2:pas_1	PIP4K2A	0.0777327
ENST00000381298_17_17_55935095_55941819_ENST00000381298_2:pas_1	IL6ST	0.0776692
ENST00000259400_8_8_99968434_99974534_ENST00000259400_2:pas_1	STX17	-0.0776163
ENST00000394947_21_21_75369379_75372209_ENST00000394947_2:pas_1	SIN3A	0.0775887
ENST00000372899_47_47_42691032_42693505_ENST00000372899_2:pas_1	UBR2	-0.0771788
ENST00000344096_3_3_67657106_67665406_ENST00000344096_3:pas_1	DYRK2	-0.0769269
ENST00000359933_42_42_96279195_96285985_ENST00000359933_3:pas_1	ATG2B	0.0769233
ENST00000619039_10_10_38765691_38769771_ENST00000619039_2:pas_1	PIP4K2B	-0.0768397
ENST00000367161_12_12_205142505_205147745_ENST00000367161_3:pas_1	DSTYK	-0.0762976
ENST00000682501_31_31_131495740_131500197_ENST00000682501_3:pas_1	PRRC2B	0.0762769
ENST00000432191_12_12_42446592_42448618_ENST00000432191_2:pas_1	PPHLN1	-0.0761395
ENST00000253193_7_7_33206988_33208864_ENST00000253193_2:pas_1	LRP3	0.0757088
ENST00000256646_34_34_119911553_119916694_ENST00000256646_2:pas_1	NOTCH2	-0.0756046
URS0000D57998_9606.47536.transcript_2_2_147174423_147180173_URS0000D57998_9606.47536.transcript_2:pas_1		-0.0754647
ENST00000255305_23_23_20777329_20783919_ENST00000255305_3:pas_2	XPO4	-0.075185
ENST00000316562_7_7_3923244_3929887_ENST00000316562_4:pas_1	PANK2	0.0751646
ENST00000539966_11_11_98445185_98453209_ENST00000539966_3:pas_1	STK24	0.0749699
ENST00000380958_19_19_28292382_28295335_ENST00000380958_2:pas_1	PAN3	0.07445
ENST00000261908_29_29_73302613_73305205_ENST00000261908_2:pas_1	NEO1	-0.0741393
ENST00000370187_15_15_101553155_101557313_ENST00000370187_3:pas_2	BTRC	-0.0738619
ENST00000262093_11_11_57544377_57550846_ENST00000262093_2:pas_1	FECH	0.0737449
ENST00000607373_10_10_59659146_59664120_ENST00000607373_3:pas_1	BNIP2	-0.0735797
ENST00000393640_6_6_70375978_70381862_ENST00000393640_2:pas_1	ST3GAL2	0.0735265
ENST00000301180_38_38_50744587_50748657_ENST00000301180_2:pas_1	DIP2B	-0.0733849
ENST00000329524_11_11_68226350_68229259_ENST00000329524_2:pas_1	NFATC3	0.0730088
ENST00000317829_12_12_94870689_94876748_ENST00000317829_2:pas_1	AMOTL1	0.0729606
ENST00000361923_21_21_7842672_7845177_ENST00000361923_2:pas_1	PER3	-0.0729584
ENST00000395686_16_16_52639915_52643630_ENST00000395686_2:pas_1	ERO1A	0.0729133
ENST00000455036_6_6_80519223_80526265_ENST00000455036_3:pas_2	ZBTB10	0.0726213
ENST00000564996_5_5_84661578_84667686_ENST00000564996_3:pas_1	KLHL36	0.0725352
ENST00000379019_20_20_5544439_5547850_ENST00000379019_2:pas_1	GPCPD1	0.0722785
ENST00000356338_41_41_52307283_52313848_ENST00000356338_3:pas_2	MYO5A	0.071961
ENST00000380737_10_10_26370134_26372680_ENST00000380737_2:pas_1	PPP2R2A	0.0715636
ENST00000358691_33_33_67070444_67078586_ENST00000358691_4:pas_3	HELZ	0.0714237
ENST00000182527_11_11_52497408_52503270_ENST00000182527_2:pas_1	TRAM2	0.0713732
ENST00000343629_8_8_84476355_84480026_ENST00000343629_2:pas_1	MEAK7	-0.0702916
ENST00000542104_5_5_64694763_64697564_ENST00000542104_2:pas_1	RASSF3	-0.0702826
ENST00000298307_13_13_49782830_49786385_ENST00000298307_2:pas_1	KLHDC2	-0.0700542
ENST00000355312_20_20_109929804_109933190_ENST00000355312_2:pas_1	GIT2	0.0697945
ENST00000240731_4_4_57640704_57644041_ENST00000240731_2:pas_1	ZNF211	-0.0694013
ENST00000680533_24_24_72908709_72916733_ENST00000680533_3:pas_2	TNPO1	-0.0691273
ENST00000379644_18_18_43199388_43202855_ENST00000379644_2:pas_1	HGSNAT	-0.06883
ENST00000397333_15_15_132136594_132139298_ENST00000397333_2:pas_1	DDX51	0.0677618
ENST00000680533_24_24_72908709_72916733_ENST00000680533_3:pas_1	TNPO1	0.0676812
ENST00000356321_3_3_34978341_34983490_ENST00000356321_2:pas_1	ZNF770	-0.067335
ENST00000342704_11_11_33644347_33650030_ENST00000342704_2:pas_1	CBFA2T2	0.0670084
ENST00000349880_38_38_20118133_20121601_ENST00000349880_2:pas_1	NAV2	0.066656
ENST00000356338_41_41_52307283_52313848_ENST00000356338_3:pas_1	MYO5A	0.0665492
ENST00000261700_8_8_52004362_52010694_ENST00000261700_3:pas_2	RTRAF	-0.0663316
ENST00000374023_5_5_34587288_34590600_ENST00000374023_2:pas_1	ILRUN	-0.0653342
ENST00000338700_12_12_153334814_153339317_ENST00000338700_2:pas_1	TRIM2	-0.0653072
ENST00000413366_17_17_66803873_66810743_ENST00000413366_4:pas_1	PRKCA	-0.0648964
ENST00000276282_3_3_8783354_8786055_ENST00000276282_2:pas_1	MFHAS1	0.0647863
ENST00000518547_14_14_124550784_124553692_ENST00000518547_2:pas_1	MTSS1	-0.0643981
ENST00000327040_16_16_18527303_18535958_ENST00000327040_4:pas_1	PSD3	0.0642494
ENST00000327040_16_16_18527303_18535958_ENST00000327040_4:pas_2	PSD3	0.0639957
ENST00000367295_27_27_201819837_201826969_ENST00000367295_3:pas_2	NAV1	-0.0636405
ENST00000298815_24_24_100988713_100993941_ENST00000298815_3:pas_1	ARHGAP42	0.0635588
ENST00000159111_23_23_5151335_5153598_ENST00000159111_2:pas_1	KDM4B	0.0633392
ENST00000327040_16_16_18527303_18535958_ENST00000327040_4:pas_3	PSD3	0.0623518
ENST00000604000_6_6_145933423_145936552_ENST00000604000_2:pas_1	LIX1L	-0.0618263
ENST00000310421_3_3_66628487_66635372_ENST00000310421_3:pas_2	VCPIP1	0.0617568
ENST00000382038_6_6_34905260_34908948_ENST00000382038_2:pas_1	RAD1	-0.0608807
ENST00000304538_16_16_129899715_129902516_ENST00000304538_2:pas_1	PRDM10	0.0603053
ENST00000480824_9_9_36923347_36928964_ENST00000480824_2:pas_1	C6orf89	-0.0595012
URS0000220146_9606.150009.transcript_1_1_70372245_70398362_URS0000220146_9606.150009.transcript_10:pas_9		-0.059477
ENST00000380615_11_11_30202630_30208738_ENST00000380615_3:pas_1	KATNAL1	0.0588189
ENST00000238256_28_28_113161006_113166155_ENST00000238256_2:pas_1	FKBP15	-0.0587315
ENST00000343882_4_4_108679827_108684774_ENST00000343882_2:pas_1	FOXO3	0.0584043
ENST00000231484_4_4_141943581_141945805_ENST00000231484_2:pas_1	PCDH12	0.0581394
ENST00000399503_20_20_56893531_56896152_ENST00000399503_2:pas_1	MAP3K1	-0.058138
ENST00000230053_4_4_70856679_70861749_ENST00000230053_2:pas_1	B3GAT2	0.0579065
ENST00000373036_11_11_37809574_37815566_ENST00000373036_3:pas_1	MTF1	-0.057798
ENST00000264431_24_24_159358114_159360169_ENST00000264431_2:pas_1	RAPGEF2	-0.0574565
ENST00000359933_42_42_96279195_96285985_ENST00000359933_3:pas_2	ATG2B	-0.0568017
ENST00000391854_4_4_235547685_235552237_ENST00000391854_3:pas_2	GNG4	0.056293
ENST00000320631_5_5_64851642_64854857_ENST00000320631_2:pas_1	EHD1	0.0562407
ENST00000372189_24_24_131576770_131579647_ENST00000372189_2:pas_1	RAPGEF1	-0.0554125
ENST00000372852_5_5_39623435_39627180_ENST00000372852_3:pas_2	HEYL	-0.0552808
ENST00000314328_17_17_24414534_24417738_ENST00000314328_2:pas_1	SPECC1L	-0.0551491
ENST00000527636_13_13_12937109_12944737_ENST00000527636_2:pas_1	TEAD1	0.0550565
ENST00000396161_3_3_57620160_57624724_ENST00000396161_3:pas_2	ZNF134	-0.054973
ENST00000649865_21_21_98957061_98964530_ENST00000649865_3:pas_2	IGF1R	0.0547307
ENST00000083182_13_13_60443158_60447834_ENST00000083182_2:pas_1	APPBP2	0.0538407
ENST00000352998_5_5_37242469_37248738_ENST00000352998_2:pas_1	ZNF383	-0.0537761
ENST00000345127_8_8_42456757_42460665_ENST00000345127_2:pas_1	PRICKLE1	0.053726
ENST00000509018_28_28_131423921_131427291_ENST00000509018_2:pas_1	RAPGEF6	-0.0526955
ENST00000398073_8_8_57819927_57823727_ENST00000398073_2:pas_1	CTDSP2	0.0521963
ENST00000571197_1_1_68225969_68229145_ENST00000571197_2:pas_1	ENSG00000262160	-0.051758
ENST00000300291_7_7_56429133_56432733_ENST00000300291_3:pas_2	NUDT21	-0.051626
ENST00000426820_16_16_113973024_113977869_ENST00000426820_2:pas_1	HIPK1	0.051355
ENST00000276533_8_8_41541991_41545030_ENST00000276533_2:pas_1	GINS4	0.0510321
ENST00000370187_15_15_101553155_101557313_ENST00000370187_3:pas_1	BTRC	-0.050952
ENST00000646641_2_2_10221433_10224947_ENST00000646641_2:pas_1	S1PR2	0.0509166
ENST00000361475_13_13_38127385_38130369_ENST00000361475_2:pas_1	TGM2	-0.0509102
ENST00000360905_19_19_1490093_1495931_ENST00000360905_3:pas_1	ERC1	-0.0505265
ENST00000330947_6_6_89592771_89597861_ENST00000330947_3:pas_1	LRRC8B	-0.0504328
ENST00000696270_23_23_78104485_78108822_ENST00000696270_2:pas_1	TNRC6C	-0.0501066
ENST00000372852_5_5_39623435_39627180_ENST00000372852_3:pas_1	HEYL	-0.0487772
ENST00000360905_19_19_1490093_1495931_ENST00000360905_3:pas_2	ERC1	-0.0482352
ENST00000367033_32_32_208022242_208027338_ENST00000367033_2:pas_1	PLXNA2	0.0479537
ENST00000280886_37_37_274201_277577_ENST00000280886_2:pas_1	DIP2C	-0.0477686
ENST00000396161_3_3_57620160_57624724_ENST00000396161_3:pas_1	ZNF134	-0.0476727
ENST00000006053_3_3_57382030_57385044_ENST00000006053_2:pas_1	CX3CL1	0.0474939
ENST00000581396_14_14_17843511_17847783_ENST00000581396_3:pas_2	TOM1L2	-0.04729
ENST00000291565_11_11_43755951_43762299_ENST00000291565_4:pas_3	PDXK	-0.047241
ENST00000291565_11_11_43755951_43762299_ENST00000291565_4:pas_1	PDXK	-0.0470828
ENST00000335606_5_5_33986165_33989502_ENST00000335606_2:pas_1	AMACR	-0.0469797
ENST00000247178_10_10_55366391_55369925_ENST00000247178_2:pas_1	ATG14	-0.0468624
ENST00000263095_4_4_57211354_57222846_ENST00000263095_4:pas_2	ZNF264	-0.0464104
ENST00000649865_21_21_98957061_98964530_ENST00000649865_3:pas_1	IGF1R	0.0460176
ENST00000361573_16_16_49887829_49892242_ENST00000361573_3:pas_1	SLC9A8	-0.0459606
ENST00000581396_14_14_17843511_17847783_ENST00000581396_3:pas_1	TOM1L2	-0.045664
ENST00000261842_21_21_51002502_51005895_ENST00000261842_2:pas_1	AP4E1	0.0454258
ENST00000274867_25_25_39901813_39904869_ENST00000274867_2:pas_1	DAAM2	-0.0452194
ENST00000608933_7_7_88257620_88262726_ENST00000608933_2:pas_1	PPM1K	0.0452017
ENST00000381638_55_55_4004445_4006970_ENST00000381638_2:pas_1	ZZEF1	-0.0447185
ENST00000322342_2_2_75195113_75202340_ENST00000322342_2:pas_1	PTGR3	0.0446182
ENST00000380615_11_11_30202630_30208738_ENST00000380615_3:pas_2	KATNAL1	-0.0446154
ENST00000225388_4_4_29255839_29264591_ENST00000225388_3:pas_2	NUFIP2	0.0445683
ENST00000263377_20_20_15235519_15238445_ENST00000263377_2:pas_1	BRD4	-0.0435372
ENST00000225388_4_4_29255839_29264591_ENST00000225388_3:pas_1	NUFIP2	-0.0433634
ENST00000367467_20_20_148548295_148552044_ENST00000367467_2:pas_1	SASH1	-0.0426829
ENST00000607373_10_10_59659146_59664120_ENST00000607373_3:pas_2	BNIP2	-0.0424151
ENST00000373625_14_14_32170707_32176563_ENST00000373625_2:pas_1	KPNA6	0.0423733
ENST00000263381_8_8_15419978_15423235_ENST00000263381_2:pas_1	WIZ	-0.0423596
ENST00000216264_13_13_46684410_46687206_ENST00000216264_2:pas_1	CERK	-0.042193
ENST00000327827_4_4_9116668_9121635_ENST00000327827_2:pas_1	C16orf72	-0.041758
ENST00000291565_11_11_43755951_43762299_ENST00000291565_4:pas_2	PDXK	-0.0416384
ENST00000402010_19_19_63908877_63911020_ENST00000402010_2:pas_1	MARK2	-0.0414406
ENST00000403796_18_18_125088119_125090516_ENST00000403796_2:pas_1	SLC37A2	-0.0410634
ENST00000374212_5_5_113260272_113264492_ENST00000374212_2:pas_1	SLC31A1	0.0410017
ENST00000579991_3_3_58089142_58095542_ENST00000579991_3:pas_1	DYNLL2	-0.0406086
ENST00000371917_39_39_49033023_49036693_ENST00000371917_2:pas_1	ARFGEF2	0.0403547
ENST00000370185_7_7_99305685_99309584_ENST00000370185_2:pas_1	PLPPR4	-0.0403223
ENST00000338244_17_17_4852358_4857204_ENST00000338244_2:pas_1	SLC23A2	0.0402066
ENST00000340149_10_10_78215297_78219415_ENST00000340149_2:pas_1	GAB2	-0.0395744
ENST00000650182_8_8_3503612_3513036_ENST00000650182_3:pas_1	LRPAP1	-0.0394519
ENST00000276431_9_9_23020133_23022984_ENST00000276431_2:pas_1	TNFRSF10B	-0.0390005
ENST00000220325_6_6_41895933_41901181_ENST00000220325_4:pas_2	EHD4	-0.0383154
ENST00000299980_23_23_71729000_71733159_ENST00000299980_2:pas_1	AP1G1	-0.0379926
ENST00000249822_3_3_52547045_52552104_ENST00000249822_2:pas_1	ARPP19	0.0376841
ENST00000413366_17_17_66803873_66810743_ENST00000413366_4:pas_2	PRKCA	-0.03756
ENST00000368309_11_11_156035299_156037130_ENST00000368309_2:pas_1	UBQLN4	-0.0375288
ENST00000263095_4_4_57211354_57222846_ENST00000263095_4:pas_1	ZNF264	-0.037273
ENST00000612814_5_5_28394642_28399713_ENST00000612814_2:pas_1	SLC46A1	0.0369919
ENST00000367161_12_12_205142505_205147745_ENST00000367161_3:pas_2	DSTYK	-0.0367957
ENST00000167106_7_7_76778946_76783015_ENST00000167106_2:pas_1	VASH1	0.0364449
ENST00000565387_2_2_66488658_66490717_ENST00000565387_2:pas_1	ENSG00000261351	0.0364111
URS0000220146_9606.150009.transcript_1_1_70372245_70398362_URS0000220146_9606.150009.transcript_10:pas_8		-0.035632
ENST00000308488_16_16_77660009_77667491_ENST00000308488_4:pas_3	RSF1	0.0352885
ENST00000453190_20_20_38474668_38482218_ENST00000453190_2:pas_1	LIFR	-0.034957
URS000233A784_9606.128579.transcript_3_3_9807848_9817917_URS000233A784_9606.128579.transcript_3:pas_2		0.0348005
ENST00000354670_5_5_40087890_40091888_ENST00000354670_2:pas_1	BMF	-0.034788
ENST00000333681_3_3_63123346_63128759_ENST00000333681_2:pas_1	BCL2	-0.0347451
ENST00000341744_4_4_57648396_57652598_ENST00000341744_2:pas_1	PMEPA1	-0.0336986
ENST00000534980_14_14_118747763_118752097_ENST00000534980_3:pas_2	DDX6	-0.0336125
ENST00000331134_17_17_81556887_81559416_ENST00000331134_2:pas_1	NPLOC4	-0.0334688
ENST00000354911_14_14_28619537_28623112_ENST00000354911_2:pas_1	WAC	-0.0331962
ENST00000553645_8_8_73695902_73703732_ENST00000553645_4:pas_3	DNAL1	0.0331947
ENST00000396594_12_12_36214441_36217600_ENST00000396594_2:pas_1	GNE	0.0330687
ENST00000367921_18_18_162780112_162787405_ENST00000367921_2:pas_1	DDR2	0.0329402
ENST00000505560_19_19_80477219_80483379_ENST00000505560_2:pas_1	ZFYVE16	0.0327419
ENST00000341376_10_10_41097357_41102403_ENST00000341376_2:pas_1	NFYA	-0.0326651
ENST00000377793_8_8_63954338_63957319_ENST00000377793_2:pas_1	NAA40	-0.0326263
ENST00000382892_23_23_1978638_1982203_ENST00000382892_2:pas_1	NSD2	0.0322111
ENST00000263102_9_9_59788747_59793111_ENST00000263102_2:pas_1	CCDC6	0.0320239
ENST00000319397_8_8_128458765_128462576_ENST00000319397_2:pas_1	ETS1	0.0319805
ENST00000370077_10_10_63587605_63590729_ENST00000370077_2:pas_1	GMEB2	-0.0319552
ENST00000311921_6_6_32382717_32387667_ENST00000311921_2:pas_1	ZNF507	-0.0317138
ENST00000369046_11_11_106665782_106668417_ENST00000369046_2:pas_1	QRSL1	-0.0316444
ENST00000369486_11_11_116574408_116577562_ENST00000369486_2:pas_1	IGSF3	-0.0312966
ENST00000382850_30_30_58396167_58401539_ENST00000382850_2:pas_1	NEDD4L	0.0309354
URS0000D5712D_9606.73763.transcript_2_2_226154603_226186408_URS0000D5712D_9606.73763.transcript_2:pas_1		0.0309168
ENST00000321949_14_14_18777171_18782333_ENST00000321949_3:pas_2	CRTC1	-0.0307755
ENST00000339468_5_5_21697536_21701218_ENST00000339468_2:pas_1	YPEL1	0.0307755
ENST00000370025_6_6_108699162_108702928_ENST00000370025_2:pas_1	PRPF38B	-0.0306733
ENST00000261254_5_5_4299860_4305353_ENST00000261254_2:pas_1	CCND2	-0.0302127
ENST00000303407_12_12_134030305_134033705_ENST00000303407_3:pas_2	BRD3	0.0299499
ENST00000356331_13_13_2833697_2841098_ENST00000356331_3:pas_1	SH3BP2	0.0294624
ENST00000338074_22_22_36229332_36232799_ENST00000338074_2:pas_1	EPB41L1	0.029401
ENST00000372398_8_8_130232990_130237303_ENST00000372398_2:pas_1	NCS1	0.0292663
ENST00000266085_5_5_32859180_32863041_ENST00000266085_2:pas_1	TIMP3	-0.0288579
ENST00000279101_10_10_62388634_62391111_ENST00000279101_2:pas_1	CABLES2	-0.0286403
ENST00000302850_22_22_7112265_7117410_ENST00000302850_2:pas_1	INSR	-0.0285709
ENST00000263095_4_4_57211354_57222846_ENST00000263095_4:pas_3	ZNF264	-0.0284162
ENST00000356331_13_13_2833697_2841098_ENST00000356331_3:pas_2	SH3BP2	-0.028045
ENST00000413366_17_17_66803873_66810743_ENST00000413366_4:pas_3	PRKCA	-0.027995
ENST00000344096_3_3_67657106_67665406_ENST00000344096_3:pas_2	DYRK2	0.0278058
ENST00000284476_8_8_223002385_223005995_ENST00000284476_2:pas_1	DISP1	-0.0272469
ENST00000377658_4_4_6590724_6593658_ENST00000377658_2:pas_1	KLHL21	-0.0266366
ENST00000297933_28_28_125362606_125367207_ENST00000297933_2:pas_1	GAPVD1	-0.0259899
ENST00000602402_12_12_95790873_95794988_ENST00000602402_2:pas_1	DNAJC3	0.0257925
ENST00000393356_14_14_180573988_180578347_ENST00000393356_2:pas_1	CNOT6	-0.0257549
ENST00000291572_10_10_43982304_43987592_ENST00000291572_2:pas_1	AGPAT3	-0.025333
ENST00000282841_4_4_235342011_235344532_ENST00000282841_2:pas_1	GGPS1	0.0251904
ENST00000311437_5_5_12576100_12581724_ENST00000311437_2:pas_1	ZNF490	-0.0249441
ENST00000323571_8_8_40278185_40284136_ENST00000323571_2:pas_1	WIPF2	-0.0243868
ENST00000225577_15_15_59946551_59950574_ENST00000225577_2:pas_1	RPS6KB1	-0.0243822
ENST00000369800_5_5_172686681_172691540_ENST00000369800_2:pas_1	NEURL1B	0.0242778
ENST00000342745_6_6_69710954_69715144_ENST00000342745_2:pas_1	SUSD6	-0.0241438
ENST00000358691_33_33_67070444_67078586_ENST00000358691_4:pas_2	HELZ	0.0236513
ENST00000310924_12_12_79932343_79941107_ENST00000310924_2:pas_1	TBC1D16	-0.0234696
ENST00000396976_5_5_43358172_43361941_ENST00000396976_2:pas_1	ZSCAN29	-0.0231739
ENST00000358691_33_33_67070444_67078586_ENST00000358691_4:pas_1	HELZ	0.0230709
ENST00000223428_6_6_96754553_96760477_ENST00000223428_2:pas_1	ZNF510	0.0218662
ENST00000661725_2_2_44103007_44108337_ENST00000661725_3:pas_1	ZNF225-AS1	0.0218388
ENST00000481739_10_10_134436467_134440585_ENST00000481739_2:pas_1	RXRA	-0.0218157
ENST00000366767_35_35_226989865_226994399_ENST00000366767_2:pas_1	CDC42BPA	0.0215465
ENST00000296792_13_13_73579877_73583380_ENST00000296792_2:pas_1	UTP15	0.021483
ENST00000374242_5_5_112683926_112687633_ENST00000374242_2:pas_1	INIP	-0.0213229
ENST00000333039_5_5_38818452_38822833_ENST00000333039_2:pas_1	NPTXR	-0.0209283
ENST00000281282_19_19_57547355_57550717_ENST00000281282_2:pas_1	CGNL1	-0.0198412
ENST00000613099_69_69_12508893_12512047_ENST00000613099_2:pas_1	VPS13D	0.0195675
ENST00000308488_16_16_77660009_77667491_ENST00000308488_4:pas_1	RSF1	-0.0194654
ENST00000286918_4_4_102501767_102507942_ENST00000286918_3:pas_1	ANKRD9	0.0192705
ENST00000370544_5_5_87344788_87348923_ENST00000370544_2:pas_1	LMO4	0.0192206
ENST00000372146_5_5_132688881_132694953_ENST00000372146_4:pas_1	GTF3C4	0.0189963
ENST00000616540_15_15_111782195_111786520_ENST00000616540_3:pas_2	ALG9	-0.0187697
ENST00000310430_27_27_9776650_9782346_ENST00000310430_2:pas_1	TNKS	0.018156
ENST00000355264_9_9_74120255_74123910_ENST00000355264_2:pas_1	AP3M1	0.0179887
ENST00000266304_4_4_41395745_41399326_ENST00000266304_2:pas_1	TEF	-0.0175225
ENST00000336273_12_12_97724600_97730260_ENST00000336273_2:pas_1	MTDH	-0.0173432
ENST00000360541_11_11_138506095_138508387_ENST00000360541_2:pas_1	ETF1	0.016985
ENST00000265713_17_17_41929479_41934867_ENST00000265713_3:pas_1	KAT6A	0.0169377
ENST00000323817_14_14_110609978_110614666_ENST00000323817_2:pas_1	CDK19	0.016225
ENST00000337190_6_6_2247432_2250701_ENST00000337190_2:pas_1	MXD4	-0.0161247
ENST00000311191_19_19_46750540_46753040_ENST00000311191_2:pas_1	LRCH1	-0.0160798
ENST00000262126_13_13_9280941_9285985_ENST00000262126_3:pas_1	ANKRD12	-0.0153979
ENST00000262126_13_13_9280941_9285985_ENST00000262126_3:pas_2	ANKRD12	-0.0153649
ENST00000264914_8_8_78777209_78780662_ENST00000264914_2:pas_1	ARSB	-0.0153575
ENST00000589123_11_11_3462752_3469217_ENST00000589123_2:pas_1	NFIC	0.0153117
ENST00000288815_5_5_124809808_124814885_ENST00000288815_2:pas_1	OLFML2A	0.0152351
ENST00000375746_14_14_90895528_90898549_ENST00000375746_2:pas_1	SYK	-0.015133
ENST00000368679_23_23_126012381_126017339_ENST00000368679_2:pas_1	ADAM12	-0.0148444
ENST00000297109_4_4_154455900_154461053_ENST00000297109_2:pas_1	SAP30L	0.0146351
ENST00000538936_13_13_81900958_81904944_ENST00000538936_2:pas_1	PCYT2	-0.0142458
ENST00000522362_3_3_26504701_26509243_ENST00000522362_2:pas_1	PNMA2	-0.0138376
ENST00000564996_5_5_84661578_84667686_ENST00000564996_3:pas_2	KLHL36	0.0138221
ENST00000533626_10_10_7995945_8001862_ENST00000533626_2:pas_1	EIF3F	0.0134806
ENST00000455833_9_9_18904280_18908666_ENST00000455833_3:pas_2	IFFO2	-0.0133053
ENST00000330386_7_7_132077401_132080457_ENST00000330386_2:pas_1	EP400	0.0132872
ENST00000306014_20_20_113157173_113159109_ENST00000306014_2:pas_1	DDX54	-0.0130999
ENST00000357235_5_5_151050985_151053327_ENST00000357235_2:pas_1	CDC42SE1	0.0129288
ENST00000420843_16_16_75260122_75266274_ENST00000420843_3:pas_1	ARRB1	0.0127507
ENST00000064778_9_9_73400487_73406744_ENST00000064778_2:pas_1	FAM168A	-0.012329
ENST00000455833_9_9_18904280_18908666_ENST00000455833_3:pas_1	IFFO2	-0.0120983
ENST00000374736_50_50_104781006_104784455_ENST00000374736_2:pas_1	ABCA1	-0.0117498
ENST00000329623_13_13_41885112_41889344_ENST00000329623_2:pas_1	C2CD2	0.0116797
ENST00000361396_22_22_95578202_95582313_ENST00000361396_3:pas_1	DZIP1	0.0116612
ENST00000394166_3_3_96337348_96340258_ENST00000394166_2:pas_1	NR2F2	0.0116006
ENST00000661725_2_2_44103007_44108337_ENST00000661725_3:pas_2	ZNF225-AS1	-0.0115207
ENST00000303407_12_12_134030305_134033705_ENST00000303407_3:pas_1	BRD3	0.0109771
ENST00000263196_10_10_19036286_19039121_ENST00000263196_2:pas_1	DGCR2	0.0109741
ENST00000262394_9_9_27312210_27315926_ENST00000262394_2:pas_1	WSB1	-0.0105952
ENST00000358625_14_14_134157893_134159968_ENST00000358625_2:pas_1	WDR5	0.0102952
ENST00000530997_31_31_50719763_50723672_ENST00000530997_3:pas_1	NIN	0.0100319
ENST00000262741_10_10_46040140_46043871_ENST00000262741_2:pas_1	PIK3R3	0.00934833
ENST00000368364_5_5_125759117_125761269_ENST00000368364_2:pas_1	HEY2	0.00928762
ENST00000321949_14_14_18777171_18782333_ENST00000321949_3:pas_1	CRTC1	0.0092354
ENST00000455036_6_6_80519223_80526265_ENST00000455036_3:pas_1	ZBTB10	-0.00814057
ENST00000536441_10_10_95165513_95173341_ENST00000536441_2:pas_1	SESN3	-0.00772358
ENST00000335350_17_17_71299112_71302864_ENST00000335350_3:pas_2	UNC5B	-0.0071806
ENST00000374525_4_4_110168399_110172512_ENST00000374525_2:pas_1	PALM2AKAP2	0.00712179
ENST00000299575_4_4_81043161_81047350_ENST00000299575_2:pas_1	ATMIN	-0.00683362
ENST00000257897_18_18_57723761_57726794_ENST00000257897_2:pas_1	AGAP2	0.00681971
ENST00000373609_10_10_32194902_32198285_ENST00000373609_2:pas_1	TXLNA	0.00646651
ENST00000358713_12_12_19505344_19508927_ENST00000358713_2:pas_1	GATAD2A	0.00639746
ENST00000366843_14_14_225486829_225497812_ENST00000366843_2:pas_1	ENAH	-0.00633772
ENST00000235345_12_12_66999350_67004448_ENST00000235345_2:pas_1	SLC35D1	0.00625726
ENST00000288368_40_40_68231333_68237032_ENST00000288368_2:pas_1	PREX2	0.00615286
ENST00000216484_12_12_77505997_77512403_ENST00000216484_3:pas_1	SPTLC2	-0.00569221
ENST00000248054_19_19_16878497_16880349_ENST00000248054_2:pas_1	SIN3B	0.0056067
ENST00000284274_7_7_14692854_14699850_ENST00000284274_2:pas_1	OTULIN	0.00558358
ENST00000367612_6_6_179839967_179846828_ENST00000367612_2:pas_1	TOR1AIP2	0.00489366
ENST00000264954_4_4_7058895_7061208_ENST00000264954_2:pas_1	GRPEL1	-0.00480787
ENST00000261249_5_5_60971441_60975194_ENST00000261249_2:pas_1	TRMT5	-0.00474255
ENST00000539966_11_11_98445185_98453209_ENST00000539966_3:pas_2	STK24	-0.00434358
ENST00000336095_6_6_3927309_3934201_ENST00000336095_3:pas_2	RNF24	-0.00420054
ENST00000334746_11_11_93237550_93243088_ENST00000334746_2:pas_1	BTBD7	-0.00379738
ENST00000327299_5_5_65226063_65232145_ENST00000327299_3:pas_1	AK4	0.00376354
ENST00000573034_23_23_206461037_206464436_ENST00000573034_2:pas_1	SRGAP2	0.00365804
ENST00000323013_7_7_42508344_42512995_ENST00000323013_2:pas_1	RRP7A	-0.00353252
ENST00000298815_24_24_100988713_100993941_ENST00000298815_3:pas_2	ARHGAP42	0.00352327
ENST00000313733_14_14_62293785_62296183_ENST00000313733_2:pas_1	OSBPL2	0.0029228
ENST00000277554_6_6_136006537_136012024_ENST00000277554_2:pas_1	NACC2	0.0028463
ENST00000554659_6_6_67647085_67651481_ENST00000554659_2:pas_1	VTI1B	-0.00231358
ENST00000261435_18_18_40154192_40158252_ENST00000261435_2:pas_1	N4BP2	0.00227054
ENST00000329099_2_2_439978_443494_ENST00000329099_2:pas_1	RFLNB	-0.00217141
ENST00000078429_7_7_3120989_3123999_ENST00000078429_2:pas_1	GNA11	0.00203252
ENST00000259605_12_12_36336400_36339814_ENST00000259605_2:pas_1	RNF38	0.00177995
ENST00000335350_17_17_71299112_71302864_ENST00000335350_3:pas_1	UNC5B	0.00176128
ENST00000218652_8_8_79552516_79556077_ENST00000218652_2:pas_1	NDFIP2	0.00153405
ENST00000216484_12_12_77505997_77512403_ENST00000216484_3:pas_2	SPTLC2	0.00122034
ENST00000373271_32_32_41174467_41177626_ENST00000373271_2:pas_1	PLCG1	0.000867707
ENST00000458626_2_2_162383182_162386812_ENST00000458626_2:pas_1	C1orf226	-0.0008145
ENST00000530997_31_31_50719763_50723672_ENST00000530997_3:pas_2	NIN	0.000542042
ENST00000508593_18_18_40810027_40816259_ENST00000508593_2:pas_1	APBB2	-0.00027416
ENST00000330236_6_6_28153056_28159460_ENST00000330236_2:pas_1	ZKSCAN8	0
ENST00000374114_3_3_35648925_35655344_ENST00000374114_2:pas_1	RBM12	0
ENST00000571133_9_9_11833850_11838113_ENST00000571133_2:pas_1	RSL1D1	0
URS0000220146_9606.150009.transcript_1_1_70372245_70398362_URS0000220146_9606.150009.transcript_10:pas_7		0
ENST00000373218_3_3_70421716_70428618_ENST00000373218_2:pas_1	EIF4EBP2	0
ENST00000254101_8_8_147155106_147159642_ENST00000254101_2:pas_1	PRKAB2	0
ENST00000334464_5_5_117277274_117285471_ENST00000334464_3:pas_2	PDZD8	0
