# Supplementary material for: Leveraging multi-omics data to infer regulators of mRNA 3’ end processing in glioblastoma
Source: Front Mol Biosci. 2024 Aug 12;11:1363933. doi: 10.3389/fmolb.2024.1363933 (PMC11345230; doi:10.3389/fmolb.2024.1363933)
Supplement: Supplementary file 3 [file Table1.XLSX]

## Sheet: Table_S1
merged_sample	read_length	data_source	TIN score > 50	ENCODE EXP/CTL	ENCODE experiments
TCGA-06-5412-01A	76	TCGA-GBM	yes
TCGA-12-3650-01A	76	TCGA-GBM	yes
TCGA-06-5418-01A	76	TCGA-GBM	yes
TCGA-27-2519-01A	76	TCGA-GBM	yes
TCGA-19-1390-01A	76	TCGA-GBM	yes
TCGA-41-5651-01A	76	TCGA-GBM	yes
TCGA-06-2558-01A	76	TCGA-GBM	yes
TCGA-19-5960-01A	76	TCGA-GBM	yes
TCGA-32-4213-01A	76	TCGA-GBM	yes
TCGA-32-5222-01A	76	TCGA-GBM	yes
TCGA-28-5208-01A	76	TCGA-GBM	yes
TCGA-14-1825-01A	76	TCGA-GBM	yes
TCGA-41-2571-01A	76	TCGA-GBM	yes
TCGA-19-2624-01A	76	TCGA-GBM	yes
TCGA-06-0878-01A	76	TCGA-GBM	yes
TCGA-41-4097-01A	76	TCGA-GBM	yes
TCGA-06-0750-01A	76	TCGA-GBM	yes
TCGA-06-0190-01A	76	TCGA-GBM	yes
TCGA-76-4925-01A	76	TCGA-GBM	yes
TCGA-06-5858-01A	76	TCGA-GBM	yes
TCGA-06-0686-01A	76	TCGA-GBM	yes
TCGA-06-0238-01A	76	TCGA-GBM	yes
TCGA-27-2524-01A	76	TCGA-GBM	yes
TCGA-12-0618-01A	76	TCGA-GBM	yes
TCGA-06-0745-01A	76	TCGA-GBM	yes
TCGA-14-0789-01A	76	TCGA-GBM	yes
TCGA-06-0174-01A	76	TCGA-GBM	yes
TCGA-06-0168-01A	76	TCGA-GBM	yes
TCGA-06-2561-01A	76	TCGA-GBM	yes
TCGA-02-2486-01A	76	TCGA-GBM	yes
TCGA-32-2634-01A	76	TCGA-GBM	yes
TCGA-28-2509-01A	76	TCGA-GBM	yes
TCGA-26-5136-01B	76	TCGA-GBM	yes
TCGA-06-2569-01A	76	TCGA-GBM	yes
TCGA-02-0047-01A	76	TCGA-GBM	yes
TCGA-28-1753-01A	76	TCGA-GBM	yes
TCGA-28-5207-01A	76	TCGA-GBM	yes
TCGA-06-0646-01A	76	TCGA-GBM	yes
TCGA-06-2562-01A	76	TCGA-GBM	yes
TCGA-06-2557-01A	76	TCGA-GBM	yes
TCGA-14-0871-01A	76	TCGA-GBM	yes
TCGA-26-5134-01A	76	TCGA-GBM	yes
TCGA-14-1034-01A	76	TCGA-GBM	yes
TCGA-28-2513-01A	76	TCGA-GBM	yes
TCGA-26-5139-01A	76	TCGA-GBM	yes
TCGA-06-0130-01A	76	TCGA-GBM	yes
TCGA-12-0616-01A	76	TCGA-GBM	yes
TCGA-14-1823-01A	76	TCGA-GBM	yes
TCGA-28-5215-01A	76	TCGA-GBM	yes
TCGA-32-2632-01A	76	TCGA-GBM	yes
TCGA-28-5209-01A	76	TCGA-GBM	yes
TCGA-28-5213-01A	76	TCGA-GBM	yes
TCGA-41-3915-01A	76	TCGA-GBM	yes
TCGA-28-5218-01A	76	TCGA-GBM	yes
TCGA-16-1045-01B	76	TCGA-GBM	yes
TCGA-14-0781-01B	76	TCGA-GBM	yes
TCGA-27-1830-01A	76	TCGA-GBM	yes
TCGA-26-5135-01A	76	TCGA-GBM	yes
TCGA-06-0210-01A	76	TCGA-GBM	yes
TCGA-16-0846-01A	76	TCGA-GBM	yes
TCGA-06-2559-01A	76	TCGA-GBM	yes
TCGA-27-1832-01A	76	TCGA-GBM	yes
TCGA-32-2615-01A	76	TCGA-GBM	yes
TCGA-06-0644-01A	76	TCGA-GBM	yes
TCGA-06-1804-01A	76	TCGA-GBM	yes
TCGA-26-5132-01A	76	TCGA-GBM	yes
TCGA-14-0790-01B	76	TCGA-GBM	yes
TCGA-15-0742-01A	76	TCGA-GBM	yes
TCGA-28-2514-01A	76	TCGA-GBM	yes
TCGA-12-5299-01A	76	TCGA-GBM	yes
TCGA-28-5220-01A	76	TCGA-GBM	yes
TCGA-06-0211-01B	76	TCGA-GBM	yes
TCGA-27-2523-01A	76	TCGA-GBM	yes
TCGA-06-2563-01A	76	TCGA-GBM	yes
TCGA-28-1747-01C	76	TCGA-GBM	yes
TCGA-06-5856-01A	76	TCGA-GBM	yes
TCGA-06-2565-01A	76	TCGA-GBM	yes
TCGA-19-2619-01A	76	TCGA-GBM	yes
TCGA-76-4931-01A	76	TCGA-GBM	yes
TCGA-12-3652-01A	76	TCGA-GBM	yes
TCGA-06-0157-01A	76	TCGA-GBM	yes
TCGA-32-2638-01A	76	TCGA-GBM	yes
TCGA-14-0787-01A	76	TCGA-GBM	yes
TCGA-06-5414-01A	76	TCGA-GBM	yes
TCGA-06-0747-01A	76	TCGA-GBM	yes
TCGA-02-2485-01A	76	TCGA-GBM	yes
TCGA-06-0125-01A	76	TCGA-GBM	yes
TCGA-27-2528-01A	76	TCGA-GBM	yes
TCGA-06-5408-01A	76	TCGA-GBM	yes
TCGA-27-1837-01A	76	TCGA-GBM	yes
TCGA-41-2572-01A	76	TCGA-GBM	yes
TCGA-06-2564-01A	76	TCGA-GBM	yes
TCGA-06-0158-01A	76	TCGA-GBM	yes
TCGA-06-0743-01A	76	TCGA-GBM	yes
TCGA-12-3653-01A	76	TCGA-GBM	yes
TCGA-19-2625-01A	76	TCGA-GBM	yes
TCGA-06-0744-01A	76	TCGA-GBM	yes
TCGA-76-4926-01B	76	TCGA-GBM	yes
TCGA-32-1970-01A	76	TCGA-GBM	yes
TCGA-27-1835-01A	76	TCGA-GBM	yes
TCGA-76-4928-01B	76	TCGA-GBM	yes
TCGA-06-0749-01A	76	TCGA-GBM	yes
TCGA-27-2526-01A	76	TCGA-GBM	yes
TCGA-06-0132-01A	76	TCGA-GBM	yes
TCGA-06-0882-01A	76	TCGA-GBM	yes
TCGA-12-5295-01A	76	TCGA-GBM	yes
TCGA-06-5413-01A	76	TCGA-GBM	yes
TCGA-14-1829-01A	76	TCGA-GBM	yes
TCGA-12-0821-01A	76	TCGA-GBM	yes
TCGA-28-5204-01A	76	TCGA-GBM	yes
TCGA-06-5411-01A	76	TCGA-GBM	yes
TCGA-32-1982-01A	76	TCGA-GBM	yes
TCGA-14-2554-01A	76	TCGA-GBM	yes
TCGA-76-4929-01A	76	TCGA-GBM	yes
TCGA-06-0649-01B	76	TCGA-GBM	yes
TCGA-19-2620-01A	76	TCGA-GBM	yes
TCGA-06-0219-01A	76	TCGA-GBM	yes
TCGA-27-1834-01A	76	TCGA-GBM	yes
TCGA-14-0817-01A	76	TCGA-GBM	yes
TCGA-06-5859-01A	76	TCGA-GBM	yes
TCGA-06-2567-01A	76	TCGA-GBM	yes
TCGA-27-1831-01A	76	TCGA-GBM	yes
ENCFF017WXT_ENCFF510GOL	100	ENCODE	yes	CTL	ENCSR000KYM_ENCSR913CAE;K562;DDX3X;KD|discarded CTL samples||failed depletion, ENCSR000KYM_ENCSR913CAE;K562;DDX3X;KD|discarded CTL samples||failed depletion, ENCSR000KYM_ENCSR913CAE;K562;DDX3X;KD|discarded CTL samples||failed depletion, ENCSR000KYM_ENCSR913CAE;K562;DDX3X;KD|discarded CTL samples||failed depletion, ENCSR000KYM_ENCSR913CAE;K562;DDX3X;KD|discarded CTL samples||failed depletion, ENCS…
ENCFF767CVZ_ENCFF791XKE	100	ENCODE	yes	CTL	ENCSR000KYM_ENCSR913CAE;K562;DDX3X;KD|discarded CTL samples||failed depletion, ENCSR000KYM_ENCSR913CAE;K562;DDX3X;KD|discarded CTL samples||failed depletion, ENCSR000KYM_ENCSR913CAE;K562;DDX3X;KD|discarded CTL samples||failed depletion, ENCSR000KYM_ENCSR913CAE;K562;DDX3X;KD|discarded CTL samples||failed depletion, ENCSR000KYM_ENCSR913CAE;K562;DDX3X;KD|discarded CTL samples||failed depletion, ENCS…
ENCFF497EYP_ENCFF509GSE	100	ENCODE	yes	EXP	ENCSR000KYM_ENCSR913CAE;K562;DDX3X;KD|discarded CTL samples||failed depletion
ENCFF569LWF_ENCFF671ZVB	100	ENCODE	yes	EXP	ENCSR000KYM_ENCSR913CAE;K562;DDX3X;KD|discarded CTL samples||failed depletion
ENCFF255GEL_ENCFF930LDL	100	ENCODE	yes	CTL	ENCSR000SKS_ENCSR105NML;HepG2;RPLP0;KO|discarded CTL samples||, ENCSR000SKS_ENCSR105NML;HepG2;RPLP0;KO|discarded CTL samples||, ENCSR000SKS_ENCSR105NML;HepG2;RPLP0;KO|discarded CTL samples||, ENCSR000SKS_ENCSR105NML;HepG2;RPLP0;KO|discarded CTL samples||, ENCSR268XHM_ENCSR105NML;HepG2;IGF2BP1;KO|discarded CTL samples||, ENCSR268XHM_ENCSR105NML;HepG2;IGF2BP1;KO|discarded CTL samples||, ENCSR268XHM…
ENCFF299GUW_ENCFF582GSM	100	ENCODE	yes	CTL	ENCSR000SKS_ENCSR105NML;HepG2;RPLP0;KO|discarded CTL samples||, ENCSR000SKS_ENCSR105NML;HepG2;RPLP0;KO|discarded CTL samples||, ENCSR000SKS_ENCSR105NML;HepG2;RPLP0;KO|discarded CTL samples||, ENCSR000SKS_ENCSR105NML;HepG2;RPLP0;KO|discarded CTL samples||, ENCSR268XHM_ENCSR105NML;HepG2;IGF2BP1;KO|discarded CTL samples||, ENCSR268XHM_ENCSR105NML;HepG2;IGF2BP1;KO|discarded CTL samples||, ENCSR268XHM…
ENCFF215ISD_ENCFF827AVT	100	ENCODE	yes	EXP	ENCSR000SKS_ENCSR105NML;HepG2;RPLP0;KO|discarded CTL samples||
ENCFF540YPZ_ENCFF589FWV	100	ENCODE	yes	EXP	ENCSR000SKS_ENCSR105NML;HepG2;RPLP0;KO|discarded CTL samples||
ENCFF496RXN_ENCFF865MIT	100	ENCODE	yes	CTL	ENCSR000YYN_ENCSR143COQ;K562;AKAP8;KD|discarded CTL samples||failed depletion, ENCSR000YYN_ENCSR143COQ;K562;AKAP8;KD|discarded CTL samples||failed depletion, ENCSR000YYN_ENCSR143COQ;K562;AKAP8;KD|discarded CTL samples||failed depletion, ENCSR000YYN_ENCSR143COQ;K562;AKAP8;KD|discarded CTL samples||failed depletion, ENCSR000YYN_ENCSR143COQ;K562;AKAP8;KD|discarded CTL samples||failed depletion, ENCS…
ENCFF160WAF_ENCFF682YLE	100	ENCODE	yes	CTL	ENCSR000YYN_ENCSR143COQ;K562;AKAP8;KD|discarded CTL samples||failed depletion, ENCSR000YYN_ENCSR143COQ;K562;AKAP8;KD|discarded CTL samples||failed depletion, ENCSR000YYN_ENCSR143COQ;K562;AKAP8;KD|discarded CTL samples||failed depletion, ENCSR000YYN_ENCSR143COQ;K562;AKAP8;KD|discarded CTL samples||failed depletion, ENCSR000YYN_ENCSR143COQ;K562;AKAP8;KD|discarded CTL samples||failed depletion, ENCS…
ENCFF560XPH_ENCFF951YBZ	100	ENCODE	yes	EXP	ENCSR000YYN_ENCSR143COQ;K562;AKAP8;KD|discarded CTL samples||failed depletion
ENCFF097SNN_ENCFF168XIN	100	ENCODE	yes	EXP	ENCSR000YYN_ENCSR143COQ;K562;AKAP8;KD|discarded CTL samples||failed depletion
ENCFF105YHI_ENCFF503VRZ	101	ENCODE	no	CTL	ENCSR003LSA_ENCSR104ABF;HepG2;SNRNP200;KD|||, ENCSR016XPB_ENCSR104ABF;HepG2;NPM1;KD|||failed depletion, ENCSR385TMY_ENCSR104ABF;HepG2;RBM17;KD|||, ENCSR426UUG_ENCSR104ABF;HepG2;U2AF2;KD|||failed depletion, ENCSR584JRB_ENCSR104ABF;HepG2;NUFIP2;KD|||failed depletion, ENCSR644AIM_ENCSR104ABF;HepG2;SF1;KD|||failed depletion, ENCSR689ZJC_ENCSR104ABF;HepG2;HNRNPUL1;KD|||, ENCSR760EGM_ENCSR104ABF;HepG2;…
ENCFF291QQH_ENCFF602GIQ	101	ENCODE	yes	CTL	ENCSR003LSA_ENCSR104ABF;HepG2;SNRNP200;KD|||, ENCSR016XPB_ENCSR104ABF;HepG2;NPM1;KD|||failed depletion, ENCSR385TMY_ENCSR104ABF;HepG2;RBM17;KD|||, ENCSR426UUG_ENCSR104ABF;HepG2;U2AF2;KD|||failed depletion, ENCSR584JRB_ENCSR104ABF;HepG2;NUFIP2;KD|||failed depletion, ENCSR644AIM_ENCSR104ABF;HepG2;SF1;KD|||failed depletion, ENCSR689ZJC_ENCSR104ABF;HepG2;HNRNPUL1;KD|||, ENCSR760EGM_ENCSR104ABF;HepG2;…
ENCFF232BDX_ENCFF607BPS	101	ENCODE	yes	EXP	ENCSR003LSA_ENCSR104ABF;HepG2;SNRNP200;KD|||
ENCFF360DVE_ENCFF756JFY	101	ENCODE	yes	EXP	ENCSR003LSA_ENCSR104ABF;HepG2;SNRNP200;KD|||
ENCFF711JSH_ENCFF941XAQ	100	ENCODE	yes	CTL	ENCSR004OSI_ENCSR305XWT;HepG2;DNAJC2;KD|discarded CTL samples||, ENCSR004OSI_ENCSR305XWT;HepG2;DNAJC2;KD|discarded CTL samples||, ENCSR004OSI_ENCSR305XWT;HepG2;DNAJC2;KD|discarded CTL samples||, ENCSR004OSI_ENCSR305XWT;HepG2;DNAJC2;KD|discarded CTL samples||, ENCSR004OSI_ENCSR305XWT;HepG2;DNAJC2;KD|discarded CTL samples||, ENCSR004OSI_ENCSR305XWT;HepG2;DNAJC2;KD|discarded CTL samples||, ENCSR004O…
ENCFF603JIF_ENCFF701KJC	100	ENCODE	yes	CTL	ENCSR004OSI_ENCSR305XWT;HepG2;DNAJC2;KD|discarded CTL samples||, ENCSR004OSI_ENCSR305XWT;HepG2;DNAJC2;KD|discarded CTL samples||, ENCSR004OSI_ENCSR305XWT;HepG2;DNAJC2;KD|discarded CTL samples||, ENCSR004OSI_ENCSR305XWT;HepG2;DNAJC2;KD|discarded CTL samples||, ENCSR004OSI_ENCSR305XWT;HepG2;DNAJC2;KD|discarded CTL samples||, ENCSR004OSI_ENCSR305XWT;HepG2;DNAJC2;KD|discarded CTL samples||, ENCSR004O…
ENCFF254YMX_ENCFF557NSW	100	ENCODE	yes	EXP	ENCSR004OSI_ENCSR305XWT;HepG2;DNAJC2;KD|discarded CTL samples||
ENCFF004YZO_ENCFF574NLR	100	ENCODE	yes	EXP	ENCSR004OSI_ENCSR305XWT;HepG2;DNAJC2;KD|discarded CTL samples||
ENCFF121QGM_ENCFF781HCE	100	ENCODE	yes	CTL	ENCSR004RGI_ENCSR084SCN;K562;RPS10;KD|||, ENCSR143UET_ENCSR084SCN;K562;EIF3G;KD|||, ENCSR232XRZ_ENCSR084SCN;K562;SND1;KD|||, ENCSR234YMW_ENCSR084SCN;K562;SLTM;KD|||failed depletion, ENCSR268JDD_ENCSR084SCN;K562;AGO1;KD|||failed depletion, ENCSR325OOM_ENCSR084SCN;K562;FUS;KD|||, ENCSR608IAI_ENCSR084SCN;K562;FASTKD2;KD|||, ENCSR891AXF_ENCSR084SCN;K562;SSB;KD|||
ENCFF420XPX_ENCFF861HTL	100	ENCODE	yes	CTL	ENCSR004RGI_ENCSR084SCN;K562;RPS10;KD|||, ENCSR143UET_ENCSR084SCN;K562;EIF3G;KD|||, ENCSR232XRZ_ENCSR084SCN;K562;SND1;KD|||, ENCSR234YMW_ENCSR084SCN;K562;SLTM;KD|||failed depletion, ENCSR268JDD_ENCSR084SCN;K562;AGO1;KD|||failed depletion, ENCSR325OOM_ENCSR084SCN;K562;FUS;KD|||, ENCSR608IAI_ENCSR084SCN;K562;FASTKD2;KD|||, ENCSR891AXF_ENCSR084SCN;K562;SSB;KD|||
ENCFF815QDH_ENCFF893KFG	100	ENCODE	yes	EXP	ENCSR004RGI_ENCSR084SCN;K562;RPS10;KD|||
ENCFF503KUM_ENCFF843EUD	100	ENCODE	yes	EXP	ENCSR004RGI_ENCSR084SCN;K562;RPS10;KD|||
ENCFF124WIZ_ENCFF312ANF	100	ENCODE	yes	CTL	ENCSR007XKL_ENCSR815CVQ;K562;NFX1;KD|||, ENCSR047AJA_ENCSR815CVQ;K562;SUB1;KD|||, ENCSR188IPO_ENCSR815CVQ;K562;GTF2F1;KD||failed DEXSeq|, ENCSR232CPD_ENCSR815CVQ;K562;XRCC6;KD|||, ENCSR286OKW_ENCSR815CVQ;K562;CSTF2T;KD|||, ENCSR408SDL_ENCSR815CVQ;K562;SMNDC1;KD|||failed depletion, ENCSR715XZS_ENCSR815CVQ;K562;XRCC5;KD|||failed depletion, ENCSR783LUA_ENCSR815CVQ;K562;PRPF6;KD|||, ENCSR783YSQ_ENCSR…
ENCFF292HLM_ENCFF339ZUH	100	ENCODE	yes	CTL	ENCSR007XKL_ENCSR815CVQ;K562;NFX1;KD|||, ENCSR047AJA_ENCSR815CVQ;K562;SUB1;KD|||, ENCSR188IPO_ENCSR815CVQ;K562;GTF2F1;KD||failed DEXSeq|, ENCSR232CPD_ENCSR815CVQ;K562;XRCC6;KD|||, ENCSR286OKW_ENCSR815CVQ;K562;CSTF2T;KD|||, ENCSR408SDL_ENCSR815CVQ;K562;SMNDC1;KD|||failed depletion, ENCSR715XZS_ENCSR815CVQ;K562;XRCC5;KD|||failed depletion, ENCSR783LUA_ENCSR815CVQ;K562;PRPF6;KD|||, ENCSR783YSQ_ENCSR…
ENCFF934MFY_ENCFF976PKZ	100	ENCODE	yes	EXP	ENCSR007XKL_ENCSR815CVQ;K562;NFX1;KD|||
ENCFF472AIM_ENCFF631VKJ	100	ENCODE	yes	EXP	ENCSR007XKL_ENCSR815CVQ;K562;NFX1;KD|||
ENCFF794CUL_ENCFF801YDB	100	ENCODE	yes	CTL	ENCSR009PPI_ENCSR237YZT;HepG2;FXR1;KD|discarded CTL samples||, ENCSR009PPI_ENCSR237YZT;HepG2;FXR1;KD|discarded CTL samples||, ENCSR009PPI_ENCSR237YZT;HepG2;FXR1;KD|discarded CTL samples||, ENCSR009PPI_ENCSR237YZT;HepG2;FXR1;KD|discarded CTL samples||, ENCSR009PPI_ENCSR237YZT;HepG2;FXR1;KD|discarded CTL samples||, ENCSR009PPI_ENCSR237YZT;HepG2;FXR1;KD|discarded CTL samples||, ENCSR009PPI_ENCSR237Y…
ENCFF200OMG_ENCFF619LUS	100	ENCODE	yes	CTL	ENCSR009PPI_ENCSR237YZT;HepG2;FXR1;KD|discarded CTL samples||, ENCSR009PPI_ENCSR237YZT;HepG2;FXR1;KD|discarded CTL samples||, ENCSR009PPI_ENCSR237YZT;HepG2;FXR1;KD|discarded CTL samples||, ENCSR009PPI_ENCSR237YZT;HepG2;FXR1;KD|discarded CTL samples||, ENCSR009PPI_ENCSR237YZT;HepG2;FXR1;KD|discarded CTL samples||, ENCSR009PPI_ENCSR237YZT;HepG2;FXR1;KD|discarded CTL samples||, ENCSR009PPI_ENCSR237Y…
ENCFF128FTL_ENCFF766PEB	100	ENCODE	yes	EXP	ENCSR009PPI_ENCSR237YZT;HepG2;FXR1;KD|discarded CTL samples||
ENCFF313FOH_ENCFF523KYJ	100	ENCODE	yes	EXP	ENCSR009PPI_ENCSR237YZT;HepG2;FXR1;KD|discarded CTL samples||
ENCFF276KEO_ENCFF813XBJ	100	ENCODE	yes	CTL	ENCSR010ZMZ_ENCSR491FOC;HepG2;HLTF;KD||failed DEXSeq|, ENCSR028ITN_ENCSR491FOC;HepG2;PCBP2;KD|||failed depletion, ENCSR030GZQ_ENCSR491FOC;HepG2;TRA2A;KD|||failed depletion, ENCSR081QQH_ENCSR491FOC;HepG2;ZRANB2;KD|||, ENCSR185JGT_ENCSR491FOC;HepG2;SLTM;KD|||failed depletion, ENCSR295XKC_ENCSR491FOC;HepG2;GTF2F1;KD|||, ENCSR318HAT_ENCSR491FOC;HepG2;RBM34;KD|||, ENCSR398LZW_ENCSR491FOC;HepG2;SND1;KD…
ENCFF518SUL_ENCFF866KCW	100	ENCODE	yes	CTL	ENCSR010ZMZ_ENCSR491FOC;HepG2;HLTF;KD||failed DEXSeq|, ENCSR028ITN_ENCSR491FOC;HepG2;PCBP2;KD|||failed depletion, ENCSR030GZQ_ENCSR491FOC;HepG2;TRA2A;KD|||failed depletion, ENCSR081QQH_ENCSR491FOC;HepG2;ZRANB2;KD|||, ENCSR185JGT_ENCSR491FOC;HepG2;SLTM;KD|||failed depletion, ENCSR295XKC_ENCSR491FOC;HepG2;GTF2F1;KD|||, ENCSR318HAT_ENCSR491FOC;HepG2;RBM34;KD|||, ENCSR398LZW_ENCSR491FOC;HepG2;SND1;KD…
ENCFF056CJO_ENCFF216XSN	100	ENCODE	yes	EXP	ENCSR010ZMZ_ENCSR491FOC;HepG2;HLTF;KD||failed DEXSeq|
ENCFF609BMN_ENCFF813VOG	100	ENCODE	yes	EXP	ENCSR010ZMZ_ENCSR491FOC;HepG2;HLTF;KD||failed DEXSeq|
ENCFF259JKZ_ENCFF366MJN	100	ENCODE	yes	CTL	ENCSR011BBS_ENCSR279HMU;HepG2;SART3;KD|discarded CTL samples||, ENCSR011BBS_ENCSR279HMU;HepG2;SART3;KD|discarded CTL samples||, ENCSR011BBS_ENCSR279HMU;HepG2;SART3;KD|discarded CTL samples||, ENCSR011BBS_ENCSR279HMU;HepG2;SART3;KD|discarded CTL samples||, ENCSR011BBS_ENCSR279HMU;HepG2;SART3;KD|discarded CTL samples||, ENCSR011BBS_ENCSR279HMU;HepG2;SART3;KD|discarded CTL samples||, ENCSR011BBS_ENC…
ENCFF006BJQ_ENCFF271EDI	100	ENCODE	yes	CTL	ENCSR011BBS_ENCSR279HMU;HepG2;SART3;KD|discarded CTL samples||, ENCSR011BBS_ENCSR279HMU;HepG2;SART3;KD|discarded CTL samples||, ENCSR011BBS_ENCSR279HMU;HepG2;SART3;KD|discarded CTL samples||, ENCSR011BBS_ENCSR279HMU;HepG2;SART3;KD|discarded CTL samples||, ENCSR011BBS_ENCSR279HMU;HepG2;SART3;KD|discarded CTL samples||, ENCSR011BBS_ENCSR279HMU;HepG2;SART3;KD|discarded CTL samples||, ENCSR011BBS_ENC…
ENCFF705YLZ_ENCFF912KOQ	100	ENCODE	yes	EXP	ENCSR011BBS_ENCSR279HMU;HepG2;SART3;KD|discarded CTL samples||
ENCFF833EAW_ENCFF879VXM	100	ENCODE	yes	EXP	ENCSR011BBS_ENCSR279HMU;HepG2;SART3;KD|discarded CTL samples||
ENCFF408ARC_ENCFF550NYY	100	ENCODE	yes	EXP	ENCSR012DAF_ENCSR279HMU;HepG2;APOBEC3C;KD|discarded CTL samples|failed DEXSeq|failed depletion
ENCFF388DYX_ENCFF478TQB	100	ENCODE	yes	EXP	ENCSR012DAF_ENCSR279HMU;HepG2;APOBEC3C;KD|discarded CTL samples|failed DEXSeq|failed depletion
ENCFF384YZT_ENCFF979ZNO	100	ENCODE	yes	EXP	ENCSR016IDR_ENCSR237YZT;HepG2;AKAP1;KD|discarded CTL samples||
ENCFF101BOD_ENCFF653YRR	100	ENCODE	yes	EXP	ENCSR016IDR_ENCSR237YZT;HepG2;AKAP1;KD|discarded CTL samples||
ENCFF220TLU_ENCFF350CEQ	101	ENCODE	yes	EXP	ENCSR016XPB_ENCSR104ABF;HepG2;NPM1;KD|||failed depletion
ENCFF744RQX_ENCFF764HJD	101	ENCODE	yes	EXP	ENCSR016XPB_ENCSR104ABF;HepG2;NPM1;KD|||failed depletion
ENCFF087MDC_ENCFF981SWJ	100	ENCODE	yes	CTL	ENCSR023HWI_ENCSR667PLJ;K562;KHDRBS1;KD|discarded CTL samples||, ENCSR023HWI_ENCSR667PLJ;K562;KHDRBS1;KD|discarded CTL samples||, ENCSR023HWI_ENCSR667PLJ;K562;KHDRBS1;KD|discarded CTL samples||, ENCSR023HWI_ENCSR667PLJ;K562;KHDRBS1;KD|discarded CTL samples||, ENCSR023HWI_ENCSR667PLJ;K562;KHDRBS1;KD|discarded CTL samples||, ENCSR023HWI_ENCSR667PLJ;K562;KHDRBS1;KD|discarded CTL samples||, ENCSR023H…
ENCFF122FYQ_ENCFF162LWE	100	ENCODE	yes	CTL	ENCSR023HWI_ENCSR667PLJ;K562;KHDRBS1;KD|discarded CTL samples||, ENCSR023HWI_ENCSR667PLJ;K562;KHDRBS1;KD|discarded CTL samples||, ENCSR023HWI_ENCSR667PLJ;K562;KHDRBS1;KD|discarded CTL samples||, ENCSR023HWI_ENCSR667PLJ;K562;KHDRBS1;KD|discarded CTL samples||, ENCSR023HWI_ENCSR667PLJ;K562;KHDRBS1;KD|discarded CTL samples||, ENCSR023HWI_ENCSR667PLJ;K562;KHDRBS1;KD|discarded CTL samples||, ENCSR023H…
ENCFF007AYD_ENCFF463IGP	100	ENCODE	yes	EXP	ENCSR023HWI_ENCSR667PLJ;K562;KHDRBS1;KD|discarded CTL samples||
ENCFF273RUL_ENCFF360LCP	100	ENCODE	yes	EXP	ENCSR023HWI_ENCSR667PLJ;K562;KHDRBS1;KD|discarded CTL samples||
ENCFF201DAB_ENCFF788TCC	100	ENCODE	yes	EXP	ENCSR028ITN_ENCSR491FOC;HepG2;PCBP2;KD|||failed depletion
ENCFF017PVQ_ENCFF263RWL	100	ENCODE	yes	EXP	ENCSR028ITN_ENCSR491FOC;HepG2;PCBP2;KD|||failed depletion
ENCFF314EUX_ENCFF344ITC	100	ENCODE	yes	CTL	ENCSR028YAQ_ENCSR689PHN;HepG2;PA2G4;KD|||, ENCSR047VPW_ENCSR689PHN;HepG2;FAM120A;KD|||, ENCSR477TRX_ENCSR689PHN;HepG2;EEF2;KD|||, ENCSR486AIO_ENCSR689PHN;HepG2;RPS19;KD|||, ENCSR620OKS_ENCSR689PHN;HepG2;EFTUD2;KD|||failed depletion, ENCSR656DQV_ENCSR689PHN;HepG2;PKM;KD|||, ENCSR771QMJ_ENCSR689PHN;HepG2;GEMIN5;KD|||, ENCSR788HVK_ENCSR689PHN;HepG2;EIF3D;KD|||, ENCSR820ROH_ENCSR689PHN;HepG2;SERBP1;K…
ENCFF201DSF_ENCFF793WXG	100	ENCODE	yes	CTL	ENCSR028YAQ_ENCSR689PHN;HepG2;PA2G4;KD|||, ENCSR047VPW_ENCSR689PHN;HepG2;FAM120A;KD|||, ENCSR477TRX_ENCSR689PHN;HepG2;EEF2;KD|||, ENCSR486AIO_ENCSR689PHN;HepG2;RPS19;KD|||, ENCSR620OKS_ENCSR689PHN;HepG2;EFTUD2;KD|||failed depletion, ENCSR656DQV_ENCSR689PHN;HepG2;PKM;KD|||, ENCSR771QMJ_ENCSR689PHN;HepG2;GEMIN5;KD|||, ENCSR788HVK_ENCSR689PHN;HepG2;EIF3D;KD|||, ENCSR820ROH_ENCSR689PHN;HepG2;SERBP1;K…
ENCFF061LWF_ENCFF555DRB	100	ENCODE	yes	EXP	ENCSR028YAQ_ENCSR689PHN;HepG2;PA2G4;KD|||
ENCFF060ZTX_ENCFF519JRM	100	ENCODE	yes	EXP	ENCSR028YAQ_ENCSR689PHN;HepG2;PA2G4;KD|||
ENCFF224TRL_ENCFF454RKS	100	ENCODE	yes	CTL	ENCSR029LGJ_ENCSR661HEL;K562;DDX51;KD|discarded CTL samples||failed depletion, ENCSR029LGJ_ENCSR661HEL;K562;DDX51;KD|discarded CTL samples||failed depletion, ENCSR029LGJ_ENCSR661HEL;K562;DDX51;KD|discarded CTL samples||failed depletion, ENCSR029LGJ_ENCSR661HEL;K562;DDX51;KD|discarded CTL samples||failed depletion, ENCSR029LGJ_ENCSR661HEL;K562;DDX51;KD|discarded CTL samples||failed depletion, ENCS…
ENCFF276RDY_ENCFF539FEL	100	ENCODE	yes	CTL	ENCSR029LGJ_ENCSR661HEL;K562;DDX51;KD|discarded CTL samples||failed depletion, ENCSR029LGJ_ENCSR661HEL;K562;DDX51;KD|discarded CTL samples||failed depletion, ENCSR029LGJ_ENCSR661HEL;K562;DDX51;KD|discarded CTL samples||failed depletion, ENCSR029LGJ_ENCSR661HEL;K562;DDX51;KD|discarded CTL samples||failed depletion, ENCSR029LGJ_ENCSR661HEL;K562;DDX51;KD|discarded CTL samples||failed depletion, ENCS…
ENCFF701BZS_ENCFF893DVI	100	ENCODE	yes	EXP	ENCSR029LGJ_ENCSR661HEL;K562;DDX51;KD|discarded CTL samples||failed depletion
ENCFF144IZI_ENCFF634NUL	100	ENCODE	yes	EXP	ENCSR029LGJ_ENCSR661HEL;K562;DDX51;KD|discarded CTL samples||failed depletion
ENCFF259UPG_ENCFF264BXG	100	ENCODE	yes	EXP	ENCSR030ARO_ENCSR237YZT;HepG2;NCBP2;KD|discarded CTL samples||
ENCFF387EGG_ENCFF863EAW	100	ENCODE	yes	EXP	ENCSR030ARO_ENCSR237YZT;HepG2;NCBP2;KD|discarded CTL samples||
ENCFF599WMX_ENCFF670SQS	100	ENCODE	yes	EXP	ENCSR030GZQ_ENCSR491FOC;HepG2;TRA2A;KD|||failed depletion
ENCFF307NOS_ENCFF808UZU	100	ENCODE	yes	EXP	ENCSR030GZQ_ENCSR491FOC;HepG2;TRA2A;KD|||failed depletion
ENCFF326WTJ_ENCFF767QZM	100	ENCODE	yes	CTL	ENCSR034VBA_ENCSR164MUK;K562;HNRNPUL1;KD|discarded CTL samples||, ENCSR034VBA_ENCSR164MUK;K562;HNRNPUL1;KD|discarded CTL samples||, ENCSR034VBA_ENCSR164MUK;K562;HNRNPUL1;KD|discarded CTL samples||, ENCSR034VBA_ENCSR164MUK;K562;HNRNPUL1;KD|discarded CTL samples||, ENCSR034VBA_ENCSR164MUK;K562;HNRNPUL1;KD|discarded CTL samples||, ENCSR034VBA_ENCSR164MUK;K562;HNRNPUL1;KD|discarded CTL samples||, ENC…
ENCFF273KVQ_ENCFF751LOM	100	ENCODE	yes	CTL	ENCSR034VBA_ENCSR164MUK;K562;HNRNPUL1;KD|discarded CTL samples||, ENCSR034VBA_ENCSR164MUK;K562;HNRNPUL1;KD|discarded CTL samples||, ENCSR034VBA_ENCSR164MUK;K562;HNRNPUL1;KD|discarded CTL samples||, ENCSR034VBA_ENCSR164MUK;K562;HNRNPUL1;KD|discarded CTL samples||, ENCSR034VBA_ENCSR164MUK;K562;HNRNPUL1;KD|discarded CTL samples||, ENCSR034VBA_ENCSR164MUK;K562;HNRNPUL1;KD|discarded CTL samples||, ENC…
ENCFF790GXP_ENCFF903WQO	100	ENCODE	yes	EXP	ENCSR034VBA_ENCSR164MUK;K562;HNRNPUL1;KD|discarded CTL samples||
ENCFF312FGA_ENCFF771FXY	100	ENCODE	yes	EXP	ENCSR034VBA_ENCSR164MUK;K562;HNRNPUL1;KD|discarded CTL samples||
ENCFF072QOL_ENCFF075HNS	100	ENCODE	yes	CTL	ENCSR040FSN_ENCSR620PUP;K562;EIF4G2;KD|||, ENCSR101OPF_ENCSR620PUP;K562;SUCLG1;KD|||, ENCSR118XYK_ENCSR620PUP;K562;PUM2;KD|||failed depletion, ENCSR169QQW_ENCSR620PUP;K562;MSI2;KD|||, ENCSR191VWK_ENCSR620PUP;K562;PNPT1;KD|||, ENCSR227AVS_ENCSR620PUP;K562;NOL12;KD||failed DEXSeq|, ENCSR362XMY_ENCSR620PUP;K562;UBE2L3;KD|||, ENCSR558XNA_ENCSR620PUP;K562;PUF60;KD|||failed depletion, ENCSR602AWR_ENCSR…
ENCFF548VUD_ENCFF818RDZ	100	ENCODE	yes	CTL	ENCSR040FSN_ENCSR620PUP;K562;EIF4G2;KD|||, ENCSR101OPF_ENCSR620PUP;K562;SUCLG1;KD|||, ENCSR118XYK_ENCSR620PUP;K562;PUM2;KD|||failed depletion, ENCSR169QQW_ENCSR620PUP;K562;MSI2;KD|||, ENCSR191VWK_ENCSR620PUP;K562;PNPT1;KD|||, ENCSR227AVS_ENCSR620PUP;K562;NOL12;KD||failed DEXSeq|, ENCSR362XMY_ENCSR620PUP;K562;UBE2L3;KD|||, ENCSR558XNA_ENCSR620PUP;K562;PUF60;KD|||failed depletion, ENCSR602AWR_ENCSR…
ENCFF109MZF_ENCFF837IUI	100	ENCODE	yes	EXP	ENCSR040FSN_ENCSR620PUP;K562;EIF4G2;KD|||
ENCFF680ODC_ENCFF840EOK	100	ENCODE	yes	EXP	ENCSR040FSN_ENCSR620PUP;K562;EIF4G2;KD|||
ENCFF150UHB_ENCFF327YPN	100	ENCODE	yes	CTL	ENCSR040WAK_ENCSR364GRM;HepG2;CALR;KD|discarded CTL samples||
ENCFF244GPS_ENCFF587DIQ	100	ENCODE	yes	CTL	ENCSR040WAK_ENCSR364GRM;HepG2;CALR;KD|discarded CTL samples||
ENCFF488QAT_ENCFF992IIL	100	ENCODE	yes	EXP	ENCSR040WAK_ENCSR364GRM;HepG2;CALR;KD|discarded CTL samples||
ENCFF080GES_ENCFF081MJU	100	ENCODE	yes	EXP	ENCSR040WAK_ENCSR364GRM;HepG2;CALR;KD|discarded CTL samples||
ENCFF044OXQ_ENCFF394DBK	100	ENCODE	yes	EXP	ENCSR047AJA_ENCSR815CVQ;K562;SUB1;KD|||
ENCFF011RMA_ENCFF720DIJ	100	ENCODE	yes	EXP	ENCSR047AJA_ENCSR815CVQ;K562;SUB1;KD|||
ENCFF759IRT_ENCFF963MPW	100	ENCODE	yes	CTL	ENCSR047EEG_ENCSR344XID;K562;PABPC4;KD|discarded CTL samples||, ENCSR047EEG_ENCSR344XID;K562;PABPC4;KD|discarded CTL samples||, ENCSR047EEG_ENCSR344XID;K562;PABPC4;KD|discarded CTL samples||, ENCSR047EEG_ENCSR344XID;K562;PABPC4;KD|discarded CTL samples||, ENCSR047EEG_ENCSR344XID;K562;PABPC4;KD|discarded CTL samples||, ENCSR047EEG_ENCSR344XID;K562;PABPC4;KD|discarded CTL samples||, ENCSR047EEG_ENC…
ENCFF686ZOZ_ENCFF799FEY	100	ENCODE	yes	CTL	ENCSR047EEG_ENCSR344XID;K562;PABPC4;KD|discarded CTL samples||, ENCSR047EEG_ENCSR344XID;K562;PABPC4;KD|discarded CTL samples||, ENCSR047EEG_ENCSR344XID;K562;PABPC4;KD|discarded CTL samples||, ENCSR047EEG_ENCSR344XID;K562;PABPC4;KD|discarded CTL samples||, ENCSR047EEG_ENCSR344XID;K562;PABPC4;KD|discarded CTL samples||, ENCSR047EEG_ENCSR344XID;K562;PABPC4;KD|discarded CTL samples||, ENCSR047EEG_ENC…
ENCFF457DTV_ENCFF708OQJ	100	ENCODE	yes	EXP	ENCSR047EEG_ENCSR344XID;K562;PABPC4;KD|discarded CTL samples||
ENCFF262KLE_ENCFF524MXJ	100	ENCODE	yes	EXP	ENCSR047EEG_ENCSR344XID;K562;PABPC4;KD|discarded CTL samples||
ENCFF292YLK_ENCFF629XES	100	ENCODE	yes	CTL	ENCSR047IUS_ENCSR438MDN;K562;HNRNPU;KD|discarded CTL samples||, ENCSR047IUS_ENCSR438MDN;K562;HNRNPU;KD|discarded CTL samples||, ENCSR047IUS_ENCSR438MDN;K562;HNRNPU;KD|discarded CTL samples||, ENCSR047IUS_ENCSR438MDN;K562;HNRNPU;KD|discarded CTL samples||, ENCSR048BWH_ENCSR438MDN;K562;HNRNPA1;KD|discarded CTL samples||failed depletion, ENCSR048BWH_ENCSR438MDN;K562;HNRNPA1;KD|discarded CTL samples|…
ENCFF034YJI_ENCFF845QQB	100	ENCODE	yes	CTL	ENCSR047IUS_ENCSR438MDN;K562;HNRNPU;KD|discarded CTL samples||, ENCSR047IUS_ENCSR438MDN;K562;HNRNPU;KD|discarded CTL samples||, ENCSR047IUS_ENCSR438MDN;K562;HNRNPU;KD|discarded CTL samples||, ENCSR047IUS_ENCSR438MDN;K562;HNRNPU;KD|discarded CTL samples||, ENCSR048BWH_ENCSR438MDN;K562;HNRNPA1;KD|discarded CTL samples||failed depletion, ENCSR048BWH_ENCSR438MDN;K562;HNRNPA1;KD|discarded CTL samples|…
ENCFF241DHX_ENCFF577EOK	100	ENCODE	yes	EXP	ENCSR047IUS_ENCSR438MDN;K562;HNRNPU;KD|discarded CTL samples||
ENCFF698DQF_ENCFF811KDI	100	ENCODE	yes	EXP	ENCSR047IUS_ENCSR438MDN;K562;HNRNPU;KD|discarded CTL samples||
ENCFF078MXU_ENCFF656RXL	100	ENCODE	yes	CTL	ENCSR047QHX_ENCSR424QCW;K562;SF3B1;KD|discarded CTL samples||, ENCSR047QHX_ENCSR424QCW;K562;SF3B1;KD|discarded CTL samples||, ENCSR047QHX_ENCSR424QCW;K562;SF3B1;KD|discarded CTL samples||, ENCSR047QHX_ENCSR424QCW;K562;SF3B1;KD|discarded CTL samples||, ENCSR047QHX_ENCSR424QCW;K562;SF3B1;KD|discarded CTL samples||, ENCSR047QHX_ENCSR424QCW;K562;SF3B1;KD|discarded CTL samples||, ENCSR047QHX_ENCSR424Q…
ENCFF691MJX_ENCFF791HTS	100	ENCODE	yes	CTL	ENCSR047QHX_ENCSR424QCW;K562;SF3B1;KD|discarded CTL samples||, ENCSR047QHX_ENCSR424QCW;K562;SF3B1;KD|discarded CTL samples||, ENCSR047QHX_ENCSR424QCW;K562;SF3B1;KD|discarded CTL samples||, ENCSR047QHX_ENCSR424QCW;K562;SF3B1;KD|discarded CTL samples||, ENCSR047QHX_ENCSR424QCW;K562;SF3B1;KD|discarded CTL samples||, ENCSR047QHX_ENCSR424QCW;K562;SF3B1;KD|discarded CTL samples||, ENCSR047QHX_ENCSR424Q…
ENCFF085TKK_ENCFF716RTI	100	ENCODE	yes	EXP	ENCSR047QHX_ENCSR424QCW;K562;SF3B1;KD|discarded CTL samples||
ENCFF151GQG_ENCFF582PPR	100	ENCODE	yes	EXP	ENCSR047QHX_ENCSR424QCW;K562;SF3B1;KD|discarded CTL samples||
ENCFF327PBI_ENCFF844XSA	100	ENCODE	yes	EXP	ENCSR047VPW_ENCSR689PHN;HepG2;FAM120A;KD|||
ENCFF841SLY_ENCFF845TFX	100	ENCODE	yes	EXP	ENCSR047VPW_ENCSR689PHN;HepG2;FAM120A;KD|||
ENCFF015PIM_ENCFF997NCB	100	ENCODE	yes	EXP	ENCSR048BWH_ENCSR438MDN;K562;HNRNPA1;KD|discarded CTL samples||failed depletion
ENCFF711RAQ_ENCFF893RDF	100	ENCODE	yes	EXP	ENCSR048BWH_ENCSR438MDN;K562;HNRNPA1;KD|discarded CTL samples||failed depletion
ENCFF078KLK_ENCFF970UVV	100	ENCODE	yes	EXP	ENCSR052IYH_ENCSR305XWT;HepG2;HNRNPC;KD|discarded CTL samples||
ENCFF682EBX_ENCFF801LSJ	100	ENCODE	yes	EXP	ENCSR052IYH_ENCSR305XWT;HepG2;HNRNPC;KD|discarded CTL samples||
ENCFF667EXM_ENCFF891EGO	100	ENCODE	yes	CTL	ENCSR056QEW_ENCSR129RWD;K562;CIRBP;KD|discarded CTL samples||failed depletion, ENCSR056QEW_ENCSR129RWD;K562;CIRBP;KD|discarded CTL samples||failed depletion, ENCSR056QEW_ENCSR129RWD;K562;CIRBP;KD|discarded CTL samples||failed depletion, ENCSR056QEW_ENCSR129RWD;K562;CIRBP;KD|discarded CTL samples||failed depletion, ENCSR056QEW_ENCSR129RWD;K562;CIRBP;KD|discarded CTL samples||failed depletion, ENCS…
ENCFF569YVH_ENCFF726LTF	100	ENCODE	yes	CTL	ENCSR056QEW_ENCSR129RWD;K562;CIRBP;KD|discarded CTL samples||failed depletion, ENCSR056QEW_ENCSR129RWD;K562;CIRBP;KD|discarded CTL samples||failed depletion, ENCSR056QEW_ENCSR129RWD;K562;CIRBP;KD|discarded CTL samples||failed depletion, ENCSR056QEW_ENCSR129RWD;K562;CIRBP;KD|discarded CTL samples||failed depletion, ENCSR056QEW_ENCSR129RWD;K562;CIRBP;KD|discarded CTL samples||failed depletion, ENCS…
ENCFF302BCI_ENCFF410OHI	100	ENCODE	yes	EXP	ENCSR056QEW_ENCSR129RWD;K562;CIRBP;KD|discarded CTL samples||failed depletion
ENCFF532FZD_ENCFF622ZJZ	100	ENCODE	yes	EXP	ENCSR056QEW_ENCSR129RWD;K562;CIRBP;KD|discarded CTL samples||failed depletion
ENCFF023MFT_ENCFF317AWM	100	ENCODE	yes	CTL	ENCSR057GCF_ENCSR603TCV;HepG2;TIA1;KD|discarded CTL samples||, ENCSR057GCF_ENCSR603TCV;HepG2;TIA1;KD|discarded CTL samples||, ENCSR057GCF_ENCSR603TCV;HepG2;TIA1;KD|discarded CTL samples||, ENCSR057GCF_ENCSR603TCV;HepG2;TIA1;KD|discarded CTL samples||, ENCSR057GCF_ENCSR603TCV;HepG2;TIA1;KD|discarded CTL samples||, ENCSR057GCF_ENCSR603TCV;HepG2;TIA1;KD|discarded CTL samples||, ENCSR057GCF_ENCSR603T…
ENCFF025YLM_ENCFF697WWV	100	ENCODE	yes	CTL	ENCSR057GCF_ENCSR603TCV;HepG2;TIA1;KD|discarded CTL samples||, ENCSR057GCF_ENCSR603TCV;HepG2;TIA1;KD|discarded CTL samples||, ENCSR057GCF_ENCSR603TCV;HepG2;TIA1;KD|discarded CTL samples||, ENCSR057GCF_ENCSR603TCV;HepG2;TIA1;KD|discarded CTL samples||, ENCSR057GCF_ENCSR603TCV;HepG2;TIA1;KD|discarded CTL samples||, ENCSR057GCF_ENCSR603TCV;HepG2;TIA1;KD|discarded CTL samples||, ENCSR057GCF_ENCSR603T…
ENCFF695YNR_ENCFF741EQA	100	ENCODE	yes	EXP	ENCSR057GCF_ENCSR603TCV;HepG2;TIA1;KD|discarded CTL samples||
ENCFF338TUE_ENCFF578TWY	100	ENCODE	yes	EXP	ENCSR057GCF_ENCSR603TCV;HepG2;TIA1;KD|discarded CTL samples||
ENCFF768JSC_ENCFF773HLT	100	ENCODE	yes	CTL	ENCSR060IWW_ENCSR067GHD;HepG2;ESF1;KD|||failed depletion, ENCSR110HAA_ENCSR067GHD;HepG2;EIF2S2;KD|||, ENCSR116QBU_ENCSR067GHD;HepG2;FIP1L1;KD|||failed depletion, ENCSR124KCF_ENCSR067GHD;HepG2;STAU1;KD|||, ENCSR281KCL_ENCSR067GHD;HepG2;SUPT6H;KD|||, ENCSR355OQC_ENCSR067GHD;HepG2;NAA15;KD|||failed depletion, ENCSR372UWV_ENCSR067GHD;HepG2;U2AF1;KD|||failed depletion, ENCSR382QKD_ENCSR067GHD;HepG2;BU…
ENCFF178MWG_ENCFF229VBF	100	ENCODE	yes	CTL	ENCSR060IWW_ENCSR067GHD;HepG2;ESF1;KD|||failed depletion, ENCSR110HAA_ENCSR067GHD;HepG2;EIF2S2;KD|||, ENCSR116QBU_ENCSR067GHD;HepG2;FIP1L1;KD|||failed depletion, ENCSR124KCF_ENCSR067GHD;HepG2;STAU1;KD|||, ENCSR281KCL_ENCSR067GHD;HepG2;SUPT6H;KD|||, ENCSR355OQC_ENCSR067GHD;HepG2;NAA15;KD|||failed depletion, ENCSR372UWV_ENCSR067GHD;HepG2;U2AF1;KD|||failed depletion, ENCSR382QKD_ENCSR067GHD;HepG2;BU…
ENCFF058GKO_ENCFF311TZW	100	ENCODE	yes	EXP	ENCSR060IWW_ENCSR067GHD;HepG2;ESF1;KD|||failed depletion
ENCFF038XRY_ENCFF268SVX	100	ENCODE	yes	EXP	ENCSR060IWW_ENCSR067GHD;HepG2;ESF1;KD|||failed depletion
ENCFF002UOR_ENCFF316CCA	101	ENCODE	yes	CTL	ENCSR060KRD_ENCSR092WKG;K562;TROVE2;KD|discarded CTL samples||
ENCFF508KBY_ENCFF864TPH	101	ENCODE	yes	CTL	ENCSR060KRD_ENCSR092WKG;K562;TROVE2;KD|discarded CTL samples||
ENCFF147ZUG_ENCFF310TVI	101	ENCODE	yes	EXP	ENCSR060KRD_ENCSR092WKG;K562;TROVE2;KD|discarded CTL samples||
ENCFF118MHK_ENCFF258ZFF	101	ENCODE	yes	EXP	ENCSR060KRD_ENCSR092WKG;K562;TROVE2;KD|discarded CTL samples||
ENCFF486ADH_ENCFF887GOE	100	ENCODE	yes	EXP	ENCSR064DXG_ENCSR603TCV;HepG2;PTBP1;KD|discarded CTL samples||
ENCFF555EDL_ENCFF983TGB	100	ENCODE	yes	EXP	ENCSR064DXG_ENCSR603TCV;HepG2;PTBP1;KD|discarded CTL samples||
ENCFF940CVA_ENCFF994CYS	100	ENCODE	yes	EXP	ENCSR066VOO_ENCSR129RWD;K562;SRSF1;KD|discarded CTL samples||
ENCFF229CHG_ENCFF305MOO	100	ENCODE	yes	EXP	ENCSR066VOO_ENCSR129RWD;K562;SRSF1;KD|discarded CTL samples||
ENCFF071FJN_ENCFF892BVJ	100	ENCODE	yes	EXP	ENCSR067LLB_ENCSR913CAE;K562;DDX24;KD|discarded CTL samples||
ENCFF109YMT_ENCFF801CGH	100	ENCODE	yes	EXP	ENCSR067LLB_ENCSR913CAE;K562;DDX24;KD|discarded CTL samples||
ENCFF057FUX_ENCFF848IFD	100	ENCODE	yes	EXP	ENCSR070LJO_ENCSR305XWT;HepG2;DDX1;KD|discarded CTL samples||failed depletion
ENCFF425EBC_ENCFF486ESG	100	ENCODE	yes	EXP	ENCSR070LJO_ENCSR305XWT;HepG2;DDX1;KD|discarded CTL samples||failed depletion
ENCFF358XGE_ENCFF928RWG	100	ENCODE	yes	EXP	ENCSR074UZM_ENCSR237YZT;HepG2;G3BP1;KD|discarded CTL samples||
ENCFF281GKZ_ENCFF826MUD	100	ENCODE	yes	EXP	ENCSR074UZM_ENCSR237YZT;HepG2;G3BP1;KD|discarded CTL samples||
ENCFF076BTH_ENCFF872SLD	100	ENCODE	yes	CTL	ENCSR076PMZ_ENCSR118EFE;K562;EIF2S2;KD|discarded CTL samples||, ENCSR076PMZ_ENCSR118EFE;K562;EIF2S2;KD|discarded CTL samples||, ENCSR076PMZ_ENCSR118EFE;K562;EIF2S2;KD|discarded CTL samples||, ENCSR835RMN_ENCSR118EFE;K562;GRSF1;KD|discarded CTL samples||, ENCSR835RMN_ENCSR118EFE;K562;GRSF1;KD|discarded CTL samples||, ENCSR835RMN_ENCSR118EFE;K562;GRSF1;KD|discarded CTL samples||, ENCSR898OPN_ENCSR1…
ENCFF276SQQ_ENCFF766SOB	100	ENCODE	yes	CTL	ENCSR076PMZ_ENCSR118EFE;K562;EIF2S2;KD|discarded CTL samples||, ENCSR076PMZ_ENCSR118EFE;K562;EIF2S2;KD|discarded CTL samples||, ENCSR076PMZ_ENCSR118EFE;K562;EIF2S2;KD|discarded CTL samples||, ENCSR835RMN_ENCSR118EFE;K562;GRSF1;KD|discarded CTL samples||, ENCSR835RMN_ENCSR118EFE;K562;GRSF1;KD|discarded CTL samples||, ENCSR835RMN_ENCSR118EFE;K562;GRSF1;KD|discarded CTL samples||, ENCSR898OPN_ENCSR1…
ENCFF648TGB_ENCFF990LNB	100	ENCODE	yes	EXP	ENCSR076PMZ_ENCSR118EFE;K562;EIF2S2;KD|discarded CTL samples||
ENCFF537EIB_ENCFF611IYB	100	ENCODE	yes	EXP	ENCSR076PMZ_ENCSR118EFE;K562;EIF2S2;KD|discarded CTL samples||
ENCFF352SRA_ENCFF852RBO	100	ENCODE	yes	CTL	ENCSR077BPR_ENCSR032YMP;K562;ESF1;KD|||failed depletion, ENCSR152IWT_ENCSR032YMP;K562;TRIP6;KD|||, ENCSR222ABK_ENCSR032YMP;K562;HSPD1;KD|||, ENCSR267RHP_ENCSR032YMP;K562;BUD13;KD|||, ENCSR511BNY_ENCSR032YMP;K562;FIP1L1;KD|||failed depletion, ENCSR529MBZ_ENCSR032YMP;K562;PPIG;KD|||, ENCSR721MXZ_ENCSR032YMP;K562;ABCF1;KD|||, ENCSR746NIM_ENCSR032YMP;K562;HNRNPM;KD|||, ENCSR777EDL_ENCSR032YMP;K562;ST…
ENCFF553PEN_ENCFF743EKS	100	ENCODE	yes	CTL	ENCSR077BPR_ENCSR032YMP;K562;ESF1;KD|||failed depletion, ENCSR152IWT_ENCSR032YMP;K562;TRIP6;KD|||, ENCSR222ABK_ENCSR032YMP;K562;HSPD1;KD|||, ENCSR267RHP_ENCSR032YMP;K562;BUD13;KD|||, ENCSR511BNY_ENCSR032YMP;K562;FIP1L1;KD|||failed depletion, ENCSR529MBZ_ENCSR032YMP;K562;PPIG;KD|||, ENCSR721MXZ_ENCSR032YMP;K562;ABCF1;KD|||, ENCSR746NIM_ENCSR032YMP;K562;HNRNPM;KD|||, ENCSR777EDL_ENCSR032YMP;K562;ST…
ENCFF324TSF_ENCFF417JZE	100	ENCODE	yes	EXP	ENCSR077BPR_ENCSR032YMP;K562;ESF1;KD|||failed depletion
ENCFF108UUK_ENCFF522HAI	100	ENCODE	yes	EXP	ENCSR077BPR_ENCSR032YMP;K562;ESF1;KD|||failed depletion
ENCFF108ABJ_ENCFF931KYD	100	ENCODE	yes	EXP	ENCSR079IPT_ENCSR344XID;K562;TBRG4;KD|discarded CTL samples||
ENCFF017MUK_ENCFF195MFO	100	ENCODE	yes	EXP	ENCSR079IPT_ENCSR344XID;K562;TBRG4;KD|discarded CTL samples||
ENCFF794HTC_ENCFF800AGI	100	ENCODE	yes	EXP	ENCSR079LMZ_ENCSR667PLJ;K562;DNAJC21;KD|discarded CTL samples||
ENCFF039XRD_ENCFF467ZQZ	100	ENCODE	yes	EXP	ENCSR079LMZ_ENCSR667PLJ;K562;DNAJC21;KD|discarded CTL samples||
ENCFF512QIR_ENCFF816KYC	100	ENCODE	yes	CTL	ENCSR081IAO_ENCSR135LXL;HepG2;CCAR1;KD|||, ENCSR744PAQ_ENCSR135LXL;HepG2;LARP4;KD|||
ENCFF108KML_ENCFF226MZL	100	ENCODE	yes	CTL	ENCSR081IAO_ENCSR135LXL;HepG2;CCAR1;KD|||, ENCSR744PAQ_ENCSR135LXL;HepG2;LARP4;KD|||
ENCFF185OKC_ENCFF642WHU	100	ENCODE	yes	EXP	ENCSR081IAO_ENCSR135LXL;HepG2;CCAR1;KD|||
ENCFF211JML_ENCFF603MKL	100	ENCODE	yes	EXP	ENCSR081IAO_ENCSR135LXL;HepG2;CCAR1;KD|||
ENCFF022ZFY_ENCFF785OZW	100	ENCODE	yes	EXP	ENCSR081QQH_ENCSR491FOC;HepG2;ZRANB2;KD|||
ENCFF533CTF_ENCFF701CAJ	100	ENCODE	yes	EXP	ENCSR081QQH_ENCSR491FOC;HepG2;ZRANB2;KD|||
ENCFF043FJK_ENCFF143SRK	100	ENCODE	yes	EXP	ENCSR081XRA_ENCSR344XID;K562;SF3B4;KD|discarded CTL samples||
ENCFF147QKG_ENCFF457SHF	100	ENCODE	yes	EXP	ENCSR081XRA_ENCSR344XID;K562;SF3B4;KD|discarded CTL samples||
ENCFF111AWS_ENCFF447KSW	100	ENCODE	yes	CTL	ENCSR082UWF_ENCSR419JMU;K562;STIP1;KD|||, ENCSR113PYX_ENCSR419JMU;K562;CNOT7;KD||failed DEXSeq|, ENCSR126ARZ_ENCSR419JMU;K562;ILF2;KD||failed DEXSeq|, ENCSR129ROE_ENCSR419JMU;K562;SMN1;KD|||failed depletion, ENCSR192GBD_ENCSR419JMU;K562;PABPC1;KD|||, ENCSR219DXZ_ENCSR419JMU;K562;SBDS;KD|||, ENCSR552NBS_ENCSR419JMU;K562;HNRNPA0;KD||failed DEXSeq|, ENCSR556FNN_ENCSR419JMU;K562;PPIL4;KD|||, ENCSR778…
ENCFF497HLJ_ENCFF561NSL	100	ENCODE	yes	CTL	ENCSR082UWF_ENCSR419JMU;K562;STIP1;KD|||, ENCSR113PYX_ENCSR419JMU;K562;CNOT7;KD||failed DEXSeq|, ENCSR126ARZ_ENCSR419JMU;K562;ILF2;KD||failed DEXSeq|, ENCSR129ROE_ENCSR419JMU;K562;SMN1;KD|||failed depletion, ENCSR192GBD_ENCSR419JMU;K562;PABPC1;KD|||, ENCSR219DXZ_ENCSR419JMU;K562;SBDS;KD|||, ENCSR552NBS_ENCSR419JMU;K562;HNRNPA0;KD||failed DEXSeq|, ENCSR556FNN_ENCSR419JMU;K562;PPIL4;KD|||, ENCSR778…
ENCFF489IZZ_ENCFF702NXP	100	ENCODE	yes	EXP	ENCSR082UWF_ENCSR419JMU;K562;STIP1;KD|||
ENCFF289HLB_ENCFF533GLS	100	ENCODE	yes	EXP	ENCSR082UWF_ENCSR419JMU;K562;STIP1;KD|||
ENCFF540JXJ_ENCFF927OEA	100	ENCODE	yes	EXP	ENCSR090UMI_ENCSR305XWT;HepG2;SMN1;KD|discarded CTL samples||failed depletion
ENCFF150JZE_ENCFF808LTK	100	ENCODE	yes	EXP	ENCSR090UMI_ENCSR305XWT;HepG2;SMN1;KD|discarded CTL samples||failed depletion
ENCFF583MPY_ENCFF801DDP	100	ENCODE	yes	EXP	ENCSR094KBY_ENCSR603TCV;HepG2;SRSF1;KD|discarded CTL samples||
ENCFF714YYN_ENCFF729PCF	100	ENCODE	yes	EXP	ENCSR094KBY_ENCSR603TCV;HepG2;SRSF1;KD|discarded CTL samples||
ENCFF432ZMG_ENCFF913HPT	100	ENCODE	yes	CTL	ENCSR096WVE_ENCSR226KWO;K562;EIF3H;KO|discarded CTL samples|failed DEXSeq|
ENCFF013IJN_ENCFF927CUY	100	ENCODE	yes	CTL	ENCSR096WVE_ENCSR226KWO;K562;EIF3H;KO|discarded CTL samples|failed DEXSeq|
ENCFF043CWG_ENCFF060PJQ	100	ENCODE	yes	EXP	ENCSR096WVE_ENCSR226KWO;K562;EIF3H;KO|discarded CTL samples|failed DEXSeq|
ENCFF807YCT_ENCFF951GAY	100	ENCODE	yes	EXP	ENCSR096WVE_ENCSR226KWO;K562;EIF3H;KO|discarded CTL samples|failed DEXSeq|
ENCFF037JSE_ENCFF760WLL	100	ENCODE	yes	EXP	ENCSR098NHI_ENCSR661HEL;K562;RPS19;KD|discarded CTL samples||
ENCFF016KWX_ENCFF704QKX	100	ENCODE	yes	EXP	ENCSR098NHI_ENCSR661HEL;K562;RPS19;KD|discarded CTL samples||
ENCFF484NIT_ENCFF895XAK	100	ENCODE	yes	EXP	ENCSR101OPF_ENCSR620PUP;K562;SUCLG1;KD|||
ENCFF269LWS_ENCFF657QGK	100	ENCODE	yes	EXP	ENCSR101OPF_ENCSR620PUP;K562;SUCLG1;KD|||
ENCFF593JVU_ENCFF860BAF	100	ENCODE	yes	CTL	ENCSR103NNB_ENCSR341TTW;K562;SDAD1;KO|discarded CTL samples||failed depletion, ENCSR103NNB_ENCSR341TTW;K562;SDAD1;KO|discarded CTL samples||failed depletion, ENCSR103NNB_ENCSR341TTW;K562;SDAD1;KO|discarded CTL samples||failed depletion, ENCSR103NNB_ENCSR341TTW;K562;SDAD1;KO|discarded CTL samples||failed depletion, ENCSR103NNB_ENCSR341TTW;K562;SDAD1;KO|discarded CTL samples||failed depletion, ENCS…
ENCFF378KNS_ENCFF467IYJ	100	ENCODE	yes	CTL	ENCSR103NNB_ENCSR341TTW;K562;SDAD1;KO|discarded CTL samples||failed depletion, ENCSR103NNB_ENCSR341TTW;K562;SDAD1;KO|discarded CTL samples||failed depletion, ENCSR103NNB_ENCSR341TTW;K562;SDAD1;KO|discarded CTL samples||failed depletion, ENCSR103NNB_ENCSR341TTW;K562;SDAD1;KO|discarded CTL samples||failed depletion, ENCSR103NNB_ENCSR341TTW;K562;SDAD1;KO|discarded CTL samples||failed depletion, ENCS…
ENCFF049FJJ_ENCFF056BCC	100	ENCODE	yes	EXP	ENCSR103NNB_ENCSR341TTW;K562;SDAD1;KO|discarded CTL samples||failed depletion
ENCFF201DID_ENCFF828RJB	100	ENCODE	yes	EXP	ENCSR103NNB_ENCSR341TTW;K562;SDAD1;KO|discarded CTL samples||failed depletion
ENCFF686HPW_ENCFF738RTQ	100	ENCODE	yes	EXP	ENCSR104OLN_ENCSR305XWT;HepG2;ADAR;KD|discarded CTL samples||
ENCFF526HRE_ENCFF593ERZ	100	ENCODE	yes	EXP	ENCSR104OLN_ENCSR305XWT;HepG2;ADAR;KD|discarded CTL samples||
ENCFF812OKM_ENCFF923CVD	100	ENCODE	yes	EXP	ENCSR105LOV_ENCSR341TTW;K562;PCBP3;KO|discarded CTL samples||failed depletion
ENCFF736GGP_ENCFF757NXE	100	ENCODE	yes	EXP	ENCSR105LOV_ENCSR341TTW;K562;PCBP3;KO|discarded CTL samples||failed depletion
ENCFF613HXG_ENCFF989HXZ	100	ENCODE	yes	CTL	ENCSR105OXX_ENCSR674KEK;HepG2;MARK2;KD|||failed depletion, ENCSR116YMU_ENCSR674KEK;HepG2;GNB2L1;KD|||, ENCSR180XTP_ENCSR674KEK;HepG2;NUSAP1;KD|||failed depletion, ENCSR222SMI_ENCSR674KEK;HepG2;RBM27;KD|||failed depletion, ENCSR237IWZ_ENCSR674KEK;HepG2;CCAR2;KD|||failed depletion, ENCSR624FBY_ENCSR674KEK;HepG2;LARP7;KD|||failed depletion, ENCSR667RIA_ENCSR674KEK;HepG2;RPS2;KD|||, ENCSR681SMT_ENCSR…
ENCFF006QAK_ENCFF278VBD	100	ENCODE	yes	CTL	ENCSR105OXX_ENCSR674KEK;HepG2;MARK2;KD|||failed depletion, ENCSR116YMU_ENCSR674KEK;HepG2;GNB2L1;KD|||, ENCSR180XTP_ENCSR674KEK;HepG2;NUSAP1;KD|||failed depletion, ENCSR222SMI_ENCSR674KEK;HepG2;RBM27;KD|||failed depletion, ENCSR237IWZ_ENCSR674KEK;HepG2;CCAR2;KD|||failed depletion, ENCSR624FBY_ENCSR674KEK;HepG2;LARP7;KD|||failed depletion, ENCSR667RIA_ENCSR674KEK;HepG2;RPS2;KD|||, ENCSR681SMT_ENCSR…
ENCFF123FGM_ENCFF450QIC	100	ENCODE	yes	EXP	ENCSR105OXX_ENCSR674KEK;HepG2;MARK2;KD|||failed depletion
ENCFF026IRI_ENCFF390SHS	100	ENCODE	yes	EXP	ENCSR105OXX_ENCSR674KEK;HepG2;MARK2;KD|||failed depletion
ENCFF428FIL_ENCFF999OKL	100	ENCODE	yes	EXP	ENCSR110HAA_ENCSR067GHD;HepG2;EIF2S2;KD|||
ENCFF632VKY_ENCFF767DDJ	100	ENCODE	yes	EXP	ENCSR110HAA_ENCSR067GHD;HepG2;EIF2S2;KD|||
ENCFF437OYV_ENCFF625DDR	100	ENCODE	yes	EXP	ENCSR110ZYD_ENCSR305XWT;HepG2;SAFB2;KD|discarded CTL samples||failed depletion
ENCFF405XDB_ENCFF578LUJ	100	ENCODE	yes	EXP	ENCSR110ZYD_ENCSR305XWT;HepG2;SAFB2;KD|discarded CTL samples||failed depletion
ENCFF519RFX_ENCFF654RRJ	100	ENCODE	yes	EXP	ENCSR112YTD_ENCSR667PLJ;K562;SLBP;KD|discarded CTL samples||
ENCFF122UFL_ENCFF994PGX	100	ENCODE	yes	EXP	ENCSR112YTD_ENCSR667PLJ;K562;SLBP;KD|discarded CTL samples||
ENCFF480VHY_ENCFF659GQG	100	ENCODE	yes	EXP	ENCSR113PYX_ENCSR419JMU;K562;CNOT7;KD||failed DEXSeq|
ENCFF458QJR_ENCFF605QMQ	100	ENCODE	yes	EXP	ENCSR113PYX_ENCSR419JMU;K562;CNOT7;KD||failed DEXSeq|
ENCFF037UWR_ENCFF667PNW	100	ENCODE	yes	EXP	ENCSR116QBU_ENCSR067GHD;HepG2;FIP1L1;KD|||failed depletion
ENCFF534PRU_ENCFF826NBM	100	ENCODE	yes	EXP	ENCSR116QBU_ENCSR067GHD;HepG2;FIP1L1;KD|||failed depletion
ENCFF468IAR_ENCFF659SYD	100	ENCODE	yes	EXP	ENCSR116YMU_ENCSR674KEK;HepG2;GNB2L1;KD|||
ENCFF492BTX_ENCFF847HQV	100	ENCODE	yes	EXP	ENCSR116YMU_ENCSR674KEK;HepG2;GNB2L1;KD|||
ENCFF161IPL_ENCFF602UZH	100	ENCODE	yes	EXP	ENCSR117WLY_ENCSR661HEL;K562;EFTUD2;KD|discarded CTL samples||
ENCFF121WQZ_ENCFF219ZRK	100	ENCODE	yes	EXP	ENCSR117WLY_ENCSR661HEL;K562;EFTUD2;KD|discarded CTL samples||
ENCFF924TZR_ENCFF949KOY	100	ENCODE	yes	CTL	ENCSR118KUN_ENCSR538QOG;HepG2;DKC1;KD|discarded CTL samples||, ENCSR118KUN_ENCSR538QOG;HepG2;DKC1;KD|discarded CTL samples||, ENCSR118KUN_ENCSR538QOG;HepG2;DKC1;KD|discarded CTL samples||, ENCSR118KUN_ENCSR538QOG;HepG2;DKC1;KD|discarded CTL samples||, ENCSR118KUN_ENCSR538QOG;HepG2;DKC1;KD|discarded CTL samples||, ENCSR118KUN_ENCSR538QOG;HepG2;DKC1;KD|discarded CTL samples||, ENCSR118KUN_ENCSR538Q…
ENCFF077URG_ENCFF909KFE	100	ENCODE	yes	CTL	ENCSR118KUN_ENCSR538QOG;HepG2;DKC1;KD|discarded CTL samples||, ENCSR118KUN_ENCSR538QOG;HepG2;DKC1;KD|discarded CTL samples||, ENCSR118KUN_ENCSR538QOG;HepG2;DKC1;KD|discarded CTL samples||, ENCSR118KUN_ENCSR538QOG;HepG2;DKC1;KD|discarded CTL samples||, ENCSR118KUN_ENCSR538QOG;HepG2;DKC1;KD|discarded CTL samples||, ENCSR118KUN_ENCSR538QOG;HepG2;DKC1;KD|discarded CTL samples||, ENCSR118KUN_ENCSR538Q…
ENCFF424OZB_ENCFF975XQH	100	ENCODE	yes	EXP	ENCSR118KUN_ENCSR538QOG;HepG2;DKC1;KD|discarded CTL samples||
ENCFF079NDM_ENCFF475BKB	100	ENCODE	yes	EXP	ENCSR118KUN_ENCSR538QOG;HepG2;DKC1;KD|discarded CTL samples||
ENCFF321EUT_ENCFF476ZAC	100	ENCODE	yes	EXP	ENCSR118VQR_ENCSR279HMU;HepG2;RPS3A;KD|discarded CTL samples||
ENCFF196OEK_ENCFF565XPN	100	ENCODE	yes	EXP	ENCSR118VQR_ENCSR279HMU;HepG2;RPS3A;KD|discarded CTL samples||
ENCFF617SWH_ENCFF941JGA	100	ENCODE	yes	EXP	ENCSR118XYK_ENCSR620PUP;K562;PUM2;KD|||failed depletion
ENCFF351NXZ_ENCFF648XTO	100	ENCODE	yes	EXP	ENCSR118XYK_ENCSR620PUP;K562;PUM2;KD|||failed depletion
ENCFF489FRK_ENCFF806SKJ	100	ENCODE	yes	EXP	ENCSR119QWQ_ENCSR913CAE;K562;DDX6;KD|discarded CTL samples||
ENCFF533LSQ_ENCFF740MTB	100	ENCODE	yes	EXP	ENCSR119QWQ_ENCSR913CAE;K562;DDX6;KD|discarded CTL samples||
ENCFF084DHZ_ENCFF691HLO	100	ENCODE	yes	EXP	ENCSR124KCF_ENCSR067GHD;HepG2;STAU1;KD|||
ENCFF036XQB_ENCFF756OXT	100	ENCODE	yes	EXP	ENCSR124KCF_ENCSR067GHD;HepG2;STAU1;KD|||
ENCFF190WFC_ENCFF958QIG	100	ENCODE	yes	EXP	ENCSR126ARZ_ENCSR419JMU;K562;ILF2;KD||failed DEXSeq|
ENCFF501EWO_ENCFF649CVA	100	ENCODE	yes	EXP	ENCSR126ARZ_ENCSR419JMU;K562;ILF2;KD||failed DEXSeq|
ENCFF202RJH_ENCFF911PIU	100	ENCODE	yes	EXP	ENCSR129ROE_ENCSR419JMU;K562;SMN1;KD|||failed depletion
ENCFF224DOE_ENCFF871QXZ	100	ENCODE	yes	EXP	ENCSR129ROE_ENCSR419JMU;K562;SMN1;KD|||failed depletion
ENCFF604UQO_ENCFF624OCC	100	ENCODE	yes	EXP	ENCSR134JRE_ENCSR129RWD;K562;TARDBP;KD|discarded CTL samples||
ENCFF239VZF_ENCFF513YBI	100	ENCODE	yes	EXP	ENCSR134JRE_ENCSR129RWD;K562;TARDBP;KD|discarded CTL samples||
ENCFF664ZQE_ENCFF687GVB	100	ENCODE	yes	EXP	ENCSR137HKS_ENCSR661HEL;K562;PRPF8;KD|discarded CTL samples||
ENCFF237PYU_ENCFF353TSR	100	ENCODE	yes	EXP	ENCSR137HKS_ENCSR661HEL;K562;PRPF8;KD|discarded CTL samples||
ENCFF076EAI_ENCFF478ILB	100	ENCODE	yes	CTL	ENCSR139LOF_ENCSR163JUC;K562;SRSF7;KO|discarded CTL samples||failed depletion, ENCSR139LOF_ENCSR163JUC;K562;SRSF7;KO|discarded CTL samples||failed depletion, ENCSR139LOF_ENCSR163JUC;K562;SRSF7;KO|discarded CTL samples||failed depletion, ENCSR139LOF_ENCSR163JUC;K562;SRSF7;KO|discarded CTL samples||failed depletion, ENCSR384LKC_ENCSR163JUC;K562;DDX21;KO|discarded CTL samples||, ENCSR384LKC_ENCSR163…
ENCFF102NCM_ENCFF875FRI	100	ENCODE	yes	CTL	ENCSR139LOF_ENCSR163JUC;K562;SRSF7;KO|discarded CTL samples||failed depletion, ENCSR139LOF_ENCSR163JUC;K562;SRSF7;KO|discarded CTL samples||failed depletion, ENCSR139LOF_ENCSR163JUC;K562;SRSF7;KO|discarded CTL samples||failed depletion, ENCSR139LOF_ENCSR163JUC;K562;SRSF7;KO|discarded CTL samples||failed depletion, ENCSR384LKC_ENCSR163JUC;K562;DDX21;KO|discarded CTL samples||, ENCSR384LKC_ENCSR163…
ENCFF239MZX_ENCFF896QFF	100	ENCODE	yes	EXP	ENCSR139LOF_ENCSR163JUC;K562;SRSF7;KO|discarded CTL samples||failed depletion
ENCFF701SBH_ENCFF781MVI	100	ENCODE	yes	EXP	ENCSR139LOF_ENCSR163JUC;K562;SRSF7;KO|discarded CTL samples||failed depletion
ENCFF525ZEB_ENCFF579COJ	100	ENCODE	yes	EXP	ENCSR143UET_ENCSR084SCN;K562;EIF3G;KD|||
ENCFF352SRL_ENCFF614VYE	100	ENCODE	yes	EXP	ENCSR143UET_ENCSR084SCN;K562;EIF3G;KD|||
ENCFF639SIY_ENCFF697HUP	100	ENCODE	yes	EXP	ENCSR147ZBD_ENCSR237YZT;HepG2;DDX6;KD|discarded CTL samples||
ENCFF353TCN_ENCFF897ZIG	100	ENCODE	yes	EXP	ENCSR147ZBD_ENCSR237YZT;HepG2;DDX6;KD|discarded CTL samples||
ENCFF823ZLQ_ENCFF825DLG	100	ENCODE	yes	EXP	ENCSR148MQK_ENCSR603TCV;HepG2;SF3B4;KD|discarded CTL samples||
ENCFF541HLQ_ENCFF855NHU	100	ENCODE	yes	EXP	ENCSR148MQK_ENCSR603TCV;HepG2;SF3B4;KD|discarded CTL samples||
ENCFF259NBN_ENCFF669ILF	100	ENCODE	yes	EXP	ENCSR149DMY_ENCSR344XID;K562;RBM25;KD|discarded CTL samples||
ENCFF538LDO_ENCFF611QCD	100	ENCODE	yes	EXP	ENCSR149DMY_ENCSR344XID;K562;RBM25;KD|discarded CTL samples||
ENCFF056UJT_ENCFF360ZPG	100	ENCODE	yes	EXP	ENCSR152IWT_ENCSR032YMP;K562;TRIP6;KD|||
ENCFF317XFU_ENCFF601DMJ	100	ENCODE	yes	EXP	ENCSR152IWT_ENCSR032YMP;K562;TRIP6;KD|||
ENCFF420URE_ENCFF546VNH	100	ENCODE	yes	CTL	ENCSR152MON_ENCSR042QTH;HepG2;EIF4G2;KD|||, ENCSR155BMF_ENCSR042QTH;HepG2;HNRNPL;KD|||, ENCSR210DML_ENCSR042QTH;HepG2;PUM2;KD|||, ENCSR220TBR_ENCSR042QTH;HepG2;DAZAP1;KD|||, ENCSR424JSU_ENCSR042QTH;HepG2;UBE2L3;KD|||, ENCSR459EMR_ENCSR042QTH;HepG2;TUFM;KD|||, ENCSR509LIV_ENCSR042QTH;HepG2;EIF4G1;KD|||failed depletion, ENCSR519KXM_ENCSR042QTH;HepG2;SLBP;KD|||, ENCSR643UFV_ENCSR042QTH;HepG2;NOL12;K…
ENCFF399RNY_ENCFF964LLJ	100	ENCODE	yes	CTL	ENCSR152MON_ENCSR042QTH;HepG2;EIF4G2;KD|||, ENCSR155BMF_ENCSR042QTH;HepG2;HNRNPL;KD|||, ENCSR210DML_ENCSR042QTH;HepG2;PUM2;KD|||, ENCSR220TBR_ENCSR042QTH;HepG2;DAZAP1;KD|||, ENCSR424JSU_ENCSR042QTH;HepG2;UBE2L3;KD|||, ENCSR459EMR_ENCSR042QTH;HepG2;TUFM;KD|||, ENCSR509LIV_ENCSR042QTH;HepG2;EIF4G1;KD|||failed depletion, ENCSR519KXM_ENCSR042QTH;HepG2;SLBP;KD|||, ENCSR643UFV_ENCSR042QTH;HepG2;NOL12;K…
ENCFF506RQT_ENCFF765UCN	100	ENCODE	yes	EXP	ENCSR152MON_ENCSR042QTH;HepG2;EIF4G2;KD|||
ENCFF137TXG_ENCFF515SNE	100	ENCODE	yes	EXP	ENCSR152MON_ENCSR042QTH;HepG2;EIF4G2;KD|||
ENCFF210CQX_ENCFF447YTB	100	ENCODE	yes	CTL	ENCSR153GKS_ENCSR997HCQ;HepG2;SRFBP1;KD|discarded CTL samples||, ENCSR153GKS_ENCSR997HCQ;HepG2;SRFBP1;KD|discarded CTL samples||, ENCSR153GKS_ENCSR997HCQ;HepG2;SRFBP1;KD|discarded CTL samples||, ENCSR153GKS_ENCSR997HCQ;HepG2;SRFBP1;KD|discarded CTL samples||, ENCSR153GKS_ENCSR997HCQ;HepG2;SRFBP1;KD|discarded CTL samples||, ENCSR278CHI_ENCSR997HCQ;HepG2;SSB;KD|discarded CTL samples||, ENCSR278CHI_…
ENCFF295GVT_ENCFF970XPJ	100	ENCODE	yes	CTL	ENCSR153GKS_ENCSR997HCQ;HepG2;SRFBP1;KD|discarded CTL samples||, ENCSR153GKS_ENCSR997HCQ;HepG2;SRFBP1;KD|discarded CTL samples||, ENCSR153GKS_ENCSR997HCQ;HepG2;SRFBP1;KD|discarded CTL samples||, ENCSR153GKS_ENCSR997HCQ;HepG2;SRFBP1;KD|discarded CTL samples||, ENCSR153GKS_ENCSR997HCQ;HepG2;SRFBP1;KD|discarded CTL samples||, ENCSR278CHI_ENCSR997HCQ;HepG2;SSB;KD|discarded CTL samples||, ENCSR278CHI_…
ENCFF375YMM_ENCFF648RKD	100	ENCODE	yes	EXP	ENCSR153GKS_ENCSR997HCQ;HepG2;SRFBP1;KD|discarded CTL samples||
ENCFF182NGK_ENCFF435LUO	100	ENCODE	yes	EXP	ENCSR153GKS_ENCSR997HCQ;HepG2;SRFBP1;KD|discarded CTL samples||
ENCFF758ALR_ENCFF917YYJ	100	ENCODE	yes	EXP	ENCSR155BMF_ENCSR042QTH;HepG2;HNRNPL;KD|||
ENCFF695OUO_ENCFF888EAZ	100	ENCODE	yes	EXP	ENCSR155BMF_ENCSR042QTH;HepG2;HNRNPL;KD|||
ENCFF803FSB_ENCFF827KTS	100	ENCODE	yes	CTL	ENCSR155EZL_ENCSR031RRO;K562;DDX47;KD|discarded CTL samples||, ENCSR155EZL_ENCSR031RRO;K562;DDX47;KD|discarded CTL samples||, ENCSR155EZL_ENCSR031RRO;K562;DDX47;KD|discarded CTL samples||, ENCSR563YIS_ENCSR031RRO;K562;HNRNPL;KD|discarded CTL samples||, ENCSR563YIS_ENCSR031RRO;K562;HNRNPL;KD|discarded CTL samples||, ENCSR563YIS_ENCSR031RRO;K562;HNRNPL;KD|discarded CTL samples||, ENCSR795VAK_ENCSR0…
ENCFF043VJU_ENCFF361RLP	100	ENCODE	yes	CTL	ENCSR155EZL_ENCSR031RRO;K562;DDX47;KD|discarded CTL samples||, ENCSR155EZL_ENCSR031RRO;K562;DDX47;KD|discarded CTL samples||, ENCSR155EZL_ENCSR031RRO;K562;DDX47;KD|discarded CTL samples||, ENCSR563YIS_ENCSR031RRO;K562;HNRNPL;KD|discarded CTL samples||, ENCSR563YIS_ENCSR031RRO;K562;HNRNPL;KD|discarded CTL samples||, ENCSR563YIS_ENCSR031RRO;K562;HNRNPL;KD|discarded CTL samples||, ENCSR795VAK_ENCSR0…
ENCFF235KKF_ENCFF323NXS	100	ENCODE	yes	EXP	ENCSR155EZL_ENCSR031RRO;K562;DDX47;KD|discarded CTL samples||
ENCFF529CRN_ENCFF801RVA	100	ENCODE	yes	EXP	ENCSR155EZL_ENCSR031RRO;K562;DDX47;KD|discarded CTL samples||
ENCFF085DKT_ENCFF093ZYA	100	ENCODE	yes	EXP	ENCSR164TLB_ENCSR667PLJ;K562;ADAR;KD|discarded CTL samples||
ENCFF375RZP_ENCFF534IQA	100	ENCODE	yes	EXP	ENCSR164TLB_ENCSR667PLJ;K562;ADAR;KD|discarded CTL samples||
ENCFF409FXM_ENCFF698ZGA	100	ENCODE	yes	CTL	ENCSR165BCF_ENCSR718EWL;K562;WRN;KD|discarded CTL samples||, ENCSR165BCF_ENCSR718EWL;K562;WRN;KD|discarded CTL samples||, ENCSR165BCF_ENCSR718EWL;K562;WRN;KD|discarded CTL samples||, ENCSR165BCF_ENCSR718EWL;K562;WRN;KD|discarded CTL samples||, ENCSR395FYF_ENCSR718EWL;K562;AUH;KD|discarded CTL samples||failed depletion, ENCSR395FYF_ENCSR718EWL;K562;AUH;KD|discarded CTL samples||failed depletion, E…
ENCFF113MXN_ENCFF357AKH	100	ENCODE	yes	CTL	ENCSR165BCF_ENCSR718EWL;K562;WRN;KD|discarded CTL samples||, ENCSR165BCF_ENCSR718EWL;K562;WRN;KD|discarded CTL samples||, ENCSR165BCF_ENCSR718EWL;K562;WRN;KD|discarded CTL samples||, ENCSR165BCF_ENCSR718EWL;K562;WRN;KD|discarded CTL samples||, ENCSR395FYF_ENCSR718EWL;K562;AUH;KD|discarded CTL samples||failed depletion, ENCSR395FYF_ENCSR718EWL;K562;AUH;KD|discarded CTL samples||failed depletion, E…
ENCFF063EWE_ENCFF670IYQ	100	ENCODE	yes	EXP	ENCSR165BCF_ENCSR718EWL;K562;WRN;KD|discarded CTL samples||
ENCFF490GIG_ENCFF931PKC	100	ENCODE	yes	EXP	ENCSR165BCF_ENCSR718EWL;K562;WRN;KD|discarded CTL samples||
ENCFF279NUI_ENCFF595BWN	100	ENCODE	yes	EXP	ENCSR165VBD_ENCSR143COQ;K562;UTP18;KD|discarded CTL samples||failed depletion
ENCFF455LAT_ENCFF565DLY	100	ENCODE	yes	EXP	ENCSR165VBD_ENCSR143COQ;K562;UTP18;KD|discarded CTL samples||failed depletion
ENCFF230IAI_ENCFF550QYI	100	ENCODE	yes	CTL	ENCSR166MWM_ENCSR521WAI;HepG2;RBM14;KO|discarded CTL samples||failed depletion, ENCSR166MWM_ENCSR521WAI;HepG2;RBM14;KO|discarded CTL samples||failed depletion, ENCSR166MWM_ENCSR521WAI;HepG2;RBM14;KO|discarded CTL samples||failed depletion, ENCSR166MWM_ENCSR521WAI;HepG2;RBM14;KO|discarded CTL samples||failed depletion, ENCSR284SZO_ENCSR521WAI;HepG2;EXOSC5;KO|discarded CTL samples||failed depletion…
ENCFF100IFZ_ENCFF552VOE	100	ENCODE	yes	CTL	ENCSR166MWM_ENCSR521WAI;HepG2;RBM14;KO|discarded CTL samples||failed depletion, ENCSR166MWM_ENCSR521WAI;HepG2;RBM14;KO|discarded CTL samples||failed depletion, ENCSR166MWM_ENCSR521WAI;HepG2;RBM14;KO|discarded CTL samples||failed depletion, ENCSR166MWM_ENCSR521WAI;HepG2;RBM14;KO|discarded CTL samples||failed depletion, ENCSR284SZO_ENCSR521WAI;HepG2;EXOSC5;KO|discarded CTL samples||failed depletion…
ENCFF024ENI_ENCFF834RFI	100	ENCODE	yes	EXP	ENCSR166MWM_ENCSR521WAI;HepG2;RBM14;KO|discarded CTL samples||failed depletion
ENCFF334MQT_ENCFF732HIC	100	ENCODE	yes	EXP	ENCSR166MWM_ENCSR521WAI;HepG2;RBM14;KO|discarded CTL samples||failed depletion
ENCFF385GEX_ENCFF922CDR	100	ENCODE	yes	CTL	ENCSR167JPY_ENCSR856ZRV;HepG2;SRP68;KD|discarded CTL samples||failed depletion, ENCSR167JPY_ENCSR856ZRV;HepG2;SRP68;KD|discarded CTL samples||failed depletion, ENCSR167JPY_ENCSR856ZRV;HepG2;SRP68;KD|discarded CTL samples||failed depletion, ENCSR167JPY_ENCSR856ZRV;HepG2;SRP68;KD|discarded CTL samples||failed depletion, ENCSR167JPY_ENCSR856ZRV;HepG2;SRP68;KD|discarded CTL samples||failed depletion,…
ENCFF278TEH_ENCFF403CZA	100	ENCODE	yes	CTL	ENCSR167JPY_ENCSR856ZRV;HepG2;SRP68;KD|discarded CTL samples||failed depletion, ENCSR167JPY_ENCSR856ZRV;HepG2;SRP68;KD|discarded CTL samples||failed depletion, ENCSR167JPY_ENCSR856ZRV;HepG2;SRP68;KD|discarded CTL samples||failed depletion, ENCSR167JPY_ENCSR856ZRV;HepG2;SRP68;KD|discarded CTL samples||failed depletion, ENCSR167JPY_ENCSR856ZRV;HepG2;SRP68;KD|discarded CTL samples||failed depletion,…
ENCFF402OGW_ENCFF637XJX	100	ENCODE	yes	EXP	ENCSR167JPY_ENCSR856ZRV;HepG2;SRP68;KD|discarded CTL samples||failed depletion
ENCFF376NVO_ENCFF635INU	100	ENCODE	yes	EXP	ENCSR167JPY_ENCSR856ZRV;HepG2;SRP68;KD|discarded CTL samples||failed depletion
ENCFF357VHF_ENCFF562ONV	100	ENCODE	yes	EXP	ENCSR169QQW_ENCSR620PUP;K562;MSI2;KD|||
ENCFF029XLP_ENCFF057UOC	100	ENCODE	yes	EXP	ENCSR169QQW_ENCSR620PUP;K562;MSI2;KD|||
ENCFF564SYZ_ENCFF592HYZ	100	ENCODE	yes	EXP	ENCSR180XTP_ENCSR674KEK;HepG2;NUSAP1;KD|||failed depletion
ENCFF412MVK_ENCFF540QSP	100	ENCODE	yes	EXP	ENCSR180XTP_ENCSR674KEK;HepG2;NUSAP1;KD|||failed depletion
ENCFF647QUX_ENCFF763GZO	100	ENCODE	yes	EXP	ENCSR181RLB_ENCSR661HEL;K562;EEF2;KD|discarded CTL samples||
ENCFF808PNY_ENCFF923JKP	100	ENCODE	yes	EXP	ENCSR181RLB_ENCSR661HEL;K562;EEF2;KD|discarded CTL samples||
ENCFF068KKI_ENCFF196EOX	100	ENCODE	yes	EXP	ENCSR182DAW_ENCSR305XWT;HepG2;HNRNPA1;KD|discarded CTL samples||failed depletion
ENCFF096PID_ENCFF786LGW	100	ENCODE	yes	EXP	ENCSR182DAW_ENCSR305XWT;HepG2;HNRNPA1;KD|discarded CTL samples||failed depletion
ENCFF009CEM_ENCFF867EMI	100	ENCODE	yes	EXP	ENCSR182GKG_ENCSR538QOG;HepG2;KIF1C;KD|discarded CTL samples||
ENCFF378OUM_ENCFF906JJU	100	ENCODE	yes	EXP	ENCSR182GKG_ENCSR538QOG;HepG2;KIF1C;KD|discarded CTL samples||
ENCFF557IUI_ENCFF604PZN	100	ENCODE	yes	EXP	ENCSR185JGT_ENCSR491FOC;HepG2;SLTM;KD|||failed depletion
ENCFF635DCP_ENCFF870KIO	100	ENCODE	yes	EXP	ENCSR185JGT_ENCSR491FOC;HepG2;SLTM;KD|||failed depletion
ENCFF120VYW_ENCFF633GYP	100	ENCODE	yes	EXP	ENCSR188IPO_ENCSR815CVQ;K562;GTF2F1;KD||failed DEXSeq|
ENCFF406NEV_ENCFF613PBX	100	ENCODE	yes	EXP	ENCSR188IPO_ENCSR815CVQ;K562;GTF2F1;KD||failed DEXSeq|
ENCFF538UQD_ENCFF693GDP	100	ENCODE	yes	EXP	ENCSR191VWK_ENCSR620PUP;K562;PNPT1;KD|||
ENCFF436WGB_ENCFF647VHF	100	ENCODE	yes	EXP	ENCSR191VWK_ENCSR620PUP;K562;PNPT1;KD|||
ENCFF167GYS_ENCFF483NVL	100	ENCODE	yes	EXP	ENCSR192BPV_ENCSR164MUK;K562;SUGP2;KD|discarded CTL samples||failed depletion
ENCFF590OGG_ENCFF893CWY	100	ENCODE	yes	EXP	ENCSR192BPV_ENCSR164MUK;K562;SUGP2;KD|discarded CTL samples||failed depletion
ENCFF141GMF_ENCFF380NPY	100	ENCODE	yes	EXP	ENCSR192GBD_ENCSR419JMU;K562;PABPC1;KD|||
ENCFF673ANB_ENCFF968JSN	100	ENCODE	yes	EXP	ENCSR192GBD_ENCSR419JMU;K562;PABPC1;KD|||
ENCFF299KPW_ENCFF749DKA	100	ENCODE	yes	EXP	ENCSR193FFA_ENCSR237YZT;HepG2;ASCC1;KD|discarded CTL samples||failed depletion
ENCFF363WAW_ENCFF904BLH	100	ENCODE	yes	EXP	ENCSR193FFA_ENCSR237YZT;HepG2;ASCC1;KD|discarded CTL samples||failed depletion
ENCFF130KYO_ENCFF201IXD	100	ENCODE	yes	EXP	ENCSR201WFU_ENCSR129RWD;K562;NELFE;KD|discarded CTL samples||
ENCFF851STY_ENCFF896WXL	100	ENCODE	yes	EXP	ENCSR201WFU_ENCSR129RWD;K562;NELFE;KD|discarded CTL samples||
ENCFF474LCK_ENCFF962BRP	100	ENCODE	yes	EXP	ENCSR205VSQ_ENCSR661HEL;K562;DDX28;KD|discarded CTL samples||
ENCFF369DMQ_ENCFF828BNV	100	ENCODE	yes	EXP	ENCSR205VSQ_ENCSR661HEL;K562;DDX28;KD|discarded CTL samples||
ENCFF127FKO_ENCFF184FWX	100	ENCODE	yes	EXP	ENCSR208GPE_ENCSR667PLJ;K562;DDX1;KD|discarded CTL samples||failed depletion
ENCFF461JUR_ENCFF982RUK	100	ENCODE	yes	EXP	ENCSR208GPE_ENCSR667PLJ;K562;DDX1;KD|discarded CTL samples||failed depletion
ENCFF037CNE_ENCFF123DMW	100	ENCODE	yes	EXP	ENCSR210DML_ENCSR042QTH;HepG2;PUM2;KD|||
ENCFF626TNO_ENCFF958XZI	100	ENCODE	yes	EXP	ENCSR210DML_ENCSR042QTH;HepG2;PUM2;KD|||
ENCFF648ZMK_ENCFF665XYO	100	ENCODE	yes	EXP	ENCSR210KJB_ENCSR661HEL;K562;RRP9;KD|discarded CTL samples||
ENCFF044DKC_ENCFF288GAY	100	ENCODE	yes	EXP	ENCSR210KJB_ENCSR661HEL;K562;RRP9;KD|discarded CTL samples||
ENCFF068IJE_ENCFF770ZXB	100	ENCODE	yes	EXP	ENCSR210RWL_ENCSR856ZRV;HepG2;DDX27;KD|discarded CTL samples||
ENCFF265RYO_ENCFF554LIG	100	ENCODE	yes	EXP	ENCSR210RWL_ENCSR856ZRV;HepG2;DDX27;KD|discarded CTL samples||
ENCFF028JDE_ENCFF258AKK	100	ENCODE	yes	CTL	ENCSR215FRI_ENCSR584UYK;HepG2;PRPF4;KD|discarded CTL samples||, ENCSR215FRI_ENCSR584UYK;HepG2;PRPF4;KD|discarded CTL samples||, ENCSR696JWA_ENCSR584UYK;HepG2;ZC3H8;KD|discarded CTL samples||, ENCSR696JWA_ENCSR584UYK;HepG2;ZC3H8;KD|discarded CTL samples||
ENCFF205QCK_ENCFF988NMV	100	ENCODE	yes	CTL	ENCSR215FRI_ENCSR584UYK;HepG2;PRPF4;KD|discarded CTL samples||, ENCSR215FRI_ENCSR584UYK;HepG2;PRPF4;KD|discarded CTL samples||, ENCSR696JWA_ENCSR584UYK;HepG2;ZC3H8;KD|discarded CTL samples||, ENCSR696JWA_ENCSR584UYK;HepG2;ZC3H8;KD|discarded CTL samples||
ENCFF503GXO_ENCFF677ZMU	100	ENCODE	yes	EXP	ENCSR215FRI_ENCSR584UYK;HepG2;PRPF4;KD|discarded CTL samples||
ENCFF272MLI_ENCFF824CXQ	100	ENCODE	yes	EXP	ENCSR215FRI_ENCSR584UYK;HepG2;PRPF4;KD|discarded CTL samples||
ENCFF026XUB_ENCFF399SDB	100	ENCODE	yes	EXP	ENCSR219DXZ_ENCSR419JMU;K562;SBDS;KD|||
ENCFF571ZRQ_ENCFF909MEM	100	ENCODE	yes	EXP	ENCSR219DXZ_ENCSR419JMU;K562;SBDS;KD|||
ENCFF071FYQ_ENCFF313BXR	100	ENCODE	yes	EXP	ENCSR220TBR_ENCSR042QTH;HepG2;DAZAP1;KD|||
ENCFF709OSO_ENCFF984IGG	100	ENCODE	yes	EXP	ENCSR220TBR_ENCSR042QTH;HepG2;DAZAP1;KD|||
ENCFF471KTZ_ENCFF897YAS	100	ENCODE	yes	EXP	ENCSR222ABK_ENCSR032YMP;K562;HSPD1;KD|||
ENCFF097IXL_ENCFF678IOI	100	ENCODE	yes	EXP	ENCSR222ABK_ENCSR032YMP;K562;HSPD1;KD|||
ENCFF474QQW_ENCFF597YDI	100	ENCODE	yes	EXP	ENCSR222COT_ENCSR143COQ;K562;MBNL1;KD|discarded CTL samples||
ENCFF539DCY_ENCFF884LZZ	100	ENCODE	yes	EXP	ENCSR222COT_ENCSR143COQ;K562;MBNL1;KD|discarded CTL samples||
ENCFF077QGG_ENCFF265ESV	100	ENCODE	yes	EXP	ENCSR222CSF_ENCSR856ZRV;HepG2;DDX28;KD|discarded CTL samples||
ENCFF030DXO_ENCFF449SRE	100	ENCODE	yes	EXP	ENCSR222CSF_ENCSR856ZRV;HepG2;DDX28;KD|discarded CTL samples||
ENCFF283JYV_ENCFF582ITO	100	ENCODE	yes	EXP	ENCSR222LRL_ENCSR667PLJ;K562;CPSF7;KD|discarded CTL samples|failed DEXSeq|failed depletion
ENCFF298RTC_ENCFF592OVU	100	ENCODE	yes	EXP	ENCSR222LRL_ENCSR667PLJ;K562;CPSF7;KD|discarded CTL samples|failed DEXSeq|failed depletion
ENCFF491ZUL_ENCFF902HPG	100	ENCODE	yes	EXP	ENCSR222SMI_ENCSR674KEK;HepG2;RBM27;KD|||failed depletion
ENCFF542HCB_ENCFF844NNV	100	ENCODE	yes	EXP	ENCSR222SMI_ENCSR674KEK;HepG2;RBM27;KD|||failed depletion
ENCFF169FHW_ENCFF393SIM	100	ENCODE	yes	EXP	ENCSR227AVS_ENCSR620PUP;K562;NOL12;KD||failed DEXSeq|
ENCFF487GQP_ENCFF521OHO	100	ENCODE	yes	EXP	ENCSR227AVS_ENCSR620PUP;K562;NOL12;KD||failed DEXSeq|
ENCFF474WTL_ENCFF680XKT	100	ENCODE	yes	EXP	ENCSR230ORC_ENCSR237YZT;HepG2;CIRBP;KD|discarded CTL samples||
ENCFF714DEB_ENCFF809EGB	100	ENCODE	yes	EXP	ENCSR230ORC_ENCSR237YZT;HepG2;CIRBP;KD|discarded CTL samples||
ENCFF013SFL_ENCFF208ITZ	100	ENCODE	yes	EXP	ENCSR231DXJ_ENCSR143COQ;K562;ATP5C1;KD|discarded CTL samples||
ENCFF721FEW_ENCFF913CRN	100	ENCODE	yes	EXP	ENCSR231DXJ_ENCSR143COQ;K562;ATP5C1;KD|discarded CTL samples||
ENCFF664MUY_ENCFF691IWS	100	ENCODE	yes	EXP	ENCSR232CPD_ENCSR815CVQ;K562;XRCC6;KD|||
ENCFF085RPO_ENCFF457NBN	100	ENCODE	yes	EXP	ENCSR232CPD_ENCSR815CVQ;K562;XRCC6;KD|||
ENCFF308NNN_ENCFF987PKL	100	ENCODE	yes	EXP	ENCSR232XRZ_ENCSR084SCN;K562;SND1;KD|||
ENCFF355MPA_ENCFF422QVT	100	ENCODE	yes	EXP	ENCSR232XRZ_ENCSR084SCN;K562;SND1;KD|||
ENCFF641GDM_ENCFF905SLK	100	ENCODE	yes	EXP	ENCSR234YMW_ENCSR084SCN;K562;SLTM;KD|||failed depletion
ENCFF258QNY_ENCFF908EML	100	ENCODE	yes	EXP	ENCSR234YMW_ENCSR084SCN;K562;SLTM;KD|||failed depletion
ENCFF089FAQ_ENCFF711HYW	100	ENCODE	yes	EXP	ENCSR237IWZ_ENCSR674KEK;HepG2;CCAR2;KD|||failed depletion
ENCFF630LSV_ENCFF660XEW	100	ENCODE	yes	EXP	ENCSR237IWZ_ENCSR674KEK;HepG2;CCAR2;KD|||failed depletion
ENCFF667DSW_ENCFF963KVV	101	ENCODE	yes	CTL	ENCSR243IGA_ENCSR246RRQ;HepG2;HSPD1;KD|||, ENCSR422JMS_ENCSR246RRQ;HepG2;SSRP1;KD|||, ENCSR517JDK_ENCSR246RRQ;HepG2;NKRF;KD|||failed depletion, ENCSR542ESY_ENCSR246RRQ;HepG2;KRR1;KD|||, ENCSR620HAA_ENCSR246RRQ;HepG2;PPIG;KD|||, ENCSR741YCA_ENCSR246RRQ;HepG2;TBRG4;KD|||, ENCSR837QDN_ENCSR246RRQ;HepG2;SUGP2;KD|||, ENCSR958KSY_ENCSR246RRQ;HepG2;AKAP8;KD|||failed depletion
ENCFF139GST_ENCFF599WQS	101	ENCODE	yes	CTL	ENCSR243IGA_ENCSR246RRQ;HepG2;HSPD1;KD|||, ENCSR422JMS_ENCSR246RRQ;HepG2;SSRP1;KD|||, ENCSR517JDK_ENCSR246RRQ;HepG2;NKRF;KD|||failed depletion, ENCSR542ESY_ENCSR246RRQ;HepG2;KRR1;KD|||, ENCSR620HAA_ENCSR246RRQ;HepG2;PPIG;KD|||, ENCSR741YCA_ENCSR246RRQ;HepG2;TBRG4;KD|||, ENCSR837QDN_ENCSR246RRQ;HepG2;SUGP2;KD|||, ENCSR958KSY_ENCSR246RRQ;HepG2;AKAP8;KD|||failed depletion
ENCFF097ZBH_ENCFF670NYL	101	ENCODE	yes	EXP	ENCSR243IGA_ENCSR246RRQ;HepG2;HSPD1;KD|||
ENCFF869KEG_ENCFF921UTY	101	ENCODE	yes	EXP	ENCSR243IGA_ENCSR246RRQ;HepG2;HSPD1;KD|||
ENCFF346UVT_ENCFF608CNU	100	ENCODE	yes	EXP	ENCSR244SIO_ENCSR424QCW;K562;KRR1;KD|discarded CTL samples||
ENCFF322RVL_ENCFF346JDA	100	ENCODE	no	EXP	ENCSR244SIO_ENCSR424QCW;K562;KRR1;KD|discarded CTL samples||
ENCFF442AYV_ENCFF673LGY	100	ENCODE	no	EXP	ENCSR246SOU_ENCSR344XID;K562;G3BP2;KD|discarded CTL samples||
ENCFF566MPK_ENCFF746QLB	100	ENCODE	no	EXP	ENCSR246SOU_ENCSR344XID;K562;G3BP2;KD|discarded CTL samples||
ENCFF361BPK_ENCFF826EEI	100	ENCODE	yes	CTL	ENCSR251ABP_ENCSR174OYC;K562;UPF1;KD|discarded CTL samples||, ENCSR251ABP_ENCSR174OYC;K562;UPF1;KD|discarded CTL samples||, ENCSR251ABP_ENCSR174OYC;K562;UPF1;KD|discarded CTL samples||, ENCSR251ABP_ENCSR174OYC;K562;UPF1;KD|discarded CTL samples||, ENCSR251ABP_ENCSR174OYC;K562;UPF1;KD|discarded CTL samples||, ENCSR251ABP_ENCSR174OYC;K562;UPF1;KD|discarded CTL samples||, ENCSR251ABP_ENCSR174OYC;K56…
ENCFF508COB_ENCFF605WBD	100	ENCODE	yes	CTL	ENCSR251ABP_ENCSR174OYC;K562;UPF1;KD|discarded CTL samples||, ENCSR251ABP_ENCSR174OYC;K562;UPF1;KD|discarded CTL samples||, ENCSR251ABP_ENCSR174OYC;K562;UPF1;KD|discarded CTL samples||, ENCSR251ABP_ENCSR174OYC;K562;UPF1;KD|discarded CTL samples||, ENCSR251ABP_ENCSR174OYC;K562;UPF1;KD|discarded CTL samples||, ENCSR251ABP_ENCSR174OYC;K562;UPF1;KD|discarded CTL samples||, ENCSR251ABP_ENCSR174OYC;K56…
ENCFF399ZJQ_ENCFF406XHI	100	ENCODE	yes	EXP	ENCSR251ABP_ENCSR174OYC;K562;UPF1;KD|discarded CTL samples||
ENCFF262ABF_ENCFF458YEY	100	ENCODE	yes	EXP	ENCSR251ABP_ENCSR174OYC;K562;UPF1;KD|discarded CTL samples||
ENCFF241HLR_ENCFF292ROU	100	ENCODE	yes	EXP	ENCSR253DCB_ENCSR913CAE;K562;ASCC1;KD|discarded CTL samples||failed depletion
ENCFF051SXX_ENCFF750WBF	100	ENCODE	yes	EXP	ENCSR253DCB_ENCSR913CAE;K562;ASCC1;KD|discarded CTL samples||failed depletion
ENCFF789ILZ_ENCFF870YVZ	100	ENCODE	yes	EXP	ENCSR256PLH_ENCSR344XID;K562;QKI;KD|discarded CTL samples||
ENCFF828FHF_ENCFF998DSY	100	ENCODE	yes	EXP	ENCSR256PLH_ENCSR344XID;K562;QKI;KD|discarded CTL samples||
ENCFF018IPL_ENCFF018KOA	100	ENCODE	yes	EXP	ENCSR258VGD_ENCSR667PLJ;K562;EIF3A;KD|discarded CTL samples||
ENCFF272SNX_ENCFF488HEY	100	ENCODE	yes	EXP	ENCSR258VGD_ENCSR667PLJ;K562;EIF3A;KD|discarded CTL samples||
ENCFF101BYW_ENCFF960DSZ	100	ENCODE	yes	EXP	ENCSR267RHP_ENCSR032YMP;K562;BUD13;KD|||
ENCFF672NPU_ENCFF959DSF	100	ENCODE	yes	EXP	ENCSR267RHP_ENCSR032YMP;K562;BUD13;KD|||
ENCFF521YJN_ENCFF753WMF	100	ENCODE	yes	EXP	ENCSR268JDD_ENCSR084SCN;K562;AGO1;KD|||failed depletion
ENCFF259SCX_ENCFF650VKT	100	ENCODE	yes	EXP	ENCSR268JDD_ENCSR084SCN;K562;AGO1;KD|||failed depletion
ENCFF641TDC_ENCFF712MFS	100	ENCODE	yes	EXP	ENCSR268XHM_ENCSR105NML;HepG2;IGF2BP1;KO|discarded CTL samples||
ENCFF051UMI_ENCFF177UID	100	ENCODE	yes	EXP	ENCSR268XHM_ENCSR105NML;HepG2;IGF2BP1;KO|discarded CTL samples||
ENCFF005GDQ_ENCFF313JCV	100	ENCODE	yes	EXP	ENCSR269HQA_ENCSR667PLJ;K562;ILF3;KD|discarded CTL samples||failed depletion
ENCFF168MEE_ENCFF807JYP	100	ENCODE	yes	EXP	ENCSR269HQA_ENCSR667PLJ;K562;ILF3;KD|discarded CTL samples||failed depletion
ENCFF043TEG_ENCFF200VYJ	100	ENCODE	yes	EXP	ENCSR269SJB_ENCSR538QOG;HepG2;CKAP4;KD|discarded CTL samples||
ENCFF274EDD_ENCFF915KRE	100	ENCODE	yes	EXP	ENCSR269SJB_ENCSR538QOG;HepG2;CKAP4;KD|discarded CTL samples||
ENCFF248RMM_ENCFF349QHG	100	ENCODE	yes	CTL	ENCSR269ZAO_ENCSR691IVR;HepG2;UTP18;KD|discarded CTL samples||failed depletion, ENCSR269ZAO_ENCSR691IVR;HepG2;UTP18;KD|discarded CTL samples||failed depletion, ENCSR269ZAO_ENCSR691IVR;HepG2;UTP18;KD|discarded CTL samples||failed depletion, ENCSR269ZAO_ENCSR691IVR;HepG2;UTP18;KD|discarded CTL samples||failed depletion, ENCSR269ZAO_ENCSR691IVR;HepG2;UTP18;KD|discarded CTL samples||failed depletion,…
ENCFF258VUW_ENCFF947QZH	100	ENCODE	yes	CTL	ENCSR269ZAO_ENCSR691IVR;HepG2;UTP18;KD|discarded CTL samples||failed depletion, ENCSR269ZAO_ENCSR691IVR;HepG2;UTP18;KD|discarded CTL samples||failed depletion, ENCSR269ZAO_ENCSR691IVR;HepG2;UTP18;KD|discarded CTL samples||failed depletion, ENCSR269ZAO_ENCSR691IVR;HepG2;UTP18;KD|discarded CTL samples||failed depletion, ENCSR269ZAO_ENCSR691IVR;HepG2;UTP18;KD|discarded CTL samples||failed depletion,…
ENCFF605VXW_ENCFF913ZEI	100	ENCODE	yes	EXP	ENCSR269ZAO_ENCSR691IVR;HepG2;UTP18;KD|discarded CTL samples||failed depletion
ENCFF444BKK_ENCFF924EZD	100	ENCODE	yes	EXP	ENCSR269ZAO_ENCSR691IVR;HepG2;UTP18;KD|discarded CTL samples||failed depletion
ENCFF494VXS_ENCFF518WZQ	100	ENCODE	yes	EXP	ENCSR274KWA_ENCSR279HMU;HepG2;CNOT7;KD|discarded CTL samples||
ENCFF661WGF_ENCFF999GET	100	ENCODE	yes	EXP	ENCSR274KWA_ENCSR279HMU;HepG2;CNOT7;KD|discarded CTL samples||
ENCFF578DXQ_ENCFF628SKZ	100	ENCODE	yes	EXP	ENCSR278CHI_ENCSR997HCQ;HepG2;SSB;KD|discarded CTL samples||
ENCFF327LHH_ENCFF329XPA	100	ENCODE	yes	EXP	ENCSR278CHI_ENCSR997HCQ;HepG2;SSB;KD|discarded CTL samples||
ENCFF051FJX_ENCFF460YOT	100	ENCODE	no	CTL	ENCSR278NFF_ENCSR481WJH;HepG2;CDC40;KO|||, ENCSR606PVX_ENCSR481WJH;HepG2;RBM5;KO|||failed depletion, ENCSR991XFO_ENCSR481WJH;HepG2;DROSHA;KO|||failed depletion
ENCFF737CSN_ENCFF782QYO	100	ENCODE	yes	CTL	ENCSR278NFF_ENCSR481WJH;HepG2;CDC40;KO|||, ENCSR606PVX_ENCSR481WJH;HepG2;RBM5;KO|||failed depletion, ENCSR991XFO_ENCSR481WJH;HepG2;DROSHA;KO|||failed depletion
ENCFF231SOE_ENCFF740MXN	100	ENCODE	yes	EXP	ENCSR278NFF_ENCSR481WJH;HepG2;CDC40;KO|||
ENCFF588RRE_ENCFF930PYM	100	ENCODE	no	EXP	ENCSR278NFF_ENCSR481WJH;HepG2;CDC40;KO|||
ENCFF274IFL_ENCFF942ZQA	100	ENCODE	yes	EXP	ENCSR281IUF_ENCSR143COQ;K562;DDX19B;KD|discarded CTL samples||
ENCFF765JVM_ENCFF906YOC	100	ENCODE	yes	EXP	ENCSR281IUF_ENCSR143COQ;K562;DDX19B;KD|discarded CTL samples||
ENCFF240ANK_ENCFF783KPS	100	ENCODE	yes	EXP	ENCSR281KCL_ENCSR067GHD;HepG2;SUPT6H;KD|||
ENCFF630XGP_ENCFF724ZDB	100	ENCODE	yes	EXP	ENCSR281KCL_ENCSR067GHD;HepG2;SUPT6H;KD|||
ENCFF007PXN_ENCFF627DFL	100	ENCODE	yes	EXP	ENCSR284SZO_ENCSR521WAI;HepG2;EXOSC5;KO|discarded CTL samples||failed depletion
ENCFF660WJN_ENCFF682EZT	100	ENCODE	yes	EXP	ENCSR284SZO_ENCSR521WAI;HepG2;EXOSC5;KO|discarded CTL samples||failed depletion
ENCFF008UHA_ENCFF678ZQI	100	ENCODE	yes	EXP	ENCSR286OKW_ENCSR815CVQ;K562;CSTF2T;KD|||
ENCFF138LDH_ENCFF727HJS	100	ENCODE	yes	EXP	ENCSR286OKW_ENCSR815CVQ;K562;CSTF2T;KD|||
ENCFF401ZXD_ENCFF882JQH	100	ENCODE	yes	EXP	ENCSR295XKC_ENCSR491FOC;HepG2;GTF2F1;KD|||
ENCFF345ONV_ENCFF518ZOL	100	ENCODE	yes	EXP	ENCSR295XKC_ENCSR491FOC;HepG2;GTF2F1;KD|||
ENCFF853NIO_ENCFF988WOT	100	ENCODE	yes	EXP	ENCSR296ERI_ENCSR538QOG;HepG2;PUS1;KD|discarded CTL samples||failed depletion
ENCFF495SUF_ENCFF559ZLS	100	ENCODE	yes	EXP	ENCSR296ERI_ENCSR538QOG;HepG2;PUS1;KD|discarded CTL samples||failed depletion
ENCFF409JQD_ENCFF510FRX	100	ENCODE	yes	CTL	ENCSR300IEW_ENCSR003EKR;HepG2;DDX24;KD|discarded CTL samples||, ENCSR300IEW_ENCSR003EKR;HepG2;DDX24;KD|discarded CTL samples||, ENCSR300IEW_ENCSR003EKR;HepG2;DDX24;KD|discarded CTL samples||, ENCSR300IEW_ENCSR003EKR;HepG2;DDX24;KD|discarded CTL samples||, ENCSR300IEW_ENCSR003EKR;HepG2;DDX24;KD|discarded CTL samples||, ENCSR300IEW_ENCSR003EKR;HepG2;DDX24;KD|discarded CTL samples||, ENCSR300IEW_ENC…
ENCFF307YSL_ENCFF823EPB	100	ENCODE	yes	CTL	ENCSR300IEW_ENCSR003EKR;HepG2;DDX24;KD|discarded CTL samples||, ENCSR300IEW_ENCSR003EKR;HepG2;DDX24;KD|discarded CTL samples||, ENCSR300IEW_ENCSR003EKR;HepG2;DDX24;KD|discarded CTL samples||, ENCSR300IEW_ENCSR003EKR;HepG2;DDX24;KD|discarded CTL samples||, ENCSR300IEW_ENCSR003EKR;HepG2;DDX24;KD|discarded CTL samples||, ENCSR300IEW_ENCSR003EKR;HepG2;DDX24;KD|discarded CTL samples||, ENCSR300IEW_ENC…
ENCFF557NVN_ENCFF986FPH	100	ENCODE	yes	EXP	ENCSR300IEW_ENCSR003EKR;HepG2;DDX24;KD|discarded CTL samples||
ENCFF404AVL_ENCFF406DBJ	100	ENCODE	yes	EXP	ENCSR300IEW_ENCSR003EKR;HepG2;DDX24;KD|discarded CTL samples||
ENCFF023EZN_ENCFF561XEM	100	ENCODE	yes	CTL	ENCSR300QFQ_ENCSR572FFX;K562;TRIM56;KD|discarded CTL samples||failed depletion, ENCSR300QFQ_ENCSR572FFX;K562;TRIM56;KD|discarded CTL samples||failed depletion, ENCSR300QFQ_ENCSR572FFX;K562;TRIM56;KD|discarded CTL samples||failed depletion, ENCSR300QFQ_ENCSR572FFX;K562;TRIM56;KD|discarded CTL samples||failed depletion, ENCSR300QFQ_ENCSR572FFX;K562;TRIM56;KD|discarded CTL samples||failed depletion,…
ENCFF029QIY_ENCFF464MHZ	100	ENCODE	yes	CTL	ENCSR300QFQ_ENCSR572FFX;K562;TRIM56;KD|discarded CTL samples||failed depletion, ENCSR300QFQ_ENCSR572FFX;K562;TRIM56;KD|discarded CTL samples||failed depletion, ENCSR300QFQ_ENCSR572FFX;K562;TRIM56;KD|discarded CTL samples||failed depletion, ENCSR300QFQ_ENCSR572FFX;K562;TRIM56;KD|discarded CTL samples||failed depletion, ENCSR300QFQ_ENCSR572FFX;K562;TRIM56;KD|discarded CTL samples||failed depletion,…
ENCFF760FBT_ENCFF959BUP	100	ENCODE	yes	EXP	ENCSR300QFQ_ENCSR572FFX;K562;TRIM56;KD|discarded CTL samples||failed depletion
ENCFF711JIW_ENCFF915WOP	100	ENCODE	yes	EXP	ENCSR300QFQ_ENCSR572FFX;K562;TRIM56;KD|discarded CTL samples||failed depletion
ENCFF216IIG_ENCFF853BIA	100	ENCODE	yes	EXP	ENCSR302JQA_ENCSR129RWD;K562;IGF2BP3;KD|discarded CTL samples||
ENCFF119BHJ_ENCFF224QTF	100	ENCODE	yes	EXP	ENCSR302JQA_ENCSR129RWD;K562;IGF2BP3;KD|discarded CTL samples||
ENCFF258ZRG_ENCFF275JTF	100	ENCODE	yes	EXP	ENCSR306EIU_ENCSR667PLJ;K562;YBX3;KD|discarded CTL samples||failed depletion
ENCFF247PAT_ENCFF355BAW	100	ENCODE	yes	EXP	ENCSR306EIU_ENCSR667PLJ;K562;YBX3;KD|discarded CTL samples||failed depletion
ENCFF109XER_ENCFF157XYW	100	ENCODE	yes	EXP	ENCSR306IOF_ENCSR667PLJ;K562;PARN;KD|discarded CTL samples||
ENCFF746IQK_ENCFF812XLO	100	ENCODE	yes	EXP	ENCSR306IOF_ENCSR667PLJ;K562;PARN;KD|discarded CTL samples||
ENCFF224MBX_ENCFF436HPH	100	ENCODE	yes	EXP	ENCSR308IKH_ENCSR305XWT;HepG2;HNRNPU;KD|discarded CTL samples||
ENCFF057KLZ_ENCFF533QHC	100	ENCODE	yes	EXP	ENCSR308IKH_ENCSR305XWT;HepG2;HNRNPU;KD|discarded CTL samples||
ENCFF197PKZ_ENCFF510QXH	100	ENCODE	yes	EXP	ENCSR309HXK_ENCSR305XWT;HepG2;TRIM56;KD|discarded CTL samples||failed depletion
ENCFF172DFO_ENCFF513LJK	100	ENCODE	yes	EXP	ENCSR309HXK_ENCSR305XWT;HepG2;TRIM56;KD|discarded CTL samples||failed depletion
ENCFF418DBS_ENCFF602TYI	100	ENCODE	yes	EXP	ENCSR309PPC_ENCSR661HEL;K562;PA2G4;KD|discarded CTL samples|failed DEXSeq|
ENCFF832JZQ_ENCFF975IBI	100	ENCODE	yes	EXP	ENCSR309PPC_ENCSR661HEL;K562;PA2G4;KD|discarded CTL samples|failed DEXSeq|
ENCFF321LQW_ENCFF824NZY	100	ENCODE	yes	EXP	ENCSR310VND_ENCSR344XID;K562;RECQL;KD|discarded CTL samples||
ENCFF227NAO_ENCFF610LJV	100	ENCODE	yes	EXP	ENCSR310VND_ENCSR344XID;K562;RECQL;KD|discarded CTL samples||
ENCFF424JYZ_ENCFF724OXW	100	ENCODE	yes	EXP	ENCSR312SFA_ENCSR538QOG;HepG2;DDX19B;KD|discarded CTL samples|failed DEXSeq|failed depletion
ENCFF228IQM_ENCFF699VTS	100	ENCODE	yes	EXP	ENCSR312SFA_ENCSR538QOG;HepG2;DDX19B;KD|discarded CTL samples|failed DEXSeq|failed depletion
ENCFF324SCN_ENCFF338FLY	100	ENCODE	yes	EXP	ENCSR312SRB_ENCSR661HEL;K562;SRP68;KD|discarded CTL samples||failed depletion
ENCFF233IUZ_ENCFF966FZW	100	ENCODE	yes	EXP	ENCSR312SRB_ENCSR661HEL;K562;SRP68;KD|discarded CTL samples||failed depletion
ENCFF181RDF_ENCFF577TKY	100	ENCODE	yes	EXP	ENCSR313CHR_ENCSR237YZT;HepG2;EIF4B;KD|discarded CTL samples||
ENCFF113MYQ_ENCFF528RFZ	100	ENCODE	yes	EXP	ENCSR313CHR_ENCSR237YZT;HepG2;EIF4B;KD|discarded CTL samples||
ENCFF108UVC_ENCFF123LMD	100	ENCODE	yes	EXP	ENCSR318HAT_ENCSR491FOC;HepG2;RBM34;KD|||
ENCFF269UFD_ENCFF282QMJ	100	ENCODE	yes	EXP	ENCSR318HAT_ENCSR491FOC;HepG2;RBM34;KD|||
ENCFF012NYF_ENCFF085AZU	100	ENCODE	yes	EXP	ENCSR318OXM_ENCSR856ZRV;HepG2;UPF2;KD|discarded CTL samples||
ENCFF243ZQC_ENCFF674YWJ	100	ENCODE	yes	EXP	ENCSR318OXM_ENCSR856ZRV;HepG2;UPF2;KD|discarded CTL samples||
ENCFF072VCG_ENCFF878UFB	100	ENCODE	yes	EXP	ENCSR322XVS_ENCSR572FFX;K562;PHF6;KD|discarded CTL samples||
ENCFF122SKU_ENCFF820RCP	100	ENCODE	yes	EXP	ENCSR322XVS_ENCSR572FFX;K562;PHF6;KD|discarded CTL samples||
ENCFF227UZU_ENCFF582EZJ	100	ENCODE	yes	EXP	ENCSR325OOM_ENCSR084SCN;K562;FUS;KD|||
ENCFF129QEQ_ENCFF812YPN	100	ENCODE	yes	EXP	ENCSR325OOM_ENCSR084SCN;K562;FUS;KD|||
ENCFF103BIV_ENCFF986CJT	100	ENCODE	yes	EXP	ENCSR330KHN_ENCSR997HCQ;HepG2;RBM22;KD|discarded CTL samples||
ENCFF144WRK_ENCFF495USF	100	ENCODE	yes	EXP	ENCSR330KHN_ENCSR997HCQ;HepG2;RBM22;KD|discarded CTL samples||
ENCFF304XCG_ENCFF627LXX	100	ENCODE	yes	EXP	ENCSR330YOU_ENCSR603TCV;HepG2;QKI;KD|discarded CTL samples||
ENCFF448FXJ_ENCFF914WNL	100	ENCODE	yes	EXP	ENCSR330YOU_ENCSR603TCV;HepG2;QKI;KD|discarded CTL samples||
ENCFF036TJP_ENCFF936MDY	100	ENCODE	yes	EXP	ENCSR334BTA_ENCSR174OYC;K562;WDR3;KD|discarded CTL samples||
ENCFF196VSU_ENCFF359MKN	100	ENCODE	yes	EXP	ENCSR334BTA_ENCSR174OYC;K562;WDR3;KD|discarded CTL samples||
ENCFF295UBK_ENCFF977IBG	100	ENCODE	yes	EXP	ENCSR336DFS_ENCSR667PLJ;K562;RBFOX2;KD|discarded CTL samples||failed depletion
ENCFF187PBG_ENCFF588WPC	100	ENCODE	yes	EXP	ENCSR336DFS_ENCSR667PLJ;K562;RBFOX2;KD|discarded CTL samples||failed depletion
ENCFF562KIM_ENCFF955RLP	100	ENCODE	yes	EXP	ENCSR336TYW_ENCSR341TTW;K562;SAFB;KO|discarded CTL samples||
ENCFF313AOD_ENCFF698RES	100	ENCODE	yes	EXP	ENCSR336TYW_ENCSR341TTW;K562;SAFB;KO|discarded CTL samples||
ENCFF714OWM_ENCFF934XRW	100	ENCODE	yes	EXP	ENCSR338CON_ENCSR913CAE;K562;AKAP1;KD|discarded CTL samples||
ENCFF804VKH_ENCFF835GXJ	100	ENCODE	yes	EXP	ENCSR338CON_ENCSR913CAE;K562;AKAP1;KD|discarded CTL samples||
ENCFF508RPC_ENCFF836KMN	100	ENCODE	yes	EXP	ENCSR341PZW_ENCSR174OYC;K562;WDR43;KD|discarded CTL samples||
ENCFF423TCH_ENCFF973JAQ	100	ENCODE	yes	EXP	ENCSR341PZW_ENCSR174OYC;K562;WDR43;KD|discarded CTL samples||
ENCFF049UBT_ENCFF670ZRN	100	ENCODE	yes	EXP	ENCSR342EDG_ENCSR344XID;K562;U2AF1;KD|discarded CTL samples||failed depletion
ENCFF365IMS_ENCFF725MSZ	100	ENCODE	yes	EXP	ENCSR342EDG_ENCSR344XID;K562;U2AF1;KD|discarded CTL samples||failed depletion
ENCFF068EQH_ENCFF097IVE	100	ENCODE	yes	EXP	ENCSR343DHN_ENCSR279HMU;HepG2;SBDS;KD|discarded CTL samples|failed DEXSeq|failed depletion
ENCFF564BXF_ENCFF646LBK	100	ENCODE	yes	EXP	ENCSR343DHN_ENCSR279HMU;HepG2;SBDS;KD|discarded CTL samples|failed DEXSeq|failed depletion
ENCFF280NEO_ENCFF760AWK	100	ENCODE	yes	EXP	ENCSR345VVZ_ENCSR667PLJ;K562;DHX30;KD|discarded CTL samples||failed depletion
ENCFF814DNY_ENCFF973CMM	100	ENCODE	yes	EXP	ENCSR345VVZ_ENCSR667PLJ;K562;DHX30;KD|discarded CTL samples||failed depletion
ENCFF410BUA_ENCFF569SVK	100	ENCODE	yes	EXP	ENCSR346DZQ_ENCSR164MUK;K562;NPM1;KD|discarded CTL samples||
ENCFF261ZCZ_ENCFF574DCO	100	ENCODE	yes	EXP	ENCSR346DZQ_ENCSR164MUK;K562;NPM1;KD|discarded CTL samples||
ENCFF011SMR_ENCFF317GTG	100	ENCODE	yes	EXP	ENCSR347ZHQ_ENCSR856ZRV;HepG2;XRN2;KD|discarded CTL samples||
ENCFF438PVX_ENCFF454SOJ	100	ENCODE	yes	EXP	ENCSR347ZHQ_ENCSR856ZRV;HepG2;XRN2;KD|discarded CTL samples||
ENCFF069SAK_ENCFF155CZF	100	ENCODE	yes	EXP	ENCSR354RSR_ENCSR341TTW;K562;HNRNPH1;KO|discarded CTL samples||failed depletion
ENCFF573OBT_ENCFF972LAV	100	ENCODE	yes	EXP	ENCSR354RSR_ENCSR341TTW;K562;HNRNPH1;KO|discarded CTL samples||failed depletion
ENCFF961DOB_ENCFF975SOB	100	ENCODE	yes	EXP	ENCSR354XQY_ENCSR279HMU;HepG2;HNRNPAB;KD|discarded CTL samples||
ENCFF481MQZ_ENCFF530FPX	100	ENCODE	yes	EXP	ENCSR354XQY_ENCSR279HMU;HepG2;HNRNPAB;KD|discarded CTL samples||
ENCFF824VKD_ENCFF964IEU	100	ENCODE	yes	EXP	ENCSR355OQC_ENCSR067GHD;HepG2;NAA15;KD|||failed depletion
ENCFF139NPY_ENCFF943RCH	100	ENCODE	yes	EXP	ENCSR355OQC_ENCSR067GHD;HepG2;NAA15;KD|||failed depletion
ENCFF748DNC_ENCFF879SZZ	100	ENCODE	yes	EXP	ENCSR361LBE_ENCSR913CAE;K562;NCBP2;KD|discarded CTL samples||
ENCFF247BRR_ENCFF264VUF	100	ENCODE	yes	EXP	ENCSR361LBE_ENCSR913CAE;K562;NCBP2;KD|discarded CTL samples||
ENCFF566CJR_ENCFF935MFR	101	ENCODE	yes	EXP	ENCSR362XMY_ENCSR620PUP;K562;UBE2L3;KD|||
ENCFF293ZKO_ENCFF907VSL	101	ENCODE	yes	EXP	ENCSR362XMY_ENCSR620PUP;K562;UBE2L3;KD|||
ENCFF272JXX_ENCFF851RGA	100	ENCODE	yes	EXP	ENCSR366FFV_ENCSR305XWT;HepG2;ILF2;KD|discarded CTL samples||
ENCFF184EWI_ENCFF193CZC	100	ENCODE	yes	EXP	ENCSR366FFV_ENCSR305XWT;HepG2;ILF2;KD|discarded CTL samples||
ENCFF214WSE_ENCFF897FIU	100	ENCODE	yes	EXP	ENCSR372UWV_ENCSR067GHD;HepG2;U2AF1;KD|||failed depletion
ENCFF500PDO_ENCFF708KQE	100	ENCODE	yes	EXP	ENCSR372UWV_ENCSR067GHD;HepG2;U2AF1;KD|||failed depletion
ENCFF708YNY_ENCFF986EEV	100	ENCODE	yes	EXP	ENCSR373KOF_ENCSR913CAE;K562;FUBP3;KD|discarded CTL samples|failed DEXSeq|failed depletion
ENCFF488JSY_ENCFF721KDE	100	ENCODE	yes	EXP	ENCSR373KOF_ENCSR913CAE;K562;FUBP3;KD|discarded CTL samples|failed DEXSeq|failed depletion
ENCFF131WOU_ENCFF715KAE	100	ENCODE	yes	EXP	ENCSR374NMJ_ENCSR691IVR;HepG2;SF3A3;KD|discarded CTL samples||
ENCFF223PAF_ENCFF550GUE	100	ENCODE	yes	EXP	ENCSR374NMJ_ENCSR691IVR;HepG2;SF3A3;KD|discarded CTL samples||
ENCFF427IYE_ENCFF554VFV	100	ENCODE	yes	CTL	ENCSR376FGR_ENCSR264TUE;HepG2;SRSF3;KD|discarded CTL samples||, ENCSR376FGR_ENCSR264TUE;HepG2;SRSF3;KD|discarded CTL samples||, ENCSR376FGR_ENCSR264TUE;HepG2;SRSF3;KD|discarded CTL samples||, ENCSR376FGR_ENCSR264TUE;HepG2;SRSF3;KD|discarded CTL samples||, ENCSR376FGR_ENCSR264TUE;HepG2;SRSF3;KD|discarded CTL samples||, ENCSR376FGR_ENCSR264TUE;HepG2;SRSF3;KD|discarded CTL samples||, ENCSR376FGR_ENC…
ENCFF032JQZ_ENCFF191JJU	100	ENCODE	yes	CTL	ENCSR376FGR_ENCSR264TUE;HepG2;SRSF3;KD|discarded CTL samples||, ENCSR376FGR_ENCSR264TUE;HepG2;SRSF3;KD|discarded CTL samples||, ENCSR376FGR_ENCSR264TUE;HepG2;SRSF3;KD|discarded CTL samples||, ENCSR376FGR_ENCSR264TUE;HepG2;SRSF3;KD|discarded CTL samples||, ENCSR376FGR_ENCSR264TUE;HepG2;SRSF3;KD|discarded CTL samples||, ENCSR376FGR_ENCSR264TUE;HepG2;SRSF3;KD|discarded CTL samples||, ENCSR376FGR_ENC…
ENCFF294JZJ_ENCFF404VDD	100	ENCODE	yes	EXP	ENCSR376FGR_ENCSR264TUE;HepG2;SRSF3;KD|discarded CTL samples||
ENCFF304DSP_ENCFF326ASD	100	ENCODE	yes	EXP	ENCSR376FGR_ENCSR264TUE;HepG2;SRSF3;KD|discarded CTL samples||
ENCFF180KPO_ENCFF200UFR	100	ENCODE	no	CTL	ENCSR376GHG_ENCSR828YEB;K562;FXR2;KO|discarded CTL samples||failed depletion
ENCFF713NLI_ENCFF885FZS	100	ENCODE	no	CTL	ENCSR376GHG_ENCSR828YEB;K562;FXR2;KO|discarded CTL samples||failed depletion
ENCFF107JST_ENCFF874XXC	100	ENCODE	no	EXP	ENCSR376GHG_ENCSR828YEB;K562;FXR2;KO|discarded CTL samples||failed depletion
ENCFF396KYT_ENCFF573HIO	100	ENCODE	no	EXP	ENCSR376GHG_ENCSR828YEB;K562;FXR2;KO|discarded CTL samples||failed depletion
ENCFF071MNZ_ENCFF135JOS	100	ENCODE	yes	EXP	ENCSR379VXW_ENCSR572FFX;K562;FKBP4;KD|discarded CTL samples||
ENCFF779BON_ENCFF911IEH	100	ENCODE	yes	EXP	ENCSR379VXW_ENCSR572FFX;K562;FKBP4;KD|discarded CTL samples||
ENCFF122FQG_ENCFF981BLK	100	ENCODE	yes	EXP	ENCSR382QKD_ENCSR067GHD;HepG2;BUD13;KD|||failed depletion
ENCFF201CLY_ENCFF356IIN	100	ENCODE	yes	EXP	ENCSR382QKD_ENCSR067GHD;HepG2;BUD13;KD|||failed depletion
ENCFF309PWM_ENCFF904VNO	100	ENCODE	yes	EXP	ENCSR384BDV_ENCSR424QCW;K562;CPSF6;KD|discarded CTL samples||
ENCFF420ZNS_ENCFF928HOG	100	ENCODE	yes	EXP	ENCSR384BDV_ENCSR424QCW;K562;CPSF6;KD|discarded CTL samples||
ENCFF423NOE_ENCFF761WMV	100	ENCODE	yes	EXP	ENCSR384LKC_ENCSR163JUC;K562;DDX21;KO|discarded CTL samples||
ENCFF305QYC_ENCFF704MDH	100	ENCODE	yes	EXP	ENCSR384LKC_ENCSR163JUC;K562;DDX21;KO|discarded CTL samples||
ENCFF399PPE_ENCFF998CGM	100	ENCODE	yes	EXP	ENCSR385KOY_ENCSR305XWT;HepG2;DNAJC21;KD|discarded CTL samples||
ENCFF268LME_ENCFF307IXW	100	ENCODE	yes	EXP	ENCSR385KOY_ENCSR305XWT;HepG2;DNAJC21;KD|discarded CTL samples||
ENCFF528ELC_ENCFF907GMX	101	ENCODE	yes	EXP	ENCSR385TMY_ENCSR104ABF;HepG2;RBM17;KD|||
ENCFF256FBW_ENCFF693JKG	101	ENCODE	yes	EXP	ENCSR385TMY_ENCSR104ABF;HepG2;RBM17;KD|||
ENCFF664XEW_ENCFF892GUZ	100	ENCODE	yes	EXP	ENCSR385UPQ_ENCSR143COQ;K562;RBM15;KD|discarded CTL samples||failed depletion
ENCFF512YTM_ENCFF908ZPI	100	ENCODE	yes	EXP	ENCSR385UPQ_ENCSR143COQ;K562;RBM15;KD|discarded CTL samples||failed depletion
ENCFF731QIT_ENCFF741HZT	100	ENCODE	yes	EXP	ENCSR386YEV_ENCSR667PLJ;K562;CCAR1;KD|discarded CTL samples||failed depletion
ENCFF084WGX_ENCFF330MGV	100	ENCODE	yes	EXP	ENCSR386YEV_ENCSR667PLJ;K562;CCAR1;KD|discarded CTL samples||failed depletion
ENCFF271YDX_ENCFF351BDU	100	ENCODE	yes	CTL	ENCSR388CNS_ENCSR968BBQ;HepG2;DDX47;KD|discarded CTL samples||
ENCFF797XKP_ENCFF814RUM	100	ENCODE	yes	CTL	ENCSR388CNS_ENCSR968BBQ;HepG2;DDX47;KD|discarded CTL samples||
ENCFF670FLG_ENCFF927LZT	100	ENCODE	yes	EXP	ENCSR388CNS_ENCSR968BBQ;HepG2;DDX47;KD|discarded CTL samples||
ENCFF387OIP_ENCFF864OJU	100	ENCODE	yes	EXP	ENCSR388CNS_ENCSR968BBQ;HepG2;DDX47;KD|discarded CTL samples||
ENCFF827UKA_ENCFF931KRG	100	ENCODE	yes	EXP	ENCSR389HFU_ENCSR264TUE;HepG2;FTO;KD|discarded CTL samples||
ENCFF509SZZ_ENCFF678ZHA	100	ENCODE	yes	EXP	ENCSR389HFU_ENCSR264TUE;HepG2;FTO;KD|discarded CTL samples||
ENCFF877ELN_ENCFF938GRX	100	ENCODE	yes	EXP	ENCSR392HSJ_ENCSR572FFX;K562;HNRNPF;KD|discarded CTL samples||
ENCFF340YJW_ENCFF888DBC	100	ENCODE	yes	EXP	ENCSR392HSJ_ENCSR572FFX;K562;HNRNPF;KD|discarded CTL samples||
ENCFF100QGP_ENCFF929PGD	100	ENCODE	yes	EXP	ENCSR395FYF_ENCSR718EWL;K562;AUH;KD|discarded CTL samples||failed depletion
ENCFF613DPG_ENCFF897IJA	100	ENCODE	yes	EXP	ENCSR395FYF_ENCSR718EWL;K562;AUH;KD|discarded CTL samples||failed depletion
ENCFF227CAJ_ENCFF912LEC	100	ENCODE	yes	EXP	ENCSR398GHW_ENCSR661HEL;K562;GEMIN5;KD|discarded CTL samples|failed DEXSeq|
ENCFF060AVK_ENCFF653ISV	100	ENCODE	yes	EXP	ENCSR398GHW_ENCSR661HEL;K562;GEMIN5;KD|discarded CTL samples|failed DEXSeq|
ENCFF725RTN_ENCFF844AFL	100	ENCODE	yes	EXP	ENCSR398HXV_ENCSR661HEL;K562;NONO;KD|discarded CTL samples||
ENCFF267KXL_ENCFF903AKL	100	ENCODE	yes	EXP	ENCSR398HXV_ENCSR661HEL;K562;NONO;KD|discarded CTL samples||
ENCFF048SDS_ENCFF410DEW	100	ENCODE	yes	EXP	ENCSR398LZW_ENCSR491FOC;HepG2;SND1;KD|||
ENCFF189TUQ_ENCFF223HHS	100	ENCODE	yes	EXP	ENCSR398LZW_ENCSR491FOC;HepG2;SND1;KD|||
ENCFF395GPY_ENCFF531FDU	100	ENCODE	yes	EXP	ENCSR406SEH_ENCSR341TTW;K562;EXOSC5;KO|discarded CTL samples||failed depletion
ENCFF294FVZ_ENCFF754RHC	100	ENCODE	yes	EXP	ENCSR406SEH_ENCSR341TTW;K562;EXOSC5;KO|discarded CTL samples||failed depletion
ENCFF587IKN_ENCFF651UOX	100	ENCODE	yes	EXP	ENCSR408SDL_ENCSR815CVQ;K562;SMNDC1;KD|||failed depletion
ENCFF285TAQ_ENCFF594BHL	100	ENCODE	yes	EXP	ENCSR408SDL_ENCSR815CVQ;K562;SMNDC1;KD|||failed depletion
ENCFF040XAO_ENCFF696ZNH	100	ENCODE	yes	EXP	ENCSR409CSO_ENCSR997HCQ;HepG2;AUH;KD|discarded CTL samples||
ENCFF423HGY_ENCFF438WRF	100	ENCODE	yes	EXP	ENCSR409CSO_ENCSR997HCQ;HepG2;AUH;KD|discarded CTL samples||
ENCFF614MDJ_ENCFF944FBA	100	ENCODE	yes	EXP	ENCSR410UHJ_ENCSR491FOC;HepG2;RPS10;KD|||
ENCFF144GGZ_ENCFF739QTJ	100	ENCODE	yes	EXP	ENCSR410UHJ_ENCSR491FOC;HepG2;RPS10;KD|||
ENCFF064AYS_ENCFF312EMW	100	ENCODE	yes	CTL	ENCSR410ZPU_ENCSR245BNJ;K562;BCLAF1;KD|discarded CTL samples||, ENCSR410ZPU_ENCSR245BNJ;K562;BCLAF1;KD|discarded CTL samples||, ENCSR410ZPU_ENCSR245BNJ;K562;BCLAF1;KD|discarded CTL samples||, ENCSR410ZPU_ENCSR245BNJ;K562;BCLAF1;KD|discarded CTL samples||, ENCSR584LDM_ENCSR245BNJ;K562;DDX27;KD|discarded CTL samples||, ENCSR584LDM_ENCSR245BNJ;K562;DDX27;KD|discarded CTL samples||, ENCSR584LDM_ENCSR…
ENCFF551UKL_ENCFF769DTH	100	ENCODE	yes	CTL	ENCSR410ZPU_ENCSR245BNJ;K562;BCLAF1;KD|discarded CTL samples||, ENCSR410ZPU_ENCSR245BNJ;K562;BCLAF1;KD|discarded CTL samples||, ENCSR410ZPU_ENCSR245BNJ;K562;BCLAF1;KD|discarded CTL samples||, ENCSR410ZPU_ENCSR245BNJ;K562;BCLAF1;KD|discarded CTL samples||, ENCSR584LDM_ENCSR245BNJ;K562;DDX27;KD|discarded CTL samples||, ENCSR584LDM_ENCSR245BNJ;K562;DDX27;KD|discarded CTL samples||, ENCSR584LDM_ENCSR…
ENCFF046KFI_ENCFF183JGZ	100	ENCODE	yes	EXP	ENCSR410ZPU_ENCSR245BNJ;K562;BCLAF1;KD|discarded CTL samples||
ENCFF924GFD_ENCFF957PJD	100	ENCODE	yes	EXP	ENCSR410ZPU_ENCSR245BNJ;K562;BCLAF1;KD|discarded CTL samples||
ENCFF616PSW_ENCFF687PZS	100	ENCODE	yes	EXP	ENCSR416ZJH_ENCSR164MUK;K562;PABPN1;KD|discarded CTL samples||failed depletion
ENCFF018JDZ_ENCFF273CYL	100	ENCODE	yes	EXP	ENCSR416ZJH_ENCSR164MUK;K562;PABPN1;KD|discarded CTL samples||failed depletion
ENCFF887BCE_ENCFF969GRN	101	ENCODE	yes	EXP	ENCSR422JMS_ENCSR246RRQ;HepG2;SSRP1;KD|||
ENCFF552RBM_ENCFF755SFS	101	ENCODE	yes	EXP	ENCSR422JMS_ENCSR246RRQ;HepG2;SSRP1;KD|||
ENCFF320AXJ_ENCFF658KYO	100	ENCODE	yes	EXP	ENCSR424JSU_ENCSR042QTH;HepG2;UBE2L3;KD|||
ENCFF181VGX_ENCFF898UHK	100	ENCODE	yes	EXP	ENCSR424JSU_ENCSR042QTH;HepG2;UBE2L3;KD|||
ENCFF495VXI_ENCFF695STL	100	ENCODE	yes	EXP	ENCSR424YSV_ENCSR003EKR;HepG2;AATF;KD|discarded CTL samples||
ENCFF094WZU_ENCFF434WFA	100	ENCODE	yes	EXP	ENCSR424YSV_ENCSR003EKR;HepG2;AATF;KD|discarded CTL samples||
ENCFF020XNK_ENCFF354AMD	101	ENCODE	yes	EXP	ENCSR426UUG_ENCSR104ABF;HepG2;U2AF2;KD|||failed depletion
ENCFF229BQW_ENCFF298TSM	101	ENCODE	yes	EXP	ENCSR426UUG_ENCSR104ABF;HepG2;U2AF2;KD|||failed depletion
ENCFF559ZHD_ENCFF784BBJ	100	ENCODE	yes	CTL	ENCSR437GYG_ENCSR853AOV;HepG2;AGGF1;KO|||failed depletion, ENCSR471INA_ENCSR853AOV;HepG2;SRSF4;KO|||failed depletion, ENCSR964YLV_ENCSR853AOV;HepG2;EIF3H;KO|||failed depletion
ENCFF224AVH_ENCFF683KQQ	100	ENCODE	yes	CTL	ENCSR437GYG_ENCSR853AOV;HepG2;AGGF1;KO|||failed depletion, ENCSR471INA_ENCSR853AOV;HepG2;SRSF4;KO|||failed depletion, ENCSR964YLV_ENCSR853AOV;HepG2;EIF3H;KO|||failed depletion
ENCFF732QPC_ENCFF887NBC	100	ENCODE	yes	EXP	ENCSR437GYG_ENCSR853AOV;HepG2;AGGF1;KO|||failed depletion
ENCFF226VRJ_ENCFF828KDR	100	ENCODE	yes	EXP	ENCSR437GYG_ENCSR853AOV;HepG2;AGGF1;KO|||failed depletion
ENCFF122VPY_ENCFF888IWE	100	ENCODE	yes	EXP	ENCSR448JAM_ENCSR718EWL;K562;ZC3H8;KD|discarded CTL samples||
ENCFF257JTA_ENCFF606LUR	100	ENCODE	yes	EXP	ENCSR448JAM_ENCSR718EWL;K562;ZC3H8;KD|discarded CTL samples||
ENCFF032PXL_ENCFF486AME	100	ENCODE	yes	EXP	ENCSR450VQO_ENCSR305XWT;HepG2;TIAL1;KD|discarded CTL samples||
ENCFF857GEA_ENCFF963IHK	100	ENCODE	yes	EXP	ENCSR450VQO_ENCSR305XWT;HepG2;TIAL1;KD|discarded CTL samples||
ENCFF052PAR_ENCFF254DEP	100	ENCODE	yes	EXP	ENCSR453HKS_ENCSR164MUK;K562;XPO5;KD|discarded CTL samples|failed DEXSeq|
ENCFF569JDC_ENCFF766GUZ	100	ENCODE	yes	EXP	ENCSR453HKS_ENCSR164MUK;K562;XPO5;KD|discarded CTL samples|failed DEXSeq|
ENCFF325VMJ_ENCFF818PGA	100	ENCODE	yes	EXP	ENCSR454KYR_ENCSR174OYC;K562;SF3A3;KD|discarded CTL samples||
ENCFF316ENI_ENCFF566CSH	100	ENCODE	yes	EXP	ENCSR454KYR_ENCSR174OYC;K562;SF3A3;KD|discarded CTL samples||
ENCFF368IFZ_ENCFF664SIZ	100	ENCODE	yes	EXP	ENCSR455VZH_ENCSR237YZT;HepG2;PABPC4;KD|discarded CTL samples||
ENCFF225MYA_ENCFF385ACT	100	ENCODE	yes	EXP	ENCSR455VZH_ENCSR237YZT;HepG2;PABPC4;KD|discarded CTL samples||
ENCFF297XUD_ENCFF387PGU	100	ENCODE	yes	CTL	ENCSR457WBK_ENCSR960MSV;HepG2;NUP35;KD|discarded CTL samples|failed DEXSeq|failed depletion
ENCFF619COW_ENCFF992STH	100	ENCODE	yes	CTL	ENCSR457WBK_ENCSR960MSV;HepG2;NUP35;KD|discarded CTL samples|failed DEXSeq|failed depletion
ENCFF190HYE_ENCFF799NDX	100	ENCODE	yes	EXP	ENCSR457WBK_ENCSR960MSV;HepG2;NUP35;KD|discarded CTL samples|failed DEXSeq|failed depletion
ENCFF280HQF_ENCFF575HWB	100	ENCODE	yes	EXP	ENCSR457WBK_ENCSR960MSV;HepG2;NUP35;KD|discarded CTL samples|failed DEXSeq|failed depletion
ENCFF471LKZ_ENCFF939PHY	100	ENCODE	yes	EXP	ENCSR459EMR_ENCSR042QTH;HepG2;TUFM;KD|||
ENCFF263DFL_ENCFF750DNI	100	ENCODE	yes	EXP	ENCSR459EMR_ENCSR042QTH;HepG2;TUFM;KD|||
ENCFF664VXC_ENCFF891FZS	100	ENCODE	yes	EXP	ENCSR471GIS_ENCSR856ZRV;HepG2;RRP9;KD|discarded CTL samples||
ENCFF133KFL_ENCFF963BLJ	100	ENCODE	yes	EXP	ENCSR471GIS_ENCSR856ZRV;HepG2;RRP9;KD|discarded CTL samples||
ENCFF305DES_ENCFF472XFX	100	ENCODE	yes	EXP	ENCSR471INA_ENCSR853AOV;HepG2;SRSF4;KO|||failed depletion
ENCFF126SEY_ENCFF229LJE	100	ENCODE	yes	EXP	ENCSR471INA_ENCSR853AOV;HepG2;SRSF4;KO|||failed depletion
ENCFF293PDA_ENCFF696PCN	100	ENCODE	yes	EXP	ENCSR477TRX_ENCSR689PHN;HepG2;EEF2;KD|||
ENCFF292CKX_ENCFF521TMC	100	ENCODE	yes	EXP	ENCSR477TRX_ENCSR689PHN;HepG2;EEF2;KD|||
ENCFF453XVV_ENCFF972OQE	100	ENCODE	yes	EXP	ENCSR478FJK_ENCSR237YZT;HepG2;IGF2BP2;KD|discarded CTL samples||
ENCFF391NQR_ENCFF972SDY	100	ENCODE	yes	EXP	ENCSR478FJK_ENCSR237YZT;HepG2;IGF2BP2;KD|discarded CTL samples||
ENCFF182RAD_ENCFF863SFE	100	ENCODE	yes	EXP	ENCSR481AYC_ENCSR856ZRV;HepG2;BCLAF1;KD|discarded CTL samples||
ENCFF132GHM_ENCFF267DZP	100	ENCODE	yes	EXP	ENCSR481AYC_ENCSR856ZRV;HepG2;BCLAF1;KD|discarded CTL samples||
ENCFF296NAD_ENCFF385RFZ	100	ENCODE	yes	EXP	ENCSR485ZTC_ENCSR003EKR;HepG2;DDX21;KD|discarded CTL samples||
ENCFF538ZTF_ENCFF783BQE	100	ENCODE	yes	EXP	ENCSR485ZTC_ENCSR003EKR;HepG2;DDX21;KD|discarded CTL samples||
ENCFF104EGP_ENCFF845GQM	100	ENCODE	yes	EXP	ENCSR486AIO_ENCSR689PHN;HepG2;RPS19;KD|||
ENCFF494ZRW_ENCFF602NGL	100	ENCODE	yes	EXP	ENCSR486AIO_ENCSR689PHN;HepG2;RPS19;KD|||
ENCFF026VNR_ENCFF443IPN	100	ENCODE	yes	EXP	ENCSR490DYI_ENCSR264TUE;HepG2;HNRNPLL;KD|discarded CTL samples||
ENCFF370WAJ_ENCFF841CWK	100	ENCODE	yes	EXP	ENCSR490DYI_ENCSR264TUE;HepG2;HNRNPLL;KD|discarded CTL samples||
ENCFF232RVX_ENCFF238SIB	100	ENCODE	yes	EXP	ENCSR492BKM_ENCSR661HEL;K562;FAM120A;KD|discarded CTL samples||
ENCFF541QLM_ENCFF791QXP	100	ENCODE	yes	EXP	ENCSR492BKM_ENCSR661HEL;K562;FAM120A;KD|discarded CTL samples||
ENCFF231BZR_ENCFF310OEP	100	ENCODE	yes	EXP	ENCSR492UFS_ENCSR237YZT;HepG2;MATR3;KD|discarded CTL samples||
ENCFF402MVG_ENCFF968OEL	100	ENCODE	yes	EXP	ENCSR492UFS_ENCSR237YZT;HepG2;MATR3;KD|discarded CTL samples||
ENCFF366WCT_ENCFF465BOU	100	ENCODE	yes	EXP	ENCSR494UDF_ENCSR143COQ;K562;DKC1;KD|discarded CTL samples||failed depletion
ENCFF565LQE_ENCFF983CTL	100	ENCODE	yes	EXP	ENCSR494UDF_ENCSR143COQ;K562;DKC1;KD|discarded CTL samples||failed depletion
ENCFF552XHQ_ENCFF715FJL	100	ENCODE	yes	EXP	ENCSR494VSD_ENCSR305XWT;HepG2;YBX3;KD|discarded CTL samples||
ENCFF212RVY_ENCFF438PPS	100	ENCODE	yes	EXP	ENCSR494VSD_ENCSR305XWT;HepG2;YBX3;KD|discarded CTL samples||
ENCFF043BCI_ENCFF525YRL	100	ENCODE	yes	EXP	ENCSR496ETJ_ENCSR538QOG;HepG2;PES1;KD|discarded CTL samples||
ENCFF154HGX_ENCFF682FAA	100	ENCODE	yes	EXP	ENCSR496ETJ_ENCSR538QOG;HepG2;PES1;KD|discarded CTL samples||
ENCFF061TLX_ENCFF536RCU	100	ENCODE	yes	EXP	ENCSR500WHE_ENCSR491FOC;HepG2;XRCC6;KD|||
ENCFF302LWE_ENCFF608LYM	100	ENCODE	yes	EXP	ENCSR500WHE_ENCSR491FOC;HepG2;XRCC6;KD|||
ENCFF118DRU_ENCFF457UXJ	100	ENCODE	yes	EXP	ENCSR509LIV_ENCSR042QTH;HepG2;EIF4G1;KD|||failed depletion
ENCFF445RNI_ENCFF854SOV	100	ENCODE	yes	EXP	ENCSR509LIV_ENCSR042QTH;HepG2;EIF4G1;KD|||failed depletion
ENCFF531GGR_ENCFF812EPK	100	ENCODE	yes	EXP	ENCSR511BNY_ENCSR032YMP;K562;FIP1L1;KD|||failed depletion
ENCFF252ZKT_ENCFF500LRG	100	ENCODE	yes	EXP	ENCSR511BNY_ENCSR032YMP;K562;FIP1L1;KD|||failed depletion
ENCFF633SGL_ENCFF846HDA	100	ENCODE	yes	EXP	ENCSR511SYK_ENCSR538QOG;HepG2;ACO1;KD|discarded CTL samples||
ENCFF404VZE_ENCFF866CST	100	ENCODE	yes	EXP	ENCSR511SYK_ENCSR538QOG;HepG2;ACO1;KD|discarded CTL samples||
ENCFF059YDC_ENCFF734LZZ	101	ENCODE	yes	EXP	ENCSR517JDK_ENCSR246RRQ;HepG2;NKRF;KD|||failed depletion
ENCFF410MFK_ENCFF503MTU	101	ENCODE	yes	EXP	ENCSR517JDK_ENCSR246RRQ;HepG2;NKRF;KD|||failed depletion
ENCFF289PQM_ENCFF592DKQ	100	ENCODE	yes	EXP	ENCSR517JHY_ENCSR143COQ;K562;MAK16;KD|discarded CTL samples||
ENCFF238RQR_ENCFF311WNG	100	ENCODE	yes	EXP	ENCSR517JHY_ENCSR143COQ;K562;MAK16;KD|discarded CTL samples||
ENCFF600DCI_ENCFF979PPY	100	ENCODE	yes	EXP	ENCSR518JXY_ENCSR691IVR;HepG2;ZNF622;KD|discarded CTL samples||
ENCFF399EUB_ENCFF926NOE	100	ENCODE	yes	EXP	ENCSR518JXY_ENCSR691IVR;HepG2;ZNF622;KD|discarded CTL samples||
ENCFF651KHH_ENCFF978VKP	100	ENCODE	yes	EXP	ENCSR519KXM_ENCSR042QTH;HepG2;SLBP;KD|||
ENCFF242WVU_ENCFF630ASZ	100	ENCODE	yes	EXP	ENCSR519KXM_ENCSR042QTH;HepG2;SLBP;KD|||
ENCFF432ZRH_ENCFF796MOB	100	ENCODE	yes	EXP	ENCSR524YXQ_ENCSR174OYC;K562;SRPK2;KD|discarded CTL samples||
ENCFF367RLX_ENCFF426VUQ	100	ENCODE	yes	EXP	ENCSR524YXQ_ENCSR174OYC;K562;SRPK2;KD|discarded CTL samples||
ENCFF184CDV_ENCFF456OPJ	100	ENCODE	yes	EXP	ENCSR527IVX_ENCSR129RWD;K562;PTBP1;KD|discarded CTL samples||
ENCFF642KBO_ENCFF893AGN	100	ENCODE	yes	EXP	ENCSR527IVX_ENCSR129RWD;K562;PTBP1;KD|discarded CTL samples||
ENCFF637BLZ_ENCFF682WVW	100	ENCODE	yes	EXP	ENCSR527QNC_ENCSR264TUE;HepG2;TARDBP;KD|discarded CTL samples||
ENCFF306FRF_ENCFF424BJP	100	ENCODE	yes	EXP	ENCSR527QNC_ENCSR264TUE;HepG2;TARDBP;KD|discarded CTL samples||
ENCFF616ZQN_ENCFF846FDH	100	ENCODE	yes	EXP	ENCSR528ASX_ENCSR572FFX;K562;GRWD1;KD|discarded CTL samples||
ENCFF590EJN_ENCFF717NPV	100	ENCODE	yes	EXP	ENCSR528ASX_ENCSR572FFX;K562;GRWD1;KD|discarded CTL samples||
ENCFF267TVR_ENCFF710LAN	100	ENCODE	yes	EXP	ENCSR529JNJ_ENCSR129RWD;K562;HNRNPK;KD|discarded CTL samples||
ENCFF817WNK_ENCFF945QZV	100	ENCODE	yes	EXP	ENCSR529JNJ_ENCSR129RWD;K562;HNRNPK;KD|discarded CTL samples||
ENCFF460HMV_ENCFF911AOB	100	ENCODE	yes	EXP	ENCSR529MBZ_ENCSR032YMP;K562;PPIG;KD|||
ENCFF253TRI_ENCFF728KNG	100	ENCODE	yes	EXP	ENCSR529MBZ_ENCSR032YMP;K562;PPIG;KD|||
ENCFF690CJU_ENCFF696GCJ	100	ENCODE	yes	EXP	ENCSR529QEZ_ENCSR491FOC;HepG2;PRPF6;KD|||
ENCFF010JXT_ENCFF244IXN	100	ENCODE	yes	EXP	ENCSR529QEZ_ENCSR491FOC;HepG2;PRPF6;KD|||
ENCFF521FEX_ENCFF943GON	100	ENCODE	yes	EXP	ENCSR530BOP_ENCSR164MUK;K562;SUPT6H;KD|discarded CTL samples||
ENCFF026IDF_ENCFF912NWF	100	ENCODE	yes	EXP	ENCSR530BOP_ENCSR164MUK;K562;SUPT6H;KD|discarded CTL samples||
ENCFF140PVV_ENCFF804EYQ	100	ENCODE	yes	EXP	ENCSR532ZPP_ENCSR538QOG;HepG2;EWSR1;KD|discarded CTL samples||
ENCFF134KCP_ENCFF282HYI	100	ENCODE	yes	EXP	ENCSR532ZPP_ENCSR538QOG;HepG2;EWSR1;KD|discarded CTL samples||
ENCFF212NRX_ENCFF406QLI	100	ENCODE	yes	EXP	ENCSR533HXS_ENCSR003EKR;HepG2;AGO1;KD|discarded CTL samples||failed depletion
ENCFF074NKA_ENCFF739XYN	100	ENCODE	yes	EXP	ENCSR533HXS_ENCSR003EKR;HepG2;AGO1;KD|discarded CTL samples||failed depletion
ENCFF379KXH_ENCFF783RKF	100	ENCODE	yes	EXP	ENCSR535YPK_ENCSR164MUK;K562;SFPQ;KD|discarded CTL samples||
ENCFF482OXE_ENCFF657TEH	100	ENCODE	yes	EXP	ENCSR535YPK_ENCSR164MUK;K562;SFPQ;KD|discarded CTL samples||
ENCFF260BAM_ENCFF319AYU	101	ENCODE	yes	EXP	ENCSR542ESY_ENCSR246RRQ;HepG2;KRR1;KD|||
ENCFF058AVY_ENCFF269JTR	101	ENCODE	yes	EXP	ENCSR542ESY_ENCSR246RRQ;HepG2;KRR1;KD|||
ENCFF236VNZ_ENCFF474TNL	100	ENCODE	yes	EXP	ENCSR543LCG_ENCSR163JUC;K562;IGF2BP1;KO|discarded CTL samples||
ENCFF731HPX_ENCFF772HHV	100	ENCODE	yes	EXP	ENCSR543LCG_ENCSR163JUC;K562;IGF2BP1;KO|discarded CTL samples||
ENCFF485RQH_ENCFF710KDJ	100	ENCODE	yes	EXP	ENCSR545AIK_ENCSR129RWD;K562;PCBP1;KD|discarded CTL samples||
ENCFF578LVR_ENCFF894ZLI	100	ENCODE	yes	EXP	ENCSR545AIK_ENCSR129RWD;K562;PCBP1;KD|discarded CTL samples||
ENCFF787GPF_ENCFF948JBB	100	ENCODE	yes	EXP	ENCSR546MBH_ENCSR913CAE;K562;EIF2S1;KD|discarded CTL samples||
ENCFF988DMQ_ENCFF990RVT	100	ENCODE	yes	EXP	ENCSR546MBH_ENCSR913CAE;K562;EIF2S1;KD|discarded CTL samples||
ENCFF464UID_ENCFF488SPX	100	ENCODE	yes	EXP	ENCSR547NWD_ENCSR856ZRV;HepG2;AARS;KD|discarded CTL samples||failed depletion
ENCFF499YCP_ENCFF950IJN	100	ENCODE	yes	EXP	ENCSR547NWD_ENCSR856ZRV;HepG2;AARS;KD|discarded CTL samples||failed depletion
ENCFF211SQJ_ENCFF748ZFR	100	ENCODE	yes	EXP	ENCSR552NBS_ENCSR419JMU;K562;HNRNPA0;KD||failed DEXSeq|
ENCFF363LMQ_ENCFF779NFX	100	ENCODE	yes	EXP	ENCSR552NBS_ENCSR419JMU;K562;HNRNPA0;KD||failed DEXSeq|
ENCFF199PVY_ENCFF878CVQ	100	ENCODE	yes	EXP	ENCSR555LCE_ENCSR424QCW;K562;FMR1;KD|discarded CTL samples||failed depletion
ENCFF591AGR_ENCFF854WET	100	ENCODE	yes	EXP	ENCSR555LCE_ENCSR424QCW;K562;FMR1;KD|discarded CTL samples||failed depletion
ENCFF144QRE_ENCFF981ZVY	100	ENCODE	yes	EXP	ENCSR556FNN_ENCSR419JMU;K562;PPIL4;KD|||
ENCFF195LHK_ENCFF449PCH	100	ENCODE	yes	EXP	ENCSR556FNN_ENCSR419JMU;K562;PPIL4;KD|||
ENCFF609NFS_ENCFF870ULR	100	ENCODE	yes	EXP	ENCSR558XNA_ENCSR620PUP;K562;PUF60;KD|||failed depletion
ENCFF400RIY_ENCFF713SIS	100	ENCODE	yes	EXP	ENCSR558XNA_ENCSR620PUP;K562;PUF60;KD|||failed depletion
ENCFF172GTQ_ENCFF313ICC	100	ENCODE	yes	EXP	ENCSR560AYQ_ENCSR129RWD;K562;RBM34;KD|discarded CTL samples||
ENCFF026NSC_ENCFF715EHE	100	ENCODE	yes	EXP	ENCSR560AYQ_ENCSR129RWD;K562;RBM34;KD|discarded CTL samples||
ENCFF150HWI_ENCFF290TFQ	100	ENCODE	yes	EXP	ENCSR560RSZ_ENCSR661HEL;K562;DDX52;KD|discarded CTL samples||
ENCFF075JON_ENCFF796EGU	100	ENCODE	yes	EXP	ENCSR560RSZ_ENCSR661HEL;K562;DDX52;KD|discarded CTL samples||
ENCFF375JQN_ENCFF824PIA	100	ENCODE	yes	EXP	ENCSR561CBC_ENCSR129RWD;K562;KHSRP;KD|discarded CTL samples||
ENCFF836BRY_ENCFF923XEM	100	ENCODE	yes	EXP	ENCSR561CBC_ENCSR129RWD;K562;KHSRP;KD|discarded CTL samples||
ENCFF815OVM_ENCFF944JKZ	100	ENCODE	yes	EXP	ENCSR562CCA_ENCSR164MUK;K562;SF1;KD|discarded CTL samples||
ENCFF834VEC_ENCFF930IBV	100	ENCODE	yes	EXP	ENCSR562CCA_ENCSR164MUK;K562;SF1;KD|discarded CTL samples||
ENCFF630ZDV_ENCFF993TUN	100	ENCODE	yes	EXP	ENCSR563YIS_ENCSR031RRO;K562;HNRNPL;KD|discarded CTL samples||
ENCFF064IDI_ENCFF529LIT	100	ENCODE	yes	EXP	ENCSR563YIS_ENCSR031RRO;K562;HNRNPL;KD|discarded CTL samples||
ENCFF225QRN_ENCFF291SQT	100	ENCODE	yes	EXP	ENCSR570CWH_ENCSR856ZRV;HepG2;BCCIP;KD|discarded CTL samples||
ENCFF135KIN_ENCFF426CCB	100	ENCODE	yes	EXP	ENCSR570CWH_ENCSR856ZRV;HepG2;BCCIP;KD|discarded CTL samples||
ENCFF222JMY_ENCFF485ZZE	100	ENCODE	yes	EXP	ENCSR572AMC_ENCSR603TCV;HepG2;RECQL;KD|discarded CTL samples||
ENCFF720AIL_ENCFF968XOE	100	ENCODE	yes	EXP	ENCSR572AMC_ENCSR603TCV;HepG2;RECQL;KD|discarded CTL samples||
ENCFF609QPI_ENCFF832IOU	100	ENCODE	yes	EXP	ENCSR573UBF_ENCSR856ZRV;HepG2;TFIP11;KD|discarded CTL samples||failed depletion
ENCFF421LJW_ENCFF478DNB	100	ENCODE	yes	EXP	ENCSR573UBF_ENCSR856ZRV;HepG2;TFIP11;KD|discarded CTL samples||failed depletion
ENCFF313XFX_ENCFF845HPT	100	ENCODE	yes	EXP	ENCSR576GOW_ENCSR491FOC;HepG2;RAVER1;KD|||
ENCFF143QVA_ENCFF794KGE	100	ENCODE	yes	EXP	ENCSR576GOW_ENCSR491FOC;HepG2;RAVER1;KD|||
ENCFF572YPC_ENCFF945YQN	100	ENCODE	yes	EXP	ENCSR577OVP_ENCSR667PLJ;K562;DNAJC2;KD|discarded CTL samples||failed depletion
ENCFF202PQE_ENCFF509LZF	100	ENCODE	yes	EXP	ENCSR577OVP_ENCSR667PLJ;K562;DNAJC2;KD|discarded CTL samples||failed depletion
ENCFF193JEE_ENCFF476GOQ	100	ENCODE	yes	EXP	ENCSR580TGX_ENCSR341TTW;K562;POLR2G;KO|discarded CTL samples||
ENCFF130DUK_ENCFF981FSJ	100	ENCODE	yes	EXP	ENCSR580TGX_ENCSR341TTW;K562;POLR2G;KO|discarded CTL samples||
ENCFF264WNW_ENCFF742VSP	101	ENCODE	yes	EXP	ENCSR584JRB_ENCSR104ABF;HepG2;NUFIP2;KD|||failed depletion
ENCFF039AHJ_ENCFF410DNJ	101	ENCODE	yes	EXP	ENCSR584JRB_ENCSR104ABF;HepG2;NUFIP2;KD|||failed depletion
ENCFF008LRD_ENCFF992VRQ	100	ENCODE	yes	EXP	ENCSR584LDM_ENCSR245BNJ;K562;DDX27;KD|discarded CTL samples||
ENCFF423NQN_ENCFF648GRM	100	ENCODE	yes	EXP	ENCSR584LDM_ENCSR245BNJ;K562;DDX27;KD|discarded CTL samples||
ENCFF679MCW_ENCFF993GUS	100	ENCODE	yes	EXP	ENCSR594DNW_ENCSR067GHD;HepG2;CPSF7;KD|||failed depletion
ENCFF603LXK_ENCFF796TFA	100	ENCODE	yes	EXP	ENCSR594DNW_ENCSR067GHD;HepG2;CPSF7;KD|||failed depletion
ENCFF681TYJ_ENCFF839ISD	100	ENCODE	yes	EXP	ENCSR597IYB_ENCSR003EKR;HepG2;EXOSC9;KD|discarded CTL samples||
ENCFF172DTK_ENCFF545VDQ	100	ENCODE	yes	EXP	ENCSR597IYB_ENCSR003EKR;HepG2;EXOSC9;KD|discarded CTL samples||
ENCFF275BLA_ENCFF515DAB	100	ENCODE	yes	EXP	ENCSR597XHH_ENCSR603TCV;HepG2;SRSF9;KD|discarded CTL samples||
ENCFF391OVD_ENCFF763ICV	100	ENCODE	yes	EXP	ENCSR597XHH_ENCSR603TCV;HepG2;SRSF9;KD|discarded CTL samples||
ENCFF435WBC_ENCFF814HNO	100	ENCODE	yes	EXP	ENCSR598GKQ_ENCSR264TUE;HepG2;DDX59;KD|discarded CTL samples||failed depletion
ENCFF072QAT_ENCFF179KHR	100	ENCODE	yes	EXP	ENCSR598GKQ_ENCSR264TUE;HepG2;DDX59;KD|discarded CTL samples||failed depletion
ENCFF621LMO_ENCFF653FTD	100	ENCODE	yes	EXP	ENCSR598YQX_ENCSR572FFX;K562;LIN28B;KD|discarded CTL samples||
ENCFF391YLM_ENCFF425BPJ	100	ENCODE	yes	EXP	ENCSR598YQX_ENCSR572FFX;K562;LIN28B;KD|discarded CTL samples||
ENCFF828OZT_ENCFF912COC	100	ENCODE	yes	EXP	ENCSR599NNK_ENCSR105NML;HepG2;HNRNPF;KO|discarded CTL samples||
ENCFF510WUR_ENCFF752GNB	100	ENCODE	yes	EXP	ENCSR599NNK_ENCSR105NML;HepG2;HNRNPF;KO|discarded CTL samples||
ENCFF011KFI_ENCFF701HKR	100	ENCODE	yes	CTL	ENCSR599PXD_ENCSR585KOJ;HepG2;RBM15;KD|discarded CTL samples||
ENCFF200CUU_ENCFF239LDQ	100	ENCODE	yes	CTL	ENCSR599PXD_ENCSR585KOJ;HepG2;RBM15;KD|discarded CTL samples||
ENCFF132LKO_ENCFF313YGK	100	ENCODE	yes	EXP	ENCSR599PXD_ENCSR585KOJ;HepG2;RBM15;KD|discarded CTL samples||
ENCFF590JFP_ENCFF731UZZ	100	ENCODE	yes	EXP	ENCSR599PXD_ENCSR585KOJ;HepG2;RBM15;KD|discarded CTL samples||
ENCFF188RNC_ENCFF416BXM	100	ENCODE	yes	EXP	ENCSR599UDS_ENCSR572FFX;K562;AARS;KD|discarded CTL samples|failed DEXSeq|failed depletion
ENCFF333ZCD_ENCFF339DLT	100	ENCODE	yes	EXP	ENCSR599UDS_ENCSR572FFX;K562;AARS;KD|discarded CTL samples|failed DEXSeq|failed depletion
ENCFF023EGA_ENCFF874LUQ	101	ENCODE	yes	EXP	ENCSR602AWR_ENCSR620PUP;K562;TUFM;KD|||
ENCFF374ZRQ_ENCFF540PXK	101	ENCODE	yes	EXP	ENCSR602AWR_ENCSR620PUP;K562;TUFM;KD|||
ENCFF158TUE_ENCFF944CSS	100	ENCODE	yes	EXP	ENCSR605MFS_ENCSR620PUP;K562;CELF1;KD|||failed depletion
ENCFF043USC_ENCFF463RQB	100	ENCODE	yes	EXP	ENCSR605MFS_ENCSR620PUP;K562;CELF1;KD|||failed depletion
ENCFF467NYT_ENCFF972IWN	100	ENCODE	no	EXP	ENCSR606PVX_ENCSR481WJH;HepG2;RBM5;KO|||failed depletion
ENCFF145NIK_ENCFF514CDT	100	ENCODE	no	EXP	ENCSR606PVX_ENCSR481WJH;HepG2;RBM5;KO|||failed depletion
ENCFF182DFD_ENCFF727UXZ	100	ENCODE	yes	EXP	ENCSR606QIX_ENCSR245BNJ;K562;BCCIP;KD|discarded CTL samples||
ENCFF181JWY_ENCFF616RVM	100	ENCODE	yes	EXP	ENCSR606QIX_ENCSR245BNJ;K562;BCCIP;KD|discarded CTL samples||
ENCFF085OOT_ENCFF218FTU	100	ENCODE	yes	EXP	ENCSR608IAI_ENCSR084SCN;K562;FASTKD2;KD|||
ENCFF415IGR_ENCFF602LJG	100	ENCODE	yes	EXP	ENCSR608IAI_ENCSR084SCN;K562;FASTKD2;KD|||
ENCFF418YVG_ENCFF682KDM	100	ENCODE	yes	EXP	ENCSR610AEI_ENCSR603TCV;HepG2;RBM25;KD|discarded CTL samples||
ENCFF052IYR_ENCFF335MQE	100	ENCODE	yes	EXP	ENCSR610AEI_ENCSR603TCV;HepG2;RBM25;KD|discarded CTL samples||
ENCFF337AXV_ENCFF681WKG	100	ENCODE	yes	EXP	ENCSR610VTA_ENCSR067GHD;HepG2;ABCF1;KD|||
ENCFF067AQF_ENCFF390FTP	100	ENCODE	yes	EXP	ENCSR610VTA_ENCSR067GHD;HepG2;ABCF1;KD|||
ENCFF362TMA_ENCFF975LDB	100	ENCODE	yes	EXP	ENCSR611LQB_ENCSR572FFX;K562;PSIP1;KD|discarded CTL samples||
ENCFF633ABR_ENCFF755GDQ	100	ENCODE	yes	EXP	ENCSR611LQB_ENCSR572FFX;K562;PSIP1;KD|discarded CTL samples||
ENCFF337CYW_ENCFF756UPV	100	ENCODE	yes	EXP	ENCSR611ZAL_ENCSR344XID;K562;TAF15;KD|discarded CTL samples|failed DEXSeq|
ENCFF404HHT_ENCFF866JYH	100	ENCODE	yes	EXP	ENCSR611ZAL_ENCSR344XID;K562;TAF15;KD|discarded CTL samples|failed DEXSeq|
ENCFF167BIH_ENCFF734JOA	100	ENCODE	yes	EXP	ENCSR618IQH_ENCSR143COQ;K562;PUS1;KD|discarded CTL samples||failed depletion
ENCFF026KAZ_ENCFF831SXK	100	ENCODE	yes	EXP	ENCSR618IQH_ENCSR143COQ;K562;PUS1;KD|discarded CTL samples||failed depletion
ENCFF764VIK_ENCFF890ITA	101	ENCODE	yes	EXP	ENCSR620HAA_ENCSR246RRQ;HepG2;PPIG;KD|||
ENCFF663JMD_ENCFF747VCZ	101	ENCODE	yes	EXP	ENCSR620HAA_ENCSR246RRQ;HepG2;PPIG;KD|||
ENCFF242RPJ_ENCFF662YCZ	100	ENCODE	yes	EXP	ENCSR620OKS_ENCSR689PHN;HepG2;EFTUD2;KD|||failed depletion
ENCFF156VYR_ENCFF388HVN	100	ENCODE	yes	EXP	ENCSR620OKS_ENCSR689PHN;HepG2;EFTUD2;KD|||failed depletion
ENCFF649AXE_ENCFF756XSJ	100	ENCODE	yes	EXP	ENCSR624FBY_ENCSR674KEK;HepG2;LARP7;KD|||failed depletion
ENCFF094PKO_ENCFF308LRZ	100	ENCODE	yes	EXP	ENCSR624FBY_ENCSR674KEK;HepG2;LARP7;KD|||failed depletion
ENCFF046XSC_ENCFF507CET	100	ENCODE	yes	EXP	ENCSR624OUI_ENCSR718EWL;K562;AQR;KD|discarded CTL samples||
ENCFF511CQD_ENCFF676PVW	100	ENCODE	yes	EXP	ENCSR624OUI_ENCSR718EWL;K562;AQR;KD|discarded CTL samples||
ENCFF294QPX_ENCFF378AUD	100	ENCODE	yes	EXP	ENCSR624XHG_ENCSR164MUK;K562;DROSHA;KD|discarded CTL samples||
ENCFF154YPK_ENCFF649TZL	100	ENCODE	yes	EXP	ENCSR624XHG_ENCSR164MUK;K562;DROSHA;KD|discarded CTL samples||
ENCFF510DOQ_ENCFF599JMC	100	ENCODE	yes	EXP	ENCSR629RUG_ENCSR264TUE;HepG2;NSUN2;KD|discarded CTL samples||
ENCFF479OMX_ENCFF695VTW	100	ENCODE	yes	EXP	ENCSR629RUG_ENCSR264TUE;HepG2;NSUN2;KD|discarded CTL samples||
ENCFF290ARC_ENCFF455TOI	100	ENCODE	yes	EXP	ENCSR631RFX_ENCSR174OYC;K562;MTPAP;KD|discarded CTL samples||failed depletion
ENCFF491FHA_ENCFF568ITK	100	ENCODE	yes	EXP	ENCSR631RFX_ENCSR174OYC;K562;MTPAP;KD|discarded CTL samples||failed depletion
ENCFF240DIF_ENCFF523KLQ	100	ENCODE	yes	EXP	ENCSR634KBO_ENCSR572FFX;K562;HNRNPC;KD|discarded CTL samples||
ENCFF452FPB_ENCFF743XBF	100	ENCODE	yes	EXP	ENCSR634KBO_ENCSR572FFX;K562;HNRNPC;KD|discarded CTL samples||
ENCFF075ACC_ENCFF545AUF	100	ENCODE	yes	EXP	ENCSR634KHL_ENCSR538QOG;HepG2;HDGF;KD|discarded CTL samples|failed DEXSeq|
ENCFF072XHS_ENCFF128LJM	100	ENCODE	yes	EXP	ENCSR634KHL_ENCSR538QOG;HepG2;HDGF;KD|discarded CTL samples|failed DEXSeq|
ENCFF455KZB_ENCFF922LCG	100	ENCODE	yes	EXP	ENCSR635BOO_ENCSR264TUE;HepG2;SNRNP70;KD|discarded CTL samples||
ENCFF138XVU_ENCFF619WHQ	100	ENCODE	yes	EXP	ENCSR635BOO_ENCSR264TUE;HepG2;SNRNP70;KD|discarded CTL samples||
ENCFF793CAH_ENCFF894PPR	100	ENCODE	yes	EXP	ENCSR635FRH_ENCSR603TCV;HepG2;PCBP1;KD|discarded CTL samples||
ENCFF405SQY_ENCFF703PUD	100	ENCODE	yes	EXP	ENCSR635FRH_ENCSR603TCV;HepG2;PCBP1;KD|discarded CTL samples||
ENCFF926DZS_ENCFF952VZE	100	ENCODE	yes	EXP	ENCSR637EFF_ENCSR163JUC;K562;CEBPZ;KO|discarded CTL samples||failed depletion
ENCFF313ADT_ENCFF776HWW	100	ENCODE	yes	EXP	ENCSR637EFF_ENCSR163JUC;K562;CEBPZ;KO|discarded CTL samples||failed depletion
ENCFF282INV_ENCFF341IGR	100	ENCODE	yes	EXP	ENCSR637JLM_ENCSR237YZT;HepG2;DDX3X;KD|discarded CTL samples|failed DEXSeq|failed depletion
ENCFF160MRP_ENCFF695MUQ	100	ENCODE	yes	EXP	ENCSR637JLM_ENCSR237YZT;HepG2;DDX3X;KD|discarded CTL samples|failed DEXSeq|failed depletion
ENCFF071HGB_ENCFF663YGQ	100	ENCODE	yes	EXP	ENCSR639LKS_ENCSR856ZRV;HepG2;FKBP4;KD|discarded CTL samples||failed depletion
ENCFF107HUY_ENCFF796SHO	100	ENCODE	yes	EXP	ENCSR639LKS_ENCSR856ZRV;HepG2;FKBP4;KD|discarded CTL samples||failed depletion
ENCFF333TBJ_ENCFF761TJL	100	ENCODE	yes	CTL	ENCSR642GBC_ENCSR772DUM;K562;RPS3;KO|discarded CTL samples||, ENCSR642GBC_ENCSR772DUM;K562;RPS3;KO|discarded CTL samples||, ENCSR905NIK_ENCSR772DUM;K562;SRSF4;KO|discarded CTL samples||failed depletion, ENCSR905NIK_ENCSR772DUM;K562;SRSF4;KO|discarded CTL samples||failed depletion
ENCFF119BHG_ENCFF408PSV	100	ENCODE	yes	CTL	ENCSR642GBC_ENCSR772DUM;K562;RPS3;KO|discarded CTL samples||, ENCSR642GBC_ENCSR772DUM;K562;RPS3;KO|discarded CTL samples||, ENCSR905NIK_ENCSR772DUM;K562;SRSF4;KO|discarded CTL samples||failed depletion, ENCSR905NIK_ENCSR772DUM;K562;SRSF4;KO|discarded CTL samples||failed depletion
ENCFF657EQL_ENCFF777RYQ	100	ENCODE	yes	EXP	ENCSR642GBC_ENCSR772DUM;K562;RPS3;KO|discarded CTL samples||
ENCFF544FKV_ENCFF690FYM	100	ENCODE	yes	EXP	ENCSR642GBC_ENCSR772DUM;K562;RPS3;KO|discarded CTL samples||
ENCFF269NJH_ENCFF926ENE	100	ENCODE	yes	EXP	ENCSR643UFV_ENCSR042QTH;HepG2;NOL12;KD|||
ENCFF798YGI_ENCFF874FUL	100	ENCODE	yes	EXP	ENCSR643UFV_ENCSR042QTH;HepG2;NOL12;KD|||
ENCFF332XYA_ENCFF367RQM	101	ENCODE	yes	EXP	ENCSR644AIM_ENCSR104ABF;HepG2;SF1;KD|||failed depletion
ENCFF037GYP_ENCFF469XWM	101	ENCODE	yes	EXP	ENCSR644AIM_ENCSR104ABF;HepG2;SF1;KD|||failed depletion
ENCFF521PWU_ENCFF934BDQ	100	ENCODE	yes	EXP	ENCSR647NYX_ENCSR856ZRV;HepG2;NONO;KD|discarded CTL samples||
ENCFF748HNR_ENCFF781GYO	100	ENCODE	yes	EXP	ENCSR647NYX_ENCSR856ZRV;HepG2;NONO;KD|discarded CTL samples||
ENCFF876AJW_ENCFF876MHP	100	ENCODE	yes	EXP	ENCSR648BSC_ENCSR042QTH;HepG2;PUF60;KD|||failed depletion
ENCFF065LYN_ENCFF943WGV	100	ENCODE	yes	EXP	ENCSR648BSC_ENCSR042QTH;HepG2;PUF60;KD|||failed depletion
ENCFF223LTB_ENCFF580RBD	100	ENCODE	yes	EXP	ENCSR648QFY_ENCSR129RWD;K562;PCBP2;KD|discarded CTL samples||failed depletion
ENCFF279MDC_ENCFF742FRP	100	ENCODE	yes	EXP	ENCSR648QFY_ENCSR129RWD;K562;PCBP2;KD|discarded CTL samples||failed depletion
ENCFF424TEQ_ENCFF968UER	100	ENCODE	yes	EXP	ENCSR656DQV_ENCSR689PHN;HepG2;PKM;KD|||
ENCFF461GAS_ENCFF961CLP	100	ENCODE	yes	EXP	ENCSR656DQV_ENCSR689PHN;HepG2;PKM;KD|||
ENCFF216AYS_ENCFF846TMX	100	ENCODE	yes	EXP	ENCSR660ETT_ENCSR661HEL;K562;EIF3D;KD|discarded CTL samples||
ENCFF126FJI_ENCFF288NBO	100	ENCODE	yes	EXP	ENCSR660ETT_ENCSR661HEL;K562;EIF3D;KD|discarded CTL samples||
ENCFF074UEX_ENCFF997QSH	100	ENCODE	yes	EXP	ENCSR660MZN_ENCSR279HMU;HepG2;HNRNPD;KD|discarded CTL samples||
ENCFF053TTB_ENCFF305RAA	100	ENCODE	yes	EXP	ENCSR660MZN_ENCSR279HMU;HepG2;HNRNPD;KD|discarded CTL samples||
ENCFF596MWB_ENCFF742RPW	100	ENCODE	yes	EXP	ENCSR667RIA_ENCSR674KEK;HepG2;RPS2;KD|||
ENCFF066WRI_ENCFF853XXP	100	ENCODE	yes	EXP	ENCSR667RIA_ENCSR674KEK;HepG2;RPS2;KD|||
ENCFF697QSK_ENCFF962ZNH	100	ENCODE	yes	EXP	ENCSR674KDQ_ENCSR279HMU;HepG2;GRSF1;KD|discarded CTL samples||
ENCFF330UXF_ENCFF896PNO	100	ENCODE	yes	EXP	ENCSR674KDQ_ENCSR279HMU;HepG2;GRSF1;KD|discarded CTL samples||
ENCFF317BIK_ENCFF448SHE	100	ENCODE	yes	EXP	ENCSR676EKU_ENCSR264TUE;HepG2;CPSF6;KD|discarded CTL samples||
ENCFF086QPV_ENCFF847XAB	100	ENCODE	yes	EXP	ENCSR676EKU_ENCSR264TUE;HepG2;CPSF6;KD|discarded CTL samples||
ENCFF160TYC_ENCFF748VED	100	ENCODE	yes	EXP	ENCSR678MVE_ENCSR661HEL;K562;UCHL5;KD|discarded CTL samples||
ENCFF012BUA_ENCFF325REU	100	ENCODE	yes	EXP	ENCSR678MVE_ENCSR661HEL;K562;UCHL5;KD|discarded CTL samples||
ENCFF138BDU_ENCFF690FNB	100	ENCODE	yes	EXP	ENCSR678WOA_ENCSR164MUK;K562;RBM39;KD|discarded CTL samples||failed depletion
ENCFF089BZM_ENCFF971KXV	100	ENCODE	yes	EXP	ENCSR678WOA_ENCSR164MUK;K562;RBM39;KD|discarded CTL samples||failed depletion
ENCFF299OYE_ENCFF390LQU	100	ENCODE	yes	EXP	ENCSR680OJB_ENCSR341TTW;K562;SYNCRIP;KO|discarded CTL samples||failed depletion
ENCFF283RKD_ENCFF958QZU	100	ENCODE	yes	EXP	ENCSR680OJB_ENCSR341TTW;K562;SYNCRIP;KO|discarded CTL samples||failed depletion
ENCFF407IVG_ENCFF771PUB	100	ENCODE	yes	EXP	ENCSR681SMT_ENCSR674KEK;HepG2;PHF6;KD|||failed depletion
ENCFF547FWK_ENCFF549TVE	100	ENCODE	yes	EXP	ENCSR681SMT_ENCSR674KEK;HepG2;PHF6;KD|||failed depletion
ENCFF652ZDY_ENCFF986VVL	100	ENCODE	yes	EXP	ENCSR684HTV_ENCSR856ZRV;HepG2;UCHL5;KD|discarded CTL samples||
ENCFF723LLW_ENCFF766IGS	100	ENCODE	yes	EXP	ENCSR684HTV_ENCSR856ZRV;HepG2;UCHL5;KD|discarded CTL samples||
ENCFF471OOW_ENCFF777MNI	100	ENCODE	yes	EXP	ENCSR685JXU_ENCSR674KEK;HepG2;RCC2;KD|||
ENCFF594GXX_ENCFF711NTG	100	ENCODE	yes	EXP	ENCSR685JXU_ENCSR674KEK;HepG2;RCC2;KD|||
ENCFF585DOI_ENCFF644HMG	100	ENCODE	yes	EXP	ENCSR688GVV_ENCSR424QCW;K562;FTO;KD|discarded CTL samples||
ENCFF821WEY_ENCFF864UWL	100	ENCODE	yes	EXP	ENCSR688GVV_ENCSR424QCW;K562;FTO;KD|discarded CTL samples||
ENCFF430MDC_ENCFF549TIA	100	ENCODE	yes	EXP	ENCSR689MIY_ENCSR691IVR;HepG2;UPF1;KD|discarded CTL samples||
ENCFF691EYK_ENCFF946UUY	100	ENCODE	yes	EXP	ENCSR689MIY_ENCSR691IVR;HepG2;UPF1;KD|discarded CTL samples||
ENCFF256ODI_ENCFF907CDK	101	ENCODE	yes	EXP	ENCSR689ZJC_ENCSR104ABF;HepG2;HNRNPUL1;KD|||
ENCFF386PUA_ENCFF872RJV	101	ENCODE	yes	EXP	ENCSR689ZJC_ENCSR104ABF;HepG2;HNRNPUL1;KD|||
ENCFF228TQK_ENCFF773CAF	100	ENCODE	yes	EXP	ENCSR694LKY_ENCSR129RWD;K562;TIA1;KD|discarded CTL samples||
ENCFF647VRD_ENCFF845KED	100	ENCODE	yes	EXP	ENCSR694LKY_ENCSR129RWD;K562;TIA1;KD|discarded CTL samples||
ENCFF686WWE_ENCFF801TRT	100	ENCODE	yes	EXP	ENCSR695XOD_ENCSR042QTH;HepG2;CELF1;KD|||failed depletion
ENCFF397MRU_ENCFF858NBJ	100	ENCODE	yes	EXP	ENCSR695XOD_ENCSR042QTH;HepG2;CELF1;KD|||failed depletion
ENCFF149WDM_ENCFF163IDA	100	ENCODE	yes	EXP	ENCSR696JWA_ENCSR584UYK;HepG2;ZC3H8;KD|discarded CTL samples||
ENCFF881XAZ_ENCFF993RFY	100	ENCODE	yes	EXP	ENCSR696JWA_ENCSR584UYK;HepG2;ZC3H8;KD|discarded CTL samples||
ENCFF123ZRM_ENCFF334LGN	100	ENCODE	yes	EXP	ENCSR696LLZ_ENCSR674KEK;HepG2;NIP7;KD|||failed depletion
ENCFF403KYM_ENCFF885RKO	100	ENCODE	yes	EXP	ENCSR696LLZ_ENCSR674KEK;HepG2;NIP7;KD|||failed depletion
ENCFF243MHI_ENCFF529ESP	100	ENCODE	yes	EXP	ENCSR701GSV_ENCSR264TUE;HepG2;MTPAP;KD|discarded CTL samples||failed depletion
ENCFF573WYT_ENCFF996LTS	100	ENCODE	yes	EXP	ENCSR701GSV_ENCSR264TUE;HepG2;MTPAP;KD|discarded CTL samples||failed depletion
ENCFF315AQR_ENCFF665BGI	100	ENCODE	yes	EXP	ENCSR706SXN_ENCSR674KEK;HepG2;RPL23A;KD|||
ENCFF593XTS_ENCFF985OVL	100	ENCODE	yes	EXP	ENCSR706SXN_ENCSR674KEK;HepG2;RPL23A;KD|||
ENCFF312ROS_ENCFF683AXB	100	ENCODE	yes	EXP	ENCSR710NWE_ENCSR237YZT;HepG2;IGF2BP3;KD|discarded CTL samples||
ENCFF873TWM_ENCFF903GYZ	100	ENCODE	yes	EXP	ENCSR710NWE_ENCSR237YZT;HepG2;IGF2BP3;KD|discarded CTL samples||
ENCFF065SGA_ENCFF656CUM	100	ENCODE	yes	EXP	ENCSR711ZJQ_ENCSR279HMU;HepG2;RBM47;KD|discarded CTL samples||failed depletion
ENCFF395NJY_ENCFF989NPW	100	ENCODE	yes	EXP	ENCSR711ZJQ_ENCSR279HMU;HepG2;RBM47;KD|discarded CTL samples||failed depletion
ENCFF300PDX_ENCFF862RGW	100	ENCODE	yes	EXP	ENCSR712CSN_ENCSR667PLJ;K562;EIF4G1;KD|discarded CTL samples||failed depletion
ENCFF392ENF_ENCFF446DSH	100	ENCODE	yes	EXP	ENCSR712CSN_ENCSR667PLJ;K562;EIF4G1;KD|discarded CTL samples||failed depletion
ENCFF334BJT_ENCFF933QDD	100	ENCODE	yes	EXP	ENCSR713OLV_ENCSR067GHD;HepG2;ATP5C1;KD|||
ENCFF189GFD_ENCFF895BDK	100	ENCODE	yes	EXP	ENCSR713OLV_ENCSR067GHD;HepG2;ATP5C1;KD|||
ENCFF284HWX_ENCFF818ZRN	100	ENCODE	yes	EXP	ENCSR715QWM_ENCSR521WAI;HepG2;SDAD1;KO|discarded CTL samples||failed depletion
ENCFF278ILV_ENCFF551MVW	100	ENCODE	yes	EXP	ENCSR715QWM_ENCSR521WAI;HepG2;SDAD1;KO|discarded CTL samples||failed depletion
ENCFF003TMV_ENCFF303GRA	100	ENCODE	yes	EXP	ENCSR715XZS_ENCSR815CVQ;K562;XRCC5;KD|||failed depletion
ENCFF139HYF_ENCFF625TCG	100	ENCODE	yes	EXP	ENCSR715XZS_ENCSR815CVQ;K562;XRCC5;KD|||failed depletion
ENCFF559JCM_ENCFF899YII	100	ENCODE	yes	EXP	ENCSR716WZH_ENCSR003EKR;HepG2;FASTKD2;KD|discarded CTL samples||
ENCFF690HZR_ENCFF935KKV	100	ENCODE	yes	EXP	ENCSR716WZH_ENCSR003EKR;HepG2;FASTKD2;KD|discarded CTL samples||
ENCFF134NCC_ENCFF878WHV	100	ENCODE	yes	EXP	ENCSR717SJA_ENCSR661HEL;K562;XRN2;KD|discarded CTL samples||
ENCFF037BLA_ENCFF387GYI	100	ENCODE	yes	EXP	ENCSR717SJA_ENCSR661HEL;K562;XRN2;KD|discarded CTL samples||
ENCFF368RSP_ENCFF392EQV	100	ENCODE	yes	EXP	ENCSR720BPO_ENCSR279HMU;HepG2;HNRNPA0;KD|discarded CTL samples||
ENCFF130ZSK_ENCFF862YSI	100	ENCODE	yes	EXP	ENCSR720BPO_ENCSR279HMU;HepG2;HNRNPA0;KD|discarded CTL samples||
ENCFF082HTI_ENCFF444LJL	100	ENCODE	yes	EXP	ENCSR721MXZ_ENCSR032YMP;K562;ABCF1;KD|||
ENCFF552MNU_ENCFF719MPH	100	ENCODE	yes	EXP	ENCSR721MXZ_ENCSR032YMP;K562;ABCF1;KD|||
ENCFF266JFP_ENCFF704AON	100	ENCODE	yes	EXP	ENCSR728BOL_ENCSR279HMU;HepG2;FASTKD1;KD|discarded CTL samples|failed DEXSeq|failed depletion
ENCFF773GOI_ENCFF994OSE	100	ENCODE	yes	EXP	ENCSR728BOL_ENCSR279HMU;HepG2;FASTKD1;KD|discarded CTL samples|failed DEXSeq|failed depletion
ENCFF020VSG_ENCFF251WQU	100	ENCODE	yes	EXP	ENCSR732IYM_ENCSR491FOC;HepG2;XRCC5;KD|||
ENCFF195DCN_ENCFF303SBJ	100	ENCODE	yes	EXP	ENCSR732IYM_ENCSR491FOC;HepG2;XRCC5;KD|||
ENCFF121TSO_ENCFF474DJV	101	ENCODE	yes	EXP	ENCSR741YCA_ENCSR246RRQ;HepG2;TBRG4;KD|||
ENCFF091CHI_ENCFF413BNF	101	ENCODE	yes	EXP	ENCSR741YCA_ENCSR246RRQ;HepG2;TBRG4;KD|||
ENCFF905PJJ_ENCFF996ORV	100	ENCODE	yes	EXP	ENCSR744PAQ_ENCSR135LXL;HepG2;LARP4;KD|||
ENCFF597AES_ENCFF604CLV	100	ENCODE	yes	EXP	ENCSR744PAQ_ENCSR135LXL;HepG2;LARP4;KD|||
ENCFF162EMY_ENCFF576CAF	100	ENCODE	yes	EXP	ENCSR744YVR_ENCSR674KEK;HepG2;PSIP1;KD|||
ENCFF686WMY_ENCFF811DUX	100	ENCODE	yes	EXP	ENCSR744YVR_ENCSR674KEK;HepG2;PSIP1;KD|||
ENCFF503FXG_ENCFF916QRY	100	ENCODE	yes	EXP	ENCSR745WVZ_ENCSR620PUP;K562;PUM1;KD|||
ENCFF165QZZ_ENCFF522RTK	100	ENCODE	yes	EXP	ENCSR745WVZ_ENCSR620PUP;K562;PUM1;KD|||
ENCFF346ZXG_ENCFF701CTE	100	ENCODE	yes	EXP	ENCSR746EKS_ENCSR237YZT;HepG2;MAGOH;KD|discarded CTL samples||
ENCFF233BKW_ENCFF303LTZ	100	ENCODE	yes	EXP	ENCSR746EKS_ENCSR237YZT;HepG2;MAGOH;KD|discarded CTL samples||
ENCFF256UZO_ENCFF507ZOO	100	ENCODE	yes	EXP	ENCSR746NIM_ENCSR032YMP;K562;HNRNPM;KD|||
ENCFF160TRI_ENCFF795GAH	100	ENCODE	yes	EXP	ENCSR746NIM_ENCSR032YMP;K562;HNRNPM;KD|||
ENCFF545UKS_ENCFF863JJI	100	ENCODE	yes	EXP	ENCSR754RJA_ENCSR174OYC;K562;NUFIP2;KD|discarded CTL samples||failed depletion
ENCFF025VYH_ENCFF311RPE	100	ENCODE	yes	EXP	ENCSR754RJA_ENCSR174OYC;K562;NUFIP2;KD|discarded CTL samples||failed depletion
ENCFF054FSD_ENCFF342YJO	100	ENCODE	yes	CTL	ENCSR755KOM_ENCSR376RJN;HepG2;FUBP3;KD|discarded CTL samples||failed depletion
ENCFF822VTP_ENCFF901ECG	100	ENCODE	yes	CTL	ENCSR755KOM_ENCSR376RJN;HepG2;FUBP3;KD|discarded CTL samples||failed depletion
ENCFF124VMT_ENCFF248GRO	100	ENCODE	yes	EXP	ENCSR755KOM_ENCSR376RJN;HepG2;FUBP3;KD|discarded CTL samples||failed depletion
ENCFF148CWS_ENCFF173UFY	100	ENCODE	yes	EXP	ENCSR755KOM_ENCSR376RJN;HepG2;FUBP3;KD|discarded CTL samples||failed depletion
ENCFF214RCT_ENCFF940VDD	101	ENCODE	yes	EXP	ENCSR760EGM_ENCSR104ABF;HepG2;RBM39;KD|||
ENCFF525BYQ_ENCFF643IQM	101	ENCODE	yes	EXP	ENCSR760EGM_ENCSR104ABF;HepG2;RBM39;KD|||
ENCFF281VIC_ENCFF483ITW	100	ENCODE	yes	EXP	ENCSR762FEO_ENCSR572FFX;K562;LSM11;KD|discarded CTL samples||failed depletion
ENCFF356FGY_ENCFF369PRJ	100	ENCODE	yes	EXP	ENCSR762FEO_ENCSR572FFX;K562;LSM11;KD|discarded CTL samples||failed depletion
ENCFF201PEI_ENCFF508QNI	101	ENCODE	yes	EXP	ENCSR767LLP_ENCSR104ABF;HepG2;RBFOX2;KD|||failed depletion
ENCFF040CTS_ENCFF435HLB	101	ENCODE	yes	EXP	ENCSR767LLP_ENCSR104ABF;HepG2;RBFOX2;KD|||failed depletion
ENCFF206QPT_ENCFF357UIE	100	ENCODE	yes	EXP	ENCSR769GES_ENCSR042QTH;HepG2;HNRNPA2B1;KD|||failed depletion
ENCFF267SMC_ENCFF754KCM	100	ENCODE	yes	EXP	ENCSR769GES_ENCSR042QTH;HepG2;HNRNPA2B1;KD|||failed depletion
ENCFF044BTK_ENCFF958CDC	100	ENCODE	yes	CTL	ENCSR770LYW_ENCSR154OBA;K562;SAFB2;KD|discarded CTL samples||failed depletion
ENCFF356CGR_ENCFF826RCR	100	ENCODE	yes	CTL	ENCSR770LYW_ENCSR154OBA;K562;SAFB2;KD|discarded CTL samples||failed depletion
ENCFF665ONM_ENCFF707EJL	100	ENCODE	yes	EXP	ENCSR770LYW_ENCSR154OBA;K562;SAFB2;KD|discarded CTL samples||failed depletion
ENCFF118BKZ_ENCFF334WQQ	100	ENCODE	yes	EXP	ENCSR770LYW_ENCSR154OBA;K562;SAFB2;KD|discarded CTL samples||failed depletion
ENCFF202DDK_ENCFF225DFF	100	ENCODE	yes	EXP	ENCSR770OWW_ENCSR572FFX;K562;LARP7;KD|discarded CTL samples|failed DEXSeq|failed depletion
ENCFF233GFO_ENCFF732ENI	100	ENCODE	yes	EXP	ENCSR770OWW_ENCSR572FFX;K562;LARP7;KD|discarded CTL samples|failed DEXSeq|failed depletion
ENCFF100MUM_ENCFF389VYH	100	ENCODE	yes	EXP	ENCSR771QMJ_ENCSR689PHN;HepG2;GEMIN5;KD|||
ENCFF196UCW_ENCFF436ELI	100	ENCODE	yes	EXP	ENCSR771QMJ_ENCSR689PHN;HepG2;GEMIN5;KD|||
ENCFF439RFC_ENCFF824FES	100	ENCODE	yes	EXP	ENCSR774BXV_ENCSR913CAE;K562;EIF4B;KD|discarded CTL samples||
ENCFF540OGR_ENCFF745IWF	100	ENCODE	yes	EXP	ENCSR774BXV_ENCSR913CAE;K562;EIF4B;KD|discarded CTL samples||
ENCFF615JAK_ENCFF765WTC	100	ENCODE	yes	EXP	ENCSR775TMW_ENCSR424QCW;K562;BOP1;KD|discarded CTL samples||
ENCFF601DBP_ENCFF981TFA	100	ENCODE	yes	EXP	ENCSR775TMW_ENCSR424QCW;K562;BOP1;KD|discarded CTL samples||
ENCFF376EIQ_ENCFF799FSS	100	ENCODE	yes	EXP	ENCSR777EDL_ENCSR032YMP;K562;STAU1;KD|||
ENCFF394RFA_ENCFF798DTH	100	ENCODE	yes	EXP	ENCSR777EDL_ENCSR032YMP;K562;STAU1;KD|||
ENCFF092VKU_ENCFF458TZY	100	ENCODE	yes	EXP	ENCSR778AJO_ENCSR003EKR;HepG2;EIF3G;KD|discarded CTL samples||
ENCFF665JHX_ENCFF867UBG	100	ENCODE	yes	EXP	ENCSR778AJO_ENCSR003EKR;HepG2;EIF3G;KD|discarded CTL samples||
ENCFF045XSD_ENCFF527PQY	100	ENCODE	yes	EXP	ENCSR778RWJ_ENCSR279HMU;HepG2;XPO5;KD|discarded CTL samples||failed depletion
ENCFF497LEB_ENCFF740IHR	100	ENCODE	yes	EXP	ENCSR778RWJ_ENCSR279HMU;HepG2;XPO5;KD|discarded CTL samples||failed depletion
ENCFF178NRT_ENCFF397OVD	100	ENCODE	yes	EXP	ENCSR778SIU_ENCSR661HEL;K562;SUPV3L1;KD|discarded CTL samples||
ENCFF146LZR_ENCFF729NUH	100	ENCODE	yes	EXP	ENCSR778SIU_ENCSR661HEL;K562;SUPV3L1;KD|discarded CTL samples||
ENCFF792QAB_ENCFF992JMW	100	ENCODE	yes	EXP	ENCSR778WPL_ENCSR419JMU;K562;HNRNPAB;KD|||
ENCFF742HTZ_ENCFF803IAI	100	ENCODE	yes	EXP	ENCSR778WPL_ENCSR419JMU;K562;HNRNPAB;KD|||
ENCFF208GLL_ENCFF332WAY	100	ENCODE	yes	EXP	ENCSR780YFF_ENCSR913CAE;K562;FXR1;KD|discarded CTL samples||
ENCFF430FYR_ENCFF733UKJ	100	ENCODE	yes	EXP	ENCSR780YFF_ENCSR913CAE;K562;FXR1;KD|discarded CTL samples||
ENCFF755GJK_ENCFF959WPC	100	ENCODE	yes	EXP	ENCSR781YNI_ENCSR042QTH;HepG2;SRSF5;KD|||
ENCFF003NIO_ENCFF266LRB	100	ENCODE	yes	EXP	ENCSR781YNI_ENCSR042QTH;HepG2;SRSF5;KD|||
ENCFF045VON_ENCFF595HGP	101	ENCODE	yes	EXP	ENCSR782MXN_ENCSR104ABF;HepG2;SFPQ;KD|||failed depletion
ENCFF713QLK_ENCFF857LTR	101	ENCODE	yes	EXP	ENCSR782MXN_ENCSR104ABF;HepG2;SFPQ;KD|||failed depletion
ENCFF491GQY_ENCFF578VZZ	100	ENCODE	yes	EXP	ENCSR783LUA_ENCSR815CVQ;K562;PRPF6;KD|||
ENCFF552PPN_ENCFF717GWL	100	ENCODE	yes	EXP	ENCSR783LUA_ENCSR815CVQ;K562;PRPF6;KD|||
ENCFF186AAM_ENCFF476PGN	100	ENCODE	yes	EXP	ENCSR783YSQ_ENCSR815CVQ;K562;RTF1;KD|||failed depletion
ENCFF164KUZ_ENCFF938REE	100	ENCODE	yes	EXP	ENCSR783YSQ_ENCSR815CVQ;K562;RTF1;KD|||failed depletion
ENCFF730GDK_ENCFF909SSA	100	ENCODE	yes	EXP	ENCSR784FTX_ENCSR279HMU;HepG2;KHDRBS1;KD|discarded CTL samples||
ENCFF689XVP_ENCFF702UDY	100	ENCODE	yes	EXP	ENCSR784FTX_ENCSR279HMU;HepG2;KHDRBS1;KD|discarded CTL samples||
ENCFF306CGQ_ENCFF309BTW	100	ENCODE	yes	EXP	ENCSR788HVK_ENCSR689PHN;HepG2;EIF3D;KD|||
ENCFF454XED_ENCFF518YAD	100	ENCODE	yes	EXP	ENCSR788HVK_ENCSR689PHN;HepG2;EIF3D;KD|||
ENCFF048UWF_ENCFF391UIO	100	ENCODE	yes	EXP	ENCSR788YGG_ENCSR419JMU;K562;RPS3A;KD|||
ENCFF669IVD_ENCFF936LFG	100	ENCODE	yes	EXP	ENCSR788YGG_ENCSR419JMU;K562;RPS3A;KD|||
ENCFF309THL_ENCFF996JYA	100	ENCODE	yes	EXP	ENCSR792CBM_ENCSR129RWD;K562;G3BP1;KD|discarded CTL samples||
ENCFF159YAB_ENCFF694AFX	100	ENCODE	yes	EXP	ENCSR792CBM_ENCSR129RWD;K562;G3BP1;KD|discarded CTL samples||
ENCFF152PWD_ENCFF889JXP	100	ENCODE	yes	EXP	ENCSR792XFP_ENCSR129RWD;K562;MATR3;KD|discarded CTL samples||
ENCFF680PND_ENCFF883YAT	100	ENCODE	yes	EXP	ENCSR792XFP_ENCSR129RWD;K562;MATR3;KD|discarded CTL samples||
ENCFF358VMZ_ENCFF749XCZ	100	ENCODE	yes	EXP	ENCSR794NUE_ENCSR164MUK;K562;HNRNPA2B1;KD|discarded CTL samples||
ENCFF280ZKM_ENCFF600KMB	100	ENCODE	yes	EXP	ENCSR794NUE_ENCSR164MUK;K562;HNRNPA2B1;KD|discarded CTL samples||
ENCFF114ZEL_ENCFF508IXG	100	ENCODE	yes	EXP	ENCSR795VAK_ENCSR031RRO;K562;CPEB4;KD|discarded CTL samples||failed depletion
ENCFF031GRZ_ENCFF123VQY	100	ENCODE	yes	EXP	ENCSR795VAK_ENCSR031RRO;K562;CPEB4;KD|discarded CTL samples||failed depletion
ENCFF096LNJ_ENCFF195QQM	100	ENCODE	yes	EXP	ENCSR807ODB_ENCSR538QOG;HepG2;AKAP8L;KD|discarded CTL samples||failed depletion
ENCFF021TLE_ENCFF824FVD	100	ENCODE	yes	EXP	ENCSR807ODB_ENCSR538QOG;HepG2;AKAP8L;KD|discarded CTL samples||failed depletion
ENCFF325DLF_ENCFF616AQI	100	ENCODE	yes	CTL	ENCSR808FBR_ENCSR776SXA;HepG2;DDX5;KD|discarded CTL samples||
ENCFF838TBG_ENCFF914FKR	100	ENCODE	yes	CTL	ENCSR808FBR_ENCSR776SXA;HepG2;DDX5;KD|discarded CTL samples||
ENCFF760ARJ_ENCFF813CCQ	100	ENCODE	yes	EXP	ENCSR808FBR_ENCSR776SXA;HepG2;DDX5;KD|discarded CTL samples||
ENCFF072ANJ_ENCFF774OZE	100	ENCODE	yes	EXP	ENCSR808FBR_ENCSR776SXA;HepG2;DDX5;KD|discarded CTL samples||
ENCFF523KNZ_ENCFF927KFU	100	ENCODE	yes	EXP	ENCSR809ISU_ENCSR143COQ;K562;AKAP8L;KD|discarded CTL samples||failed depletion
ENCFF146BTC_ENCFF561DEY	100	ENCODE	yes	EXP	ENCSR809ISU_ENCSR143COQ;K562;AKAP8L;KD|discarded CTL samples||failed depletion
ENCFF892SIK_ENCFF941MVX	100	ENCODE	yes	EXP	ENCSR810FHY_ENCSR438MDN;K562;UPF2;KD|discarded CTL samples||
ENCFF186PXP_ENCFF949APM	100	ENCODE	yes	EXP	ENCSR810FHY_ENCSR438MDN;K562;UPF2;KD|discarded CTL samples||
ENCFF072SUV_ENCFF676KSM	100	ENCODE	yes	EXP	ENCSR810JYX_ENCSR042QTH;HepG2;SUCLG1;KD|||
ENCFF818XBZ_ENCFF876MMB	100	ENCODE	yes	EXP	ENCSR810JYX_ENCSR042QTH;HepG2;SUCLG1;KD|||
ENCFF609YVZ_ENCFF952XLG	100	ENCODE	yes	EXP	ENCSR812EIA_ENCSR815CVQ;K562;EXOSC9;KD|||
ENCFF179APZ_ENCFF374KHE	100	ENCODE	yes	EXP	ENCSR812EIA_ENCSR815CVQ;K562;EXOSC9;KD|||
ENCFF209AWZ_ENCFF238NHD	100	ENCODE	yes	EXP	ENCSR812TLY_ENCSR143COQ;K562;AGGF1;KD|discarded CTL samples||
ENCFF721LCE_ENCFF748SUN	100	ENCODE	yes	EXP	ENCSR812TLY_ENCSR143COQ;K562;AGGF1;KD|discarded CTL samples||
ENCFF578FTQ_ENCFF818ETK	100	ENCODE	yes	EXP	ENCSR813NZP_ENCSR572FFX;K562;SRFBP1;KD|discarded CTL samples||
ENCFF126ZVT_ENCFF518IEU	100	ENCODE	yes	EXP	ENCSR813NZP_ENCSR572FFX;K562;SRFBP1;KD|discarded CTL samples||
ENCFF105TFE_ENCFF722JVG	100	ENCODE	yes	EXP	ENCSR815JDY_ENCSR856ZRV;HepG2;CSTF2;KD|discarded CTL samples||
ENCFF041YGN_ENCFF909LAP	100	ENCODE	yes	EXP	ENCSR815JDY_ENCSR856ZRV;HepG2;CSTF2;KD|discarded CTL samples||
ENCFF608ODT_ENCFF783QUA	100	ENCODE	yes	CTL	ENCSR818TZM_ENCSR024FOF;K562;UTP3;KD|discarded CTL samples||
ENCFF439VYF_ENCFF689SMR	100	ENCODE	yes	CTL	ENCSR818TZM_ENCSR024FOF;K562;UTP3;KD|discarded CTL samples||
ENCFF514EBL_ENCFF706KHZ	100	ENCODE	yes	EXP	ENCSR818TZM_ENCSR024FOF;K562;UTP3;KD|discarded CTL samples||
ENCFF077APU_ENCFF166XSJ	100	ENCODE	yes	EXP	ENCSR818TZM_ENCSR024FOF;K562;UTP3;KD|discarded CTL samples||
ENCFF602CDV_ENCFF978XAG	100	ENCODE	yes	EXP	ENCSR820ROH_ENCSR689PHN;HepG2;SERBP1;KD|||
ENCFF268NFX_ENCFF636OQE	100	ENCODE	yes	EXP	ENCSR820ROH_ENCSR689PHN;HepG2;SERBP1;KD|||
ENCFF305WXM_ENCFF600JAQ	100	ENCODE	yes	EXP	ENCSR823WTA_ENCSR143COQ;K562;KIF1C;KD|discarded CTL samples||
ENCFF267TKW_ENCFF276WBM	100	ENCODE	yes	EXP	ENCSR823WTA_ENCSR143COQ;K562;KIF1C;KD|discarded CTL samples||
ENCFF665CRU_ENCFF969VMA	100	ENCODE	yes	EXP	ENCSR825QXH_ENCSR305XWT;HepG2;PARN;KD|discarded CTL samples||
ENCFF146URB_ENCFF614MDM	100	ENCODE	yes	EXP	ENCSR825QXH_ENCSR305XWT;HepG2;PARN;KD|discarded CTL samples||
ENCFF123TKQ_ENCFF407LRS	100	ENCODE	yes	EXP	ENCSR829EFL_ENCSR174OYC;K562;NSUN2;KD|discarded CTL samples||
ENCFF395WVZ_ENCFF548WTO	100	ENCODE	yes	EXP	ENCSR829EFL_ENCSR174OYC;K562;NSUN2;KD|discarded CTL samples||
ENCFF437UUS_ENCFF948DRW	100	ENCODE	yes	EXP	ENCSR831YGP_ENCSR913CAE;K562;EWSR1;KD|discarded CTL samples||
ENCFF004TES_ENCFF984GTS	100	ENCODE	yes	EXP	ENCSR831YGP_ENCSR913CAE;K562;EWSR1;KD|discarded CTL samples||
ENCFF191FFA_ENCFF989BCC	100	ENCODE	yes	EXP	ENCSR835RMN_ENCSR118EFE;K562;GRSF1;KD|discarded CTL samples||
ENCFF069DZK_ENCFF779LOY	100	ENCODE	yes	EXP	ENCSR835RMN_ENCSR118EFE;K562;GRSF1;KD|discarded CTL samples||
ENCFF167MYT_ENCFF220WUH	101	ENCODE	yes	EXP	ENCSR837QDN_ENCSR246RRQ;HepG2;SUGP2;KD|||
ENCFF259LFX_ENCFF624OJV	101	ENCODE	yes	EXP	ENCSR837QDN_ENCSR246RRQ;HepG2;SUGP2;KD|||
ENCFF300MKG_ENCFF915IUK	100	ENCODE	yes	EXP	ENCSR838SMC_ENCSR674KEK;HepG2;RPS5;KD|||
ENCFF274QSX_ENCFF798NIQ	100	ENCODE	yes	EXP	ENCSR838SMC_ENCSR674KEK;HepG2;RPS5;KD|||
ENCFF478SRL_ENCFF739UUY	100	ENCODE	yes	EXP	ENCSR840QOH_ENCSR997HCQ;HepG2;ETF1;KD|discarded CTL samples||
ENCFF144IXI_ENCFF283BFT	100	ENCODE	yes	EXP	ENCSR840QOH_ENCSR997HCQ;HepG2;ETF1;KD|discarded CTL samples||
ENCFF562JKQ_ENCFF624CYB	100	ENCODE	yes	EXP	ENCSR843LYF_ENCSR164MUK;K562;YTHDC2;KD|discarded CTL samples||
ENCFF114XOP_ENCFF931IOG	100	ENCODE	yes	EXP	ENCSR843LYF_ENCSR164MUK;K562;YTHDC2;KD|discarded CTL samples||
ENCFF539KOW_ENCFF903WCH	100	ENCODE	yes	EXP	ENCSR844QNT_ENCSR164MUK;K562;PPP1R8;KD|discarded CTL samples||failed depletion
ENCFF191JPS_ENCFF964YSU	100	ENCODE	yes	EXP	ENCSR844QNT_ENCSR164MUK;K562;PPP1R8;KD|discarded CTL samples||failed depletion
ENCFF293EYK_ENCFF802SMQ	100	ENCODE	yes	EXP	ENCSR845MNM_ENCSR105NML;HepG2;SRSF7;KO|discarded CTL samples||failed depletion
ENCFF879NNR_ENCFF980VES	100	ENCODE	yes	EXP	ENCSR845MNM_ENCSR105NML;HepG2;SRSF7;KO|discarded CTL samples||failed depletion
ENCFF245QUE_ENCFF668SGZ	100	ENCODE	yes	EXP	ENCSR849STR_ENCSR129RWD;K562;MAGOH;KD|discarded CTL samples||
ENCFF032KCT_ENCFF897YVB	100	ENCODE	yes	EXP	ENCSR849STR_ENCSR129RWD;K562;MAGOH;KD|discarded CTL samples||
ENCFF454KMT_ENCFF491ITH	100	ENCODE	yes	EXP	ENCSR850CKU_ENCSR237YZT;HepG2;KHSRP;KD|discarded CTL samples||
ENCFF635IHA_ENCFF837DMD	100	ENCODE	yes	EXP	ENCSR850CKU_ENCSR237YZT;HepG2;KHSRP;KD|discarded CTL samples||
ENCFF003IEE_ENCFF488MOL	100	ENCODE	yes	EXP	ENCSR850FEH_ENCSR674KEK;HepG2;GRWD1;KD|||
ENCFF812KAI_ENCFF879ZES	100	ENCODE	yes	EXP	ENCSR850FEH_ENCSR674KEK;HepG2;GRWD1;KD|||
ENCFF880DON_ENCFF899MED	100	ENCODE	yes	EXP	ENCSR850PWM_ENCSR815CVQ;K562;ZRANB2;KD|||
ENCFF308UBT_ENCFF953CAQ	100	ENCODE	yes	EXP	ENCSR850PWM_ENCSR815CVQ;K562;ZRANB2;KD|||
ENCFF096QZQ_ENCFF794TDS	100	ENCODE	yes	EXP	ENCSR851KEX_ENCSR305XWT;HepG2;PPIL4;KD|discarded CTL samples||
ENCFF551HJB_ENCFF641GOX	100	ENCODE	yes	EXP	ENCSR851KEX_ENCSR305XWT;HepG2;PPIL4;KD|discarded CTL samples||
ENCFF515OEI_ENCFF662EPC	100	ENCODE	yes	EXP	ENCSR853PBF_ENCSR305XWT;HepG2;DHX30;KD|discarded CTL samples||failed depletion
ENCFF209LFW_ENCFF942ELT	100	ENCODE	yes	EXP	ENCSR853PBF_ENCSR305XWT;HepG2;DHX30;KD|discarded CTL samples||failed depletion
ENCFF106HXI_ENCFF763SDA	100	ENCODE	yes	EXP	ENCSR853ZJS_ENCSR237YZT;HepG2;HNRNPK;KD|discarded CTL samples||
ENCFF462KWR_ENCFF949CWD	100	ENCODE	yes	EXP	ENCSR853ZJS_ENCSR237YZT;HepG2;HNRNPK;KD|discarded CTL samples||
ENCFF147FOE_ENCFF204NNR	100	ENCODE	yes	EXP	ENCSR856CJK_ENCSR572FFX;K562;DDX55;KD|discarded CTL samples||failed depletion
ENCFF084XHU_ENCFF991ERC	100	ENCODE	yes	EXP	ENCSR856CJK_ENCSR572FFX;K562;DDX55;KD|discarded CTL samples||failed depletion
ENCFF392XBJ_ENCFF711IKC	100	ENCODE	yes	EXP	ENCSR861ENA_ENCSR237YZT;HepG2;EIF2S1;KD|discarded CTL samples||
ENCFF245HYS_ENCFF405UJA	100	ENCODE	yes	EXP	ENCSR861ENA_ENCSR237YZT;HepG2;EIF2S1;KD|discarded CTL samples||
ENCFF058KBR_ENCFF864ZCE	100	ENCODE	yes	EXP	ENCSR866XLI_ENCSR164MUK;K562;LARP4;KD|discarded CTL samples|failed DEXSeq|failed depletion
ENCFF062JZD_ENCFF273GWA	100	ENCODE	yes	EXP	ENCSR866XLI_ENCSR164MUK;K562;LARP4;KD|discarded CTL samples|failed DEXSeq|failed depletion
ENCFF181CND_ENCFF428OIY	100	ENCODE	yes	EXP	ENCSR871BXO_ENCSR279HMU;HepG2;STIP1;KD|discarded CTL samples||
ENCFF167BKF_ENCFF609VED	100	ENCODE	yes	EXP	ENCSR871BXO_ENCSR279HMU;HepG2;STIP1;KD|discarded CTL samples||
ENCFF379GSQ_ENCFF414CSV	100	ENCODE	yes	EXP	ENCSR874DVZ_ENCSR174OYC;K562;GLRX3;KD|discarded CTL samples||
ENCFF666VEN_ENCFF862BYB	100	ENCODE	yes	EXP	ENCSR874DVZ_ENCSR174OYC;K562;GLRX3;KD|discarded CTL samples||
ENCFF647LIH_ENCFF839KNW	100	ENCODE	yes	EXP	ENCSR874ZLI_ENCSR143COQ;K562;CCDC124;KD|discarded CTL samples||
ENCFF661CVY_ENCFF914DSS	100	ENCODE	yes	EXP	ENCSR874ZLI_ENCSR143COQ;K562;CCDC124;KD|discarded CTL samples||
ENCFF517NIP_ENCFF769NCC	100	ENCODE	yes	EXP	ENCSR880DEH_ENCSR279HMU;HepG2;PNPT1;KD|discarded CTL samples||failed depletion
ENCFF642NRZ_ENCFF883DXE	100	ENCODE	yes	EXP	ENCSR880DEH_ENCSR279HMU;HepG2;PNPT1;KD|discarded CTL samples||failed depletion
ENCFF194USN_ENCFF378XSA	100	ENCODE	yes	EXP	ENCSR883BXR_ENCSR674KEK;HepG2;LSM11;KD|||failed depletion
ENCFF010WNS_ENCFF607UZB	100	ENCODE	yes	EXP	ENCSR883BXR_ENCSR674KEK;HepG2;LSM11;KD|||failed depletion
ENCFF238WHQ_ENCFF665YRR	100	ENCODE	yes	EXP	ENCSR885YOI_ENCSR245BNJ;K562;CSTF2;KD|discarded CTL samples||
ENCFF477ZWR_ENCFF545JBO	100	ENCODE	yes	EXP	ENCSR885YOI_ENCSR245BNJ;K562;CSTF2;KD|discarded CTL samples||
ENCFF932BIG_ENCFF958WDB	100	ENCODE	yes	EXP	ENCSR889MBF_ENCSR341TTW;K562;TRNAU1AP;KO|discarded CTL samples||failed depletion
ENCFF078GVE_ENCFF735MYQ	100	ENCODE	yes	EXP	ENCSR889MBF_ENCSR341TTW;K562;TRNAU1AP;KO|discarded CTL samples||failed depletion
ENCFF086SKR_ENCFF895VRY	100	ENCODE	yes	EXP	ENCSR891AXF_ENCSR084SCN;K562;SSB;KD|||
ENCFF725QET_ENCFF759NEY	100	ENCODE	yes	EXP	ENCSR891AXF_ENCSR084SCN;K562;SSB;KD|||
ENCFF238GEK_ENCFF791EFT	100	ENCODE	yes	EXP	ENCSR891DYO_ENCSR661HEL;K562;PES1;KD|discarded CTL samples||failed depletion
ENCFF698BLQ_ENCFF810KPF	100	ENCODE	yes	EXP	ENCSR891DYO_ENCSR661HEL;K562;PES1;KD|discarded CTL samples||failed depletion
ENCFF474OSW_ENCFF492IOZ	100	ENCODE	yes	EXP	ENCSR896CFV_ENCSR264TUE;HepG2;SF3B1;KD|discarded CTL samples||
ENCFF243BZZ_ENCFF350JEN	100	ENCODE	yes	EXP	ENCSR896CFV_ENCSR264TUE;HepG2;SF3B1;KD|discarded CTL samples||
ENCFF594UTN_ENCFF708SAL	100	ENCODE	yes	EXP	ENCSR896MMU_ENCSR067GHD;HepG2;MSI2;KD|||
ENCFF143KLH_ENCFF177CKM	100	ENCODE	yes	EXP	ENCSR896MMU_ENCSR067GHD;HepG2;MSI2;KD|||
ENCFF257LEK_ENCFF947AGV	100	ENCODE	yes	EXP	ENCSR898OPN_ENCSR118EFE;K562;RBM17;KD|discarded CTL samples||
ENCFF055TWI_ENCFF268LAZ	100	ENCODE	yes	EXP	ENCSR898OPN_ENCSR118EFE;K562;RBM17;KD|discarded CTL samples||
ENCFF177ACE_ENCFF652FFP	100	ENCODE	yes	EXP	ENCSR902WSK_ENCSR032YMP;K562;SSRP1;KD|||
ENCFF483XPE_ENCFF679KIM	100	ENCODE	yes	EXP	ENCSR902WSK_ENCSR032YMP;K562;SSRP1;KD|||
ENCFF014RYG_ENCFF336OBP	100	ENCODE	yes	EXP	ENCSR904BCZ_ENCSR344XID;K562;RAVER1;KD|discarded CTL samples||failed depletion
ENCFF062MDL_ENCFF297WKY	100	ENCODE	no	EXP	ENCSR904BCZ_ENCSR344XID;K562;RAVER1;KD|discarded CTL samples||failed depletion
ENCFF158ZML_ENCFF550GXB	100	ENCODE	yes	EXP	ENCSR904CJQ_ENCSR344XID;K562;U2AF2;KD|discarded CTL samples||failed depletion
ENCFF424URS_ENCFF593VXV	100	ENCODE	yes	EXP	ENCSR904CJQ_ENCSR344XID;K562;U2AF2;KD|discarded CTL samples||failed depletion
ENCFF326YLT_ENCFF339AAQ	100	ENCODE	yes	EXP	ENCSR905HID_ENCSR042QTH;HepG2;FMR1;KD|||failed depletion
ENCFF193FFL_ENCFF272WFQ	100	ENCODE	yes	EXP	ENCSR905HID_ENCSR042QTH;HepG2;FMR1;KD|||failed depletion
ENCFF097YET_ENCFF485AVX	100	ENCODE	yes	EXP	ENCSR905NIK_ENCSR772DUM;K562;SRSF4;KO|discarded CTL samples||failed depletion
ENCFF103ZTW_ENCFF191FIB	100	ENCODE	yes	EXP	ENCSR905NIK_ENCSR772DUM;K562;SRSF4;KO|discarded CTL samples||failed depletion
ENCFF303JYO_ENCFF676EOG	100	ENCODE	yes	EXP	ENCSR906RHU_ENCSR129RWD;K562;SRSF5;KD|discarded CTL samples||
ENCFF030TOO_ENCFF585QQZ	100	ENCODE	yes	EXP	ENCSR906RHU_ENCSR129RWD;K562;SRSF5;KD|discarded CTL samples||
ENCFF050XMB_ENCFF541TIF	100	ENCODE	yes	EXP	ENCSR906WTM_ENCSR491FOC;HepG2;RTF1;KD|||
ENCFF336OME_ENCFF440YFG	100	ENCODE	yes	EXP	ENCSR906WTM_ENCSR491FOC;HepG2;RTF1;KD|||
ENCFF140QAZ_ENCFF863ITD	100	ENCODE	yes	EXP	ENCSR907UTB_ENCSR815CVQ;K562;DAZAP1;KD|||
ENCFF036QID_ENCFF058KEJ	100	ENCODE	yes	EXP	ENCSR907UTB_ENCSR815CVQ;K562;DAZAP1;KD|||
ENCFF257FUP_ENCFF634DWK	100	ENCODE	yes	EXP	ENCSR910ECL_ENCSR691IVR;HepG2;UTP3;KD|discarded CTL samples||failed depletion
ENCFF210ODS_ENCFF813XIG	100	ENCODE	yes	EXP	ENCSR910ECL_ENCSR691IVR;HepG2;UTP3;KD|discarded CTL samples||failed depletion
ENCFF062EEN_ENCFF200BVN	100	ENCODE	yes	EXP	ENCSR910YNJ_ENCSR279HMU;HepG2;PABPC1;KD|discarded CTL samples||
ENCFF531WLW_ENCFF816NNN	100	ENCODE	yes	EXP	ENCSR910YNJ_ENCSR279HMU;HepG2;PABPC1;KD|discarded CTL samples||
ENCFF223KPI_ENCFF529OTI	100	ENCODE	yes	EXP	ENCSR911DGK_ENCSR661HEL;K562;TFIP11;KD|discarded CTL samples||failed depletion
ENCFF657JMI_ENCFF728FAS	100	ENCODE	yes	EXP	ENCSR911DGK_ENCSR661HEL;K562;TFIP11;KD|discarded CTL samples||failed depletion
ENCFF307SIY_ENCFF972FSH	100	ENCODE	yes	EXP	ENCSR913ZWR_ENCSR689PHN;HepG2;DDX52;KD|||
ENCFF074SVD_ENCFF573XLA	100	ENCODE	yes	EXP	ENCSR913ZWR_ENCSR689PHN;HepG2;DDX52;KD|||
ENCFF230BQU_ENCFF662TVD	100	ENCODE	yes	EXP	ENCSR914WQV_ENCSR003EKR;HepG2;CSTF2T;KD|discarded CTL samples||
ENCFF558BZK_ENCFF693OKA	100	ENCODE	yes	EXP	ENCSR914WQV_ENCSR003EKR;HepG2;CSTF2T;KD|discarded CTL samples||
ENCFF523XON_ENCFF609PLL	100	ENCODE	yes	EXP	ENCSR916WOI_ENCSR129RWD;K562;TRA2A;KD|discarded CTL samples||
ENCFF660PCY_ENCFF945WRF	100	ENCODE	yes	EXP	ENCSR916WOI_ENCSR129RWD;K562;TRA2A;KD|discarded CTL samples||
ENCFF589YEV_ENCFF870LAT	100	ENCODE	yes	EXP	ENCSR921KDS_ENCSR572FFX;K562;RCC2;KD|discarded CTL samples||
ENCFF595QMT_ENCFF792GRH	100	ENCODE	yes	EXP	ENCSR921KDS_ENCSR572FFX;K562;RCC2;KD|discarded CTL samples||
ENCFF217ZHW_ENCFF754ZOR	100	ENCODE	yes	EXP	ENCSR925RNE_ENCSR661HEL;K562;SERBP1;KD|discarded CTL samples||
ENCFF089IIX_ENCFF782MIU	100	ENCODE	yes	EXP	ENCSR925RNE_ENCSR661HEL;K562;SERBP1;KD|discarded CTL samples||
ENCFF623ISQ_ENCFF749LAP	100	ENCODE	yes	EXP	ENCSR925SYZ_ENCSR264TUE;HepG2;BOP1;KD|discarded CTL samples||
ENCFF391CEI_ENCFF855LFN	100	ENCODE	yes	EXP	ENCSR925SYZ_ENCSR264TUE;HepG2;BOP1;KD|discarded CTL samples||
ENCFF169XEG_ENCFF796SDA	100	ENCODE	yes	EXP	ENCSR927JXU_ENCSR491FOC;HepG2;FUS;KD|||
ENCFF138XJC_ENCFF259VDL	100	ENCODE	yes	EXP	ENCSR927JXU_ENCSR491FOC;HepG2;FUS;KD|||
ENCFF061UWY_ENCFF655RIO	100	ENCODE	yes	EXP	ENCSR927SLP_ENCSR674KEK;HepG2;LIN28B;KD|||
ENCFF840BKE_ENCFF910OAA	100	ENCODE	yes	EXP	ENCSR927SLP_ENCSR674KEK;HepG2;LIN28B;KD|||
ENCFF637CYG_ENCFF640OLN	100	ENCODE	yes	EXP	ENCSR927TSP_ENCSR572FFX;K562;TIAL1;KD|discarded CTL samples||
ENCFF860XVB_ENCFF936XHH	100	ENCODE	yes	EXP	ENCSR927TSP_ENCSR572FFX;K562;TIAL1;KD|discarded CTL samples||
ENCFF111PUR_ENCFF688AFU	100	ENCODE	yes	EXP	ENCSR927XBT_ENCSR572FFX;K562;NUSAP1;KD|discarded CTL samples||
ENCFF903CON_ENCFF950FRN	100	ENCODE	yes	EXP	ENCSR927XBT_ENCSR572FFX;K562;NUSAP1;KD|discarded CTL samples||
ENCFF954NTL_ENCFF958YTQ	100	ENCODE	yes	EXP	ENCSR929PXS_ENCSR067GHD;HepG2;CEBPZ;KD|||failed depletion
ENCFF233DRW_ENCFF531ZNM	100	ENCODE	yes	EXP	ENCSR929PXS_ENCSR067GHD;HepG2;CEBPZ;KD|||failed depletion
ENCFF147BWT_ENCFF361CFU	100	ENCODE	yes	EXP	ENCSR939ZRA_ENCSR603TCV;HepG2;NELFE;KD|discarded CTL samples||
ENCFF035GSF_ENCFF695JZD	100	ENCODE	yes	EXP	ENCSR939ZRA_ENCSR603TCV;HepG2;NELFE;KD|discarded CTL samples||
ENCFF088WND_ENCFF981UMN	100	ENCODE	yes	EXP	ENCSR942MBU_ENCSR279HMU;HepG2;ILF3;KD|discarded CTL samples||failed depletion
ENCFF451OPE_ENCFF790YDV	100	ENCODE	yes	EXP	ENCSR942MBU_ENCSR279HMU;HepG2;ILF3;KD|discarded CTL samples||failed depletion
ENCFF410JCQ_ENCFF800JQI	100	ENCODE	yes	EXP	ENCSR943LIB_ENCSR164MUK;K562;SNRNP200;KD|discarded CTL samples||
ENCFF676WWN_ENCFF682ZQP	100	ENCODE	yes	EXP	ENCSR943LIB_ENCSR164MUK;K562;SNRNP200;KD|discarded CTL samples||
ENCFF711XQW_ENCFF998UXZ	100	ENCODE	yes	EXP	ENCSR945GUR_ENCSR143COQ;K562;NAA15;KD|discarded CTL samples||
ENCFF578TNR_ENCFF710FTJ	100	ENCODE	yes	EXP	ENCSR945GUR_ENCSR143COQ;K562;NAA15;KD|discarded CTL samples||
ENCFF383DLH_ENCFF565IUW	100	ENCODE	yes	EXP	ENCSR945UYL_ENCSR237YZT;HepG2;G3BP2;KD|discarded CTL samples||
ENCFF129JWT_ENCFF346MFF	100	ENCODE	yes	EXP	ENCSR945UYL_ENCSR237YZT;HepG2;G3BP2;KD|discarded CTL samples||
ENCFF501GRK_ENCFF653HYB	100	ENCODE	yes	EXP	ENCSR945XKW_ENCSR042QTH;HepG2;PUM1;KD|||
ENCFF079KRI_ENCFF631NHC	100	ENCODE	yes	EXP	ENCSR945XKW_ENCSR042QTH;HepG2;PUM1;KD|||
ENCFF773TIP_ENCFF992YHM	100	ENCODE	yes	EXP	ENCSR946OFN_ENCSR689PHN;HepG2;TROVE2;KD|||failed depletion
ENCFF233IZY_ENCFF278WVM	100	ENCODE	yes	EXP	ENCSR946OFN_ENCSR689PHN;HepG2;TROVE2;KD|||failed depletion
ENCFF036HBQ_ENCFF062FPH	100	ENCODE	yes	EXP	ENCSR947OIM_ENCSR129RWD;K562;RBM22;KD|discarded CTL samples||
ENCFF496FRF_ENCFF589MCF	100	ENCODE	yes	EXP	ENCSR947OIM_ENCSR129RWD;K562;RBM22;KD|discarded CTL samples||
ENCFF482KJP_ENCFF518BUH	100	ENCODE	yes	CTL	ENCSR952OOP_ENCSR324WIS;K562;CKAP4;KD|discarded CTL samples||failed depletion
ENCFF293NMQ_ENCFF399APQ	100	ENCODE	yes	CTL	ENCSR952OOP_ENCSR324WIS;K562;CKAP4;KD|discarded CTL samples||failed depletion
ENCFF610CWD_ENCFF919SZI	100	ENCODE	yes	EXP	ENCSR952OOP_ENCSR324WIS;K562;CKAP4;KD|discarded CTL samples||failed depletion
ENCFF241PSY_ENCFF448MSH	100	ENCODE	yes	EXP	ENCSR952OOP_ENCSR324WIS;K562;CKAP4;KD|discarded CTL samples||failed depletion
ENCFF105EPY_ENCFF503QYK	100	ENCODE	yes	EXP	ENCSR952QDQ_ENCSR424QCW;K562;METAP2;KD|discarded CTL samples||
ENCFF066WEL_ENCFF479MEU	100	ENCODE	yes	EXP	ENCSR952QDQ_ENCSR424QCW;K562;METAP2;KD|discarded CTL samples||
ENCFF263MYG_ENCFF868UFK	100	ENCODE	yes	EXP	ENCSR952RRH_ENCSR129RWD;K562;IGF2BP2;KD|discarded CTL samples||
ENCFF255GDS_ENCFF394UEG	100	ENCODE	yes	EXP	ENCSR952RRH_ENCSR129RWD;K562;IGF2BP2;KD|discarded CTL samples||
ENCFF168QLG_ENCFF610JSB	100	ENCODE	yes	EXP	ENCSR954HAY_ENCSR419JMU;K562;SART3;KD||failed DEXSeq|
ENCFF043UGU_ENCFF517FBY	100	ENCODE	yes	EXP	ENCSR954HAY_ENCSR419JMU;K562;SART3;KD||failed DEXSeq|
ENCFF575QOO_ENCFF805OZZ	100	ENCODE	yes	EXP	ENCSR957EEG_ENCSR237YZT;HepG2;EIF4A3;KD|discarded CTL samples||
ENCFF938YNE_ENCFF954MLV	100	ENCODE	yes	EXP	ENCSR957EEG_ENCSR237YZT;HepG2;EIF4A3;KD|discarded CTL samples||
ENCFF528LYC_ENCFF919KTT	101	ENCODE	yes	EXP	ENCSR958KSY_ENCSR246RRQ;HepG2;AKAP8;KD|||failed depletion
ENCFF210THQ_ENCFF930QYJ	101	ENCODE	yes	EXP	ENCSR958KSY_ENCSR246RRQ;HepG2;AKAP8;KD|||failed depletion
ENCFF054EQY_ENCFF183BFH	100	ENCODE	yes	EXP	ENCSR958NDU_ENCSR815CVQ;K562;HLTF;KD|||
ENCFF261NES_ENCFF444CBA	100	ENCODE	yes	EXP	ENCSR958NDU_ENCSR815CVQ;K562;HLTF;KD|||
ENCFF751WNY_ENCFF784KIA	100	ENCODE	yes	EXP	ENCSR959HPB_ENCSR521WAI;HepG2;NOLC1;KO|discarded CTL samples||failed depletion
ENCFF169MDM_ENCFF374DXZ	100	ENCODE	yes	EXP	ENCSR959HPB_ENCSR521WAI;HepG2;NOLC1;KO|discarded CTL samples||failed depletion
ENCFF632NRD_ENCFF732WIF	100	ENCODE	yes	EXP	ENCSR961YAG_ENCSR913CAE;K562;EIF4A3;KD|discarded CTL samples||
ENCFF068MEE_ENCFF964WBP	100	ENCODE	yes	EXP	ENCSR961YAG_ENCSR913CAE;K562;EIF4A3;KD|discarded CTL samples||
ENCFF274VRW_ENCFF377HLA	100	ENCODE	yes	EXP	ENCSR963RLK_ENCSR620PUP;K562;APOBEC3C;KD|||
ENCFF417JSJ_ENCFF557IPZ	100	ENCODE	yes	EXP	ENCSR963RLK_ENCSR620PUP;K562;APOBEC3C;KD|||
ENCFF036PPZ_ENCFF492VLP	100	ENCODE	yes	EXP	ENCSR964YLV_ENCSR853AOV;HepG2;EIF3H;KO|||failed depletion
ENCFF013HID_ENCFF339KWQ	100	ENCODE	yes	EXP	ENCSR964YLV_ENCSR853AOV;HepG2;EIF3H;KO|||failed depletion
ENCFF584HLK_ENCFF867MZR	100	ENCODE	yes	EXP	ENCSR964YTW_ENCSR856ZRV;HepG2;DDX55;KD|discarded CTL samples||failed depletion
ENCFF029ZGL_ENCFF067TCM	100	ENCODE	yes	EXP	ENCSR964YTW_ENCSR856ZRV;HepG2;DDX55;KD|discarded CTL samples||failed depletion
ENCFF145FQY_ENCFF469UTG	100	ENCODE	yes	EXP	ENCSR967QNT_ENCSR424QCW;K562;GPKOW;KD|discarded CTL samples||
ENCFF134XDZ_ENCFF289EBA	100	ENCODE	yes	EXP	ENCSR967QNT_ENCSR424QCW;K562;GPKOW;KD|discarded CTL samples||
ENCFF434KYB_ENCFF705TWV	100	ENCODE	yes	EXP	ENCSR968YWY_ENCSR264TUE;HepG2;GPKOW;KD|discarded CTL samples||
ENCFF175EBJ_ENCFF233OXM	100	ENCODE	yes	EXP	ENCSR968YWY_ENCSR264TUE;HepG2;GPKOW;KD|discarded CTL samples||
ENCFF808HXX_ENCFF817WSL	100	ENCODE	yes	EXP	ENCSR972AZD_ENCSR341TTW;K562;SRSF9;KO|discarded CTL samples||
ENCFF616FIR_ENCFF975YJK	100	ENCODE	yes	EXP	ENCSR972AZD_ENCSR341TTW;K562;SRSF9;KO|discarded CTL samples||
ENCFF404RRH_ENCFF674JZT	100	ENCODE	yes	EXP	ENCSR973QSV_ENCSR815CVQ;K562;AATF;KD|||
ENCFF913LND_ENCFF942RFB	100	ENCODE	yes	EXP	ENCSR973QSV_ENCSR815CVQ;K562;AATF;KD|||
ENCFF158PIV_ENCFF738ESH	100	ENCODE	yes	EXP	ENCSR974RYS_ENCSR341TTW;K562;ZNF800;KO|discarded CTL samples||failed depletion
ENCFF193XLA_ENCFF700VXB	100	ENCODE	yes	EXP	ENCSR974RYS_ENCSR341TTW;K562;ZNF800;KO|discarded CTL samples||failed depletion
ENCFF757COF_ENCFF837PUC	100	ENCODE	yes	EXP	ENCSR978CSQ_ENCSR438MDN;K562;PKM;KD|discarded CTL samples||
ENCFF124SVA_ENCFF603FOE	100	ENCODE	yes	EXP	ENCSR978CSQ_ENCSR438MDN;K562;PKM;KD|discarded CTL samples||
ENCFF120CRT_ENCFF487YJM	100	ENCODE	yes	EXP	ENCSR984CLJ_ENCSR620PUP;K562;CCAR2;KD|||
ENCFF150JSF_ENCFF687EKG	100	ENCODE	yes	EXP	ENCSR984CLJ_ENCSR620PUP;K562;CCAR2;KD|||
ENCFF828XAK_ENCFF982WYQ	100	ENCODE	no	EXP	ENCSR991XFO_ENCSR481WJH;HepG2;DROSHA;KO|||failed depletion
ENCFF520YFE_ENCFF540UNK	100	ENCODE	no	EXP	ENCSR991XFO_ENCSR481WJH;HepG2;DROSHA;KO|||failed depletion
ENCFF383DSE_ENCFF485ZGX	100	ENCODE	yes	EXP	ENCSR992JGE_ENCSR689PHN;HepG2;METAP2;KD|||failed depletion
ENCFF553WDY_ENCFF721IPD	100	ENCODE	yes	EXP	ENCSR992JGE_ENCSR689PHN;HepG2;METAP2;KD|||failed depletion
ENCFF230STX_ENCFF634KSW	100	ENCODE	yes	EXP	ENCSR995JMS_ENCSR067GHD;HepG2;HNRNPM;KD|||failed depletion
ENCFF306TVJ_ENCFF592ZZR	100	ENCODE	yes	EXP	ENCSR995JMS_ENCSR067GHD;HepG2;HNRNPM;KD|||failed depletion
ENCFF417LQZ_ENCFF624KNV	100	ENCODE	yes	EXP	ENCSR995RPB_ENCSR856ZRV;HepG2;SUPV3L1;KD|discarded CTL samples||
ENCFF118PYP_ENCFF235YCC	100	ENCODE	yes	EXP	ENCSR995RPB_ENCSR856ZRV;HepG2;SUPV3L1;KD|discarded CTL samples||
ENCFF196NMR_ENCFF726OXN	100	ENCODE	yes	EXP	ENCSR995ZGJ_ENCSR491FOC;HepG2;SMNDC1;KD|||failed depletion
ENCFF253QAQ_ENCFF272QWU	100	ENCODE	yes	EXP	ENCSR995ZGJ_ENCSR491FOC;HepG2;SMNDC1;KD|||failed depletion
ENCFF336JBQ_ENCFF844LYQ	100	ENCODE	yes	EXP	ENCSR997FOT_ENCSR491FOC;HepG2;SUB1;KD|||
ENCFF886YHH_ENCFF963ZLK	100	ENCODE	yes	EXP	ENCSR997FOT_ENCSR491FOC;HepG2;SUB1;KD|||
ENCFF112WXE_ENCFF530DTM	100	ENCODE	yes	EXP	ENCSR998MZP_ENCSR856ZRV;HepG2;PRPF8;KD|discarded CTL samples||
ENCFF198XKY_ENCFF285CHT	100	ENCODE	yes	EXP	ENCSR998MZP_ENCSR856ZRV;HepG2;PRPF8;KD|discarded CTL samples||
ENCFF643FDI_ENCFF893BDX	100	ENCODE	yes	EXP	ENCSR998RZI_ENCSR603TCV;HepG2;TAF15;KD|discarded CTL samples||
ENCFF093YUX_ENCFF433AVB	100	ENCODE	yes	EXP	ENCSR998RZI_ENCSR603TCV;HepG2;TAF15;KD|discarded CTL samples||
572P	38	GBM Hospital Basel	yes
572C	38	GBM Hospital Basel	yes
581P	38	GBM Hospital Basel	yes
581C	38	GBM Hospital Basel	yes
584P	38	GBM Hospital Basel	yes
584C	38	GBM Hospital Basel	yes
589P	38	GBM Hospital Basel	yes
589C	38	GBM Hospital Basel	yes
LN18C_rep1	51	GBM Hospital Basel	no
LN18C_rep2	51	GBM Hospital Basel	no
LN18C_rep3	51	GBM Hospital Basel	no
LN18PTBP1_rep1	51	GBM Hospital Basel	no
LN18PTBP1_rep2	51	GBM Hospital Basel	no
LN18PTBP1_rep3	51	GBM Hospital Basel	no
U87MGC_rep1	51	GBM Hospital Basel	no
U87MGC_rep2	51	GBM Hospital Basel	no
U87MGC_rep3	51	GBM Hospital Basel	no
U87MGPTBP1_rep1	51	GBM Hospital Basel	no
U87MGPTBP1_rep2	51	GBM Hospital Basel	no
U87MGPTBP1_rep3	51	GBM Hospital Basel	no
LN18siPTBP1_rep1	51	GBM Hospital Basel	no
LN18siPTBP1_rep2	51	GBM Hospital Basel	no
LN18siPTBP1_rep3	51	GBM Hospital Basel	no
LN18siNegC_rep1	51	GBM Hospital Basel	no
LN18siNegC_rep2	51	GBM Hospital Basel	no
LN18siNegC_rep3	51	GBM Hospital Basel	no
U87MGsiPTBP1_rep1	51	GBM Hospital Basel	no
U87MGsiPTBP1_rep2	51	GBM Hospital Basel	no
U87MGsiPTBP1_rep3	51	GBM Hospital Basel	no
U87MGsiNegC_rep1	51	GBM Hospital Basel	no
U87MGsiNegC_rep2	51	GBM Hospital Basel	no
U87MGsiNegC_rep3	51	GBM Hospital Basel	no
